# Supplementary material for: Extension of mRNA poly(A) tails and 3′UTRs during neuronal differentiation exhibits variable association with post-transcriptional dynamics
Source: Nucleic Acids Res. 2023 Jun 9;51(15):8181–98. doi: 10.1093/nar/gkad499 (PMC10450200; doi:10.1093/nar/gkad499)
Supplement: gkad499_Supplemental_Files [file gkad499_supplemental_files.zip]

Archive with 2 entries (2 files):
- supplementary_methods_and_figures_dkiltschewskij_NAR_19052023_resubmission.pdf
- supplementary_tables_dkiltschewskij_NAR_19052023_resubmission.xlsx
