# Supplementary material for: Extension of mRNA poly(A) tails and 3′UTRs during neuronal differentiation exhibits variable association with post-transcriptional dynamics
Source: Nucleic Acids Res. 2023 Jun 9;51(15):8181–98. doi: 10.1093/nar/gkad499 (PMC10450200; doi:10.1093/nar/gkad499)
Supplement: gkad499_Supplemental_Files [file gkad499_supplemental_files.zip › supplementary_tables_dkiltschewskij_NAR_19052023_resubmission.xlsx]

## Sheet: Legend
Legend
Table S1	Primer sequences
Table S2	Read processing statistics
Table S3	PAT-Seq differential expression analysis
Table S4	Functional analysis of genes with significantly regulated poly(A) tail length
Table S5	mRNA differential expression analysis
Table S6	mRNA differential translation analysis
Table S7	Functional analysis of genes with significantly regulated mRNA expression
Table S8	Functional analysis of genes with significantly regulated translation
Table S9	Analysis of differential translational efficiency
Table S10	Functional analysis of genes with differential translational efficiency
Table S11	Functional analysis of genes with significantly increased tail length and mRNA expression
Table S12	miRNA differential expression analysis
Table S13	Significant correlations between miRNA expression and poly(A) tail length
Table S14	Functional analysis of genes in significant miRNA-poly(A) tail correlations
Table S15	APA differential expression analysis
Table S16	Functional analysis of genes with significantly increased 3´UTR length
Table S17	miRNA binding sites affected by 3´UTR lengthening
Table S18	miRNA binding sites affected by 3´UTR lengthening and associated with expressed miRNAs
Table S19	Quantification of APA events via DaPars2 utilising mRNA-Seq data.

## Sheet: Table S1
Table S1	Primer Sequences
Name	Sequence
hsa-miR-483-3p F	GCAGTCACTCCTCTCCTC
hsa-miR-483-3p R	GTCCAGTTTTTTTTTTTTTTTAAGACG
hsa-miR-218-1-3p F	GGTTCCGTCAAGCACCA
hsa-miR-218-1-3p R	GGTCCAGTTTTTTTTTTTTTTTCCAT
hsa-miR-132-5p F	ACCGTGGCTTTCGATTG
hsa-miR-132-5p R	GGTCCAGTTTTTTTTTTTTTTTAGTAAC
hsa-miR-328-3p F	GCCCTCTCTGCCCTTC
hsa-miR-328-3p R	GGTCCAGTTTTTTTTTTTTTTTACG
hsa-miR-212-5p F	CCTTGGCTCTAGACTGCT
hsa-miR-212-5p R	TCCAGTTTTTTTTTTTTTTTAGTAAGCA
DCUN1D5 Prox F	GCTCTTCTGCTTGGGAGGAC
DCUN1D5 Prox R	AGATCAGCATGGACTGTTCTG
DCUN1D5 Dist F	TCCAAGTGCCCATCACACAA
DCUN1D5 Dist R	CCCCAATTCCCTGACCGTTT
PNPLA4 Prox F	AGTCTTTCGGGGCAGTAACG
PNPLA4 Prox R	TGATGGATACGTGCAGTCGG
PNPLA4 Dist F	AGTGCAGTTAGGGGCAGATA
PNPLA4 Dist R	TCCTAAACTGGGGTGGGGTTTA
NANP Prox F	ACGCTGTTGTTGTAGGTGGA
NANP Prox R	GCCTCCTTGGATGTCGGTTT
NANP Dist F	GCCTTCTCACACAAAGCCAG
NANP Dist R	ATGGAACCAAACCTCCCCAC
PSMA5 Prox F	AGTGGGCTAATTGCTGATGC
PSMA5 Prox R	CAGCTTGGGTCACACTCTCC
PSMA5 Dist F	GGGAGAGGTGAGTTGTGTCTC
PSMA5 Dist R	GCGAACGGACATAGGCTAAGA
ATP6AP2 Prox F	CCTGTTTCATCGTCCTCGGG
ATP6AP2 Prox R	GGGTACGAAATGACACTGCCT
ATP6AP2 Dist F	GCTTAACTTCTTTACACAGCATAGG
ATP6AP2 Dist R	AGCACATCCATATTTTAGGGCT
FOS F	TACTACCACTCACCCGCAGA
FOS R	CGTGGGAATGAAGTTGGCAC
NGFR F	GTCTATTGCTCCATCCTGGCT
NGFR R	GTTGGCTCCTTGCTTGTTCTG
HOMER2 F	TCAGCTCATGTCAGAGTGC
HOMER2 R	CGCTGTCGGTATTTGCTCTC
SYN2 F	GAATGAGGACTTCCGCCACCT
SYN2 R	AACTTTTCTCCTCCCAGTGTCTT
GRIA3 F	TTTGGGTCATTCTCACGGAGG
GRIA3 R	TCGGTGGTGTTCTGGTTGG
GRIK4 F	GAACTTGGGATGGTGTCAGC
GRIK4 R	GGCAAACTCTTGGAAGAAAGCA

## Sheet: Table S2
Table S2	Read processing statistics
PAT-Seq
Sample	reads	reads discarded as too short after poly-A/adaptor clipping	Reads post QC	Aligned 0 times	Aligned 1 time	Aligned > 1 time	Total Alignments	Alignment %	Alignments with Poly(A) tail	% Alignments with poly(A) tail
UND1	10412172	1653262	8758910	1117571	6525596	1115743	7641339	87.2408	4649429	60.8457
UND2	15965347	2446375	13518972	1337497	10438348	1743127	12181475	90.1065	7211690	59.2021
UND3	6652499	987465	5665034	787812	4187035	690187	4877222	86.0934	2816005	57.7379
DIF1	17753799	2482330	15271469	1234230	11904450	2132789	14037239	91.9181	8202464	58.4336
DIF2	22519609	3454635	19064974	1432682	14830972	2801320	17632292	92.4853	9994157	56.681
DIF3	8324830	1210034	7114796	1186154	4950220	978422	5928642	83.3283	3558228	60.0176
Mean	1.36047e+07	2.03902e+06	1.15657e+07	1.18266e+06	8.8061e+06	1.57693e+06	1.0383e+07	88.5287	6.072e+06	58.8197
SD	6.14273e+06	928248	5.22099e+06	223293	4.24187e+06	799118	5.03611e+06	3.5851	2.83427e+06	1.52181
mRNA-Seq
Sample	Reads Post QC	Aligned 0 times	Aligned 1 time	Aligned > 1 time	Total Alignments	Alignment %
UND1	68869429	13918635	52329031	2621763	54950794	79.79
UND2	58174490	11885608	44047921	2240961	46288882	79.57
UND3	25820161	5022065	19817680	980416	20798096	80.55
DIF1	96679103	20576471	72059347	4043285	76102632	78.72
DIF2	28668847	5638207	21997088	1033552	23030640	80.33
DIF3	35619184	6398217	27807543	1413424	29220967	82.04
Mean	5.23052e+07	1.05732e+07	39676435	2.05557e+06	4.1732e+07	80.1667
SD	2.76276e+07	6.09228e+06	2.03747e+07	1.17633e+06	2.15469e+07	1.12015
Ribo-Seq
Sample	Reads Post QC	Aligned 0 times	Aligned 1 time	Aligned > 1 time	Total Alignments	Alignment %
UND1	24377431	1834293	5868591	16674547	22543138	92.4754
UND2	108061389	9446546	18499520	80115323	98614843	91.2582
UND3	99795181	6501599	16327866	76965716	93293582	93.4851
DIF1	51298865	5462651	19852253	25983961	45836214	89.3513
DIF2	11675922	978807	4894253	5802862	10697115	91.6169
Mean	5.90418e+07	4.84478e+06	1.30885e+07	4.11085e+07	5.4197e+07	91.6374
SD	4.34996e+07	3.47534e+06	7.15531e+06	3.49268e+07	4.02045e+07	1.54001
Small RNA-Seq
Sample	Reads Post QC	Reads without tRNA	Aligned 0 times	Aligned 1 time	Aligned > 1 time	Total Alignments	Alignment %
UND1	58904113	38842737	4892872	6611529	27338336	33949865	87.4
UND2	59078585	44020565	4525231	7682321	31813013	39495334	89.72
UND3	23045054	18388389	2403984	3617617	12366788	15984405	86.93
DIF1	8879548	6137441	1938096	597795	3601550	4199345	68.42
DIF2	19904116	17531281	2310722	2798342	12422217	15220559	86.82
DIF3	60315275	50931696	4738898	6837561	39355237	46192798	90.7
Mean	3.83544e+07	2.93087e+07	3.4683e+06	4.69086e+06	2.11495e+07	2.58404e+07	84.9983
SD	2.35696e+07	1.77187e+07	1.38385e+06	2.78326e+06	1.37455e+07	1.63994e+07	8.27601
tRNA Reads
Sample	Aligned 0 times	Aligned 1 time	Aligned > 1 time	Total Alignments	Alignment %
UND1	38842737	1309010	18752366	20061376	34.06
UND2	44020565	1295788	13762232	15058020	25.49
UND3	18388389	428297	4228368	4656665	20.21
DIF1	6137441	165182	2576925	2742107	30.88
DIF2	17531281	372715	2000120	2372835	11.92
DIF3	50931696	1199256	8184323	9383579	15.56
Mean	2.93087e+07	795041	8.25072e+06	9.04576e+06	23.02
SD	1.77187e+07	526856	6.75436e+06	7.2268e+06	8.67779

## Sheet: Table S3
Table S3	PAT-Seq differential expression analysis
Gene	Differential Tail Length	Average Tail Length	P Value	FDR	Poly(A) Reads	Poly(A) Tail Lengths
PRKCA/MIR634	15.0287	48.8799	3.49732e-09	4.60912e-05	1095; 1713; 567; 1680; 1505; 349	44.0; 42.7; 37.2; 58.0; 56.8; 54.5
TVAS5	4.17244	31.3295	1.9445e-07	0.00128133	101461; 171323; 65108; 192456; 243286; 103084	28.9; 29.1; 29.7; 33.5; 32.9; 33.8
NEAT1	22.1916	49.4732	5.96516e-07	0.00262049	126; 439; 138; 253; 316; 96	36.1; 35.8; 40.6; 57.2; 56.9; 70.2
CLASP1	21.2407	50.878	1.47997e-06	0.00265635	184; 268; 93; 353; 363; 105	46.0; 36.3; 40.2; 63.1; 60.9; 58.7
DQ582265	3.71052	30.1036	1.73434e-06	0.00265635	42437; 69177; 27057; 101567; 134818; 58304	27.7; 28.1; 29.0; 31.9; 32.2; 31.8
RBMS3/Mir_544	12.2317	32.9445	1.39461e-06	0.00265635	469; 1114; 482; 1445; 1439; 385	30.9; 25.5; 24.4; 35.3; 42.0; 39.6
ROBO2/U6	19.8493	44.3021	1.81403e-06	0.00265635	174; 460; 254; 318; 291; 82	35.7; 33.6; 34.1; 48.1; 60.5; 53.8
TRIO	17.9411	41.6535	8.11334e-07	0.00265635	239; 511; 150; 398; 465; 162	35.7; 30.5; 32.1; 47.3; 51.7; 52.6
WHSC1/SCARNA22	13.2574	31.0475	1.22933e-06	0.00265635	984; 1461; 609; 427; 720; 151	22.4; 24.3; 27.8; 42.0; 35.9; 33.9
RERE/BC113958	21.3097	42.1122	2.16164e-06	0.00284882	159; 270; 103; 253; 246; 82	31.3; 29.8; 32.8; 50.1; 53.2; 55.5
MTND5	5.09712	34.375	2.59913e-06	0.0028545	5570; 9026; 3427; 8236; 13887; 6061	32.2; 31.3; 32.0; 37.2; 36.6; 37.0
NFAT5	20.3501	32.8004	2.47879e-06	0.0028545	118; 308; 117; 365; 495; 186	19.5; 22.9; 25.9; 36.6; 47.7; 44.2
DOCK4	21	32.7121	4.5649e-06	0.00461437	125; 219; 100; 309; 289; 108	21.1; 22.2; 20.1; 40.1; 41.4; 51.4
RPSA/SNORA6/SNORA62	6.59319	37.848	4.90183e-06	0.00461437	3225; 4640; 1819; 5433; 6290; 2202	34.4; 36.0; 33.1; 43.4; 40.3; 39.7
IRS2	13.0122	49.719	7.30844e-06	0.0064212	416; 431; 290; 1429; 1704; 741	39.6; 46.4; 44.2; 55.1; 59.0; 53.9
IDS/IDS2/LINC00893	12.849	54.7617	7.86523e-06	0.00647849	455; 589; 253; 1210; 1671; 581	45.5; 52.7; 46.6; 61.4; 63.3; 59.0
DNAJC10	19.4375	54.1931	8.76993e-06	0.00679876	158; 291; 143; 334; 369; 164	41.8; 51.9; 36.9; 66.6; 63.4; 64.4
AX747853/SMG6/AJ276246	19.8617	29.9705	1.0793e-05	0.00772946	208; 359; 89; 243; 435; 94	25.0; 20.2; 23.0; 38.2; 48.1; 25.2
TULP4	14.2787	48.5304	1.11435e-05	0.00772946	343; 380; 186; 678; 912; 247	40.6; 38.9; 45.6; 58.1; 53.1; 54.9
ALCAM	11.8752	56.1811	1.60538e-05	0.00846291	402; 835; 407; 929; 857; 345	49.2; 50.6; 52.1; 62.9; 64.1; 58.2
ARID1B	12.2937	27.3963	1.5075e-05	0.00846291	311; 899; 315; 456; 599; 141	22.3; 20.4; 23.5; 34.5; 34.3; 29.4
NCSTN	16.7259	67.8247	1.29888e-05	0.00846291	291; 457; 163; 705; 642; 201	58.5; 63.9; 57.3; 82.8; 75.3; 69.2
POLR2L	10.0002	62.1701	1.40389e-05	0.00846291	1276; 1975; 696; 1147; 1709; 539	55.3; 59.5; 55.8; 65.7; 67.4; 69.3
SMC1A	14.3731	32.4636	1.57151e-05	0.00846291	397; 728; 238; 383; 484; 103	26.6; 24.5; 26.6; 34.3; 44.9; 37.8
SORCS1	18.9952	31.6616	1.56314e-05	0.00846291	99; 230; 66; 356; 485; 107	19.5; 25.1; 17.8; 39.8; 41.5; 46.1
DDX21	10.4099	40.8143	1.77453e-05	0.00899481	525; 1103; 377; 1148; 1051; 354	35.1; 35.1; 34.7; 44.6; 44.0; 51.3
PCOLCE	6.66294	47.1421	1.92305e-05	0.00938662	3517; 5346; 1998; 3932; 5468; 1304	42.2; 44.3; 44.7; 52.1; 48.5; 51.1
FAM155A/SNORD31/BC043519	12.0575	23.9284	2.37185e-05	0.0111638	207; 749; 250; 597; 533; 215	16.1; 19.3; 17.4; 29.7; 31.6; 29.5
AUTS2	8.91998	28.8896	2.53962e-05	0.0115413	691; 1479; 506; 1788; 1685; 613	25.9; 24.0; 24.6; 31.4; 37.3; 30.2
RPSAP58	6.08924	36.6425	2.79775e-05	0.0122905	3106; 4499; 1833; 5379; 6112; 2107	33.2; 35.7; 31.6; 42.3; 38.4; 38.8
SLIT3/MIR218-2/MIR585	7.94418	40.0339	3.10633e-05	0.0127932	1101; 1637; 638; 1758; 2303; 585	37.0; 35.0; 37.3; 43.2; 45.6; 42.1
TMTC2/U6	16.6902	38.5596	3.01828e-05	0.0127932	222; 384; 212; 276; 238; 101	31.7; 32.1; 28.4; 46.2; 52.7; 40.3
PGAP1	25.1373	43.2286	3.70165e-05	0.0143817	38; 135; 48; 215; 226; 51	21.7; 34.9; 37.7; 58.8; 61.0; 45.3
RASA4B/POLR2J3/BC041025/DQ601342/DQ575764	10.9026	40.1907	3.71029e-05	0.0143817	417; 907; 310; 778; 1061; 256	36.3; 34.8; 35.3; 44.2; 49.1; 41.4
CYTH1/U6	15.581	63.0318	4.04759e-05	0.0148175	309; 436; 196; 571; 833; 212	49.6; 57.9; 61.7; 76.3; 71.5; 61.2
GTF2IRD1	16.7028	39.9119	4.02198e-05	0.0148175	233; 454; 158; 263; 329; 121	30.3; 33.4; 33.0; 42.9; 56.4; 43.5
ZNF704	11.6916	41.9457	4.17079e-05	0.0148559	372; 582; 337; 597; 677; 281	34.0; 37.3; 37.2; 46.1; 50.2; 46.9
DCAF7/DQ577731/BC024682	8.18035	50.1539	4.79791e-05	0.0166399	1163; 1693; 593; 2135; 2466; 943	43.3; 48.5; 46.4; 54.5; 55.2; 53.0
EEF1B2/SNORD51/SNORA41	5.98582	55.0216	5.31456e-05	0.0179591	4581; 7278; 2801; 11604; 11847; 4145	51.5; 53.0; 51.7; 58.2; 59.0; 56.8
CWC15	17.7633	48.4636	5.78554e-05	0.0183208	205; 334; 155; 337; 385; 109	36.8; 35.8; 40.0; 53.3; 50.1; 74.9
KIAA0408/SOGA3	14.3353	43.2114	5.76676e-05	0.0183208	240; 506; 171; 397; 678; 239	30.8; 34.2; 42.4; 45.9; 47.8; 58.3
RPL14	-3.96041	29.4604	5.97766e-05	0.0183208	4023; 7647; 2493; 12836; 12773; 4705	30.3; 31.9; 32.1; 27.3; 27.8; 27.3
SPTBN4	23.2654	49.6053	5.95212e-05	0.0183208	84; 166; 41; 160; 166; 35	37.2; 32.7; 44.0; 62.1; 53.9; 67.8
LPHN3/Y_RNA	38.4647	49.2307	6.21729e-05	0.0186222	19; 101; 29; 19; 53; 14	28.6; 33.4; 23.3; 57.7; 69.9; 82.6
ABI2	10.0119	37.4843	6.78369e-05	0.0198672	454; 801; 382; 1093; 1503; 500	35.0; 35.4; 27.0; 43.3; 44.6; 39.7
CAMKK2	24.0485	45.4872	7.08807e-05	0.0203073	89; 130; 53; 135; 140; 26	28.2; 29.9; 42.0; 58.2; 52.1; 62.5
CCDC130	17.5283	45.6694	7.7303e-05	0.0212245	165; 255; 165; 273; 327; 53	37.0; 44.8; 33.0; 57.7; 58.3; 43.2
LSAMP/Mir_340/AK311120	18.1856	41.9441	7.69464e-05	0.0212245	107; 238; 104; 214; 267; 107	40.7; 30.7; 29.6; 50.4; 53.5; 46.6
SEPT2	9.79946	57.8171	8.66687e-05	0.0219655	602; 939; 425; 1109; 1278; 407	52.3; 55.0; 50.0; 62.2; 62.1; 65.3
ADAMTS13	41.9807	59.8779	8.31231e-05	0.0219655	21; 71; 26; 35; 31; 4	35.7; 30.4; 45.2; 80.2; 69.7; 98.0
RAPGEF4	31.8024	45.8454	8.36228e-05	0.0219655	16; 121; 30; 69; 107; 16	45.8; 18.8; 24.7; 60.0; 46.8; 78.9
SEMA4D	26.4149	58.2191	8.57971e-05	0.0219655	62; 112; 14; 116; 110; 64	44.7; 50.3; 35.9; 75.7; 75.7; 67.1
RNF130/MIR340	15.6547	42.3391	8.86317e-05	0.0220392	271; 372; 136; 210; 259; 153	35.9; 32.5; 34.3; 53.5; 44.1; 53.7
C16orf72/AK057657	15.7648	47.7284	9.25537e-05	0.0225882	176; 318; 102; 360; 408; 151	36.4; 42.7; 36.2; 53.4; 53.7; 64.1
ASIC4	19.0141	50.5229	0.000105412	0.0252587	143; 222; 85; 185; 174; 28	40.7; 41.0; 45.0; 60.8; 61.8; 53.8
CALD1	8.20315	35.4261	0.000107906	0.0253632	667; 1377; 451; 1321; 1918; 585	30.4; 32.8; 32.0; 39.5; 42.5; 35.4
PAQR7	20.5288	47.2073	0.000109698	0.0253632	78; 108; 75; 195; 217; 109	33.6; 36.7; 40.8; 56.5; 58.6; 56.9
GDF6	47.5069	47.1805	0.000112123	0.0254771	21; 20; 21; 19; 30; 19	30.9; 28.9; 12.0; 74.9; 75.9; 60.5
DCLK2	17.0658	51.7145	0.000119407	0.0262278	148; 288; 65; 387; 439; 99	54.8; 38.1; 38.5; 58.8; 62.3; 57.8
PRRC2B/SNORD62A	9.49243	42.295	0.00011923	0.0262278	574; 882; 358; 1170; 1566; 381	41.5; 38.2; 30.9; 47.7; 46.1; 49.3
APLP1	9.52119	64.3319	0.000139516	0.0274296	731; 1019; 415; 1093; 1440; 490	56.4; 60.2; 61.8; 68.0; 68.2; 71.4
CCDC91	20.7633	40.8596	0.000135623	0.0274296	66; 179; 79; 102; 180; 33	29.3; 31.2; 31.5; 51.2; 52.3; 49.5
FBXL7/Mir_887	13.3723	35.1622	0.000145692	0.0274296	277; 562; 193; 394; 335; 83	34.7; 25.1; 24.9; 39.8; 41.4; 45.0
KIAA0907/SNORA42/SCARNA4	16.5852	49.993	0.000140961	0.0274296	167; 251; 101; 230; 275; 111	46.4; 42.4; 34.3; 56.9; 59.2; 60.9
LIMD2	7.69697	58.8197	0.00012915	0.0274296	1733; 2376; 939; 1835; 2442; 953	56.0; 54.1; 54.6; 65.2; 59.6; 63.5
MYT1L	14.8169	28.1057	0.00014464	0.0274296	181; 368; 145; 268; 270; 129	23.6; 17.9; 20.2; 30.6; 35.9; 40.4
NAV2/MIR4486	10.5712	32.135	0.000132056	0.0274296	288; 536; 225; 804; 1335; 329	24.9; 28.4; 28.1; 40.5; 37.6; 33.4
SFMBT2	27.0684	59.4101	0.000137051	0.0274296	81; 76; 52; 85; 127; 24	47.2; 49.6; 45.0; 64.0; 83.3; 67.3
UTP20	27.3185	50.7738	0.000128592	0.0274296	62; 136; 26; 76; 63; 27	37.3; 35.2; 42.9; 68.6; 60.0; 60.7
ZC3H7B	18.3063	51.7879	0.00014422	0.0274296	104; 209; 51; 196; 280; 89	37.8; 45.6; 42.0; 59.6; 61.0; 64.6
LRCH3	15.3213	35.618	0.00014847	0.027559	148; 278; 138; 292; 346; 88	29.9; 27.1; 29.1; 48.0; 41.5; 38.2
ANKRD6	27.4462	47.1397	0.000162822	0.0278679	78; 41; 25; 111; 174; 13	24.0; 41.1; 30.2; 59.1; 55.1; 73.4
DDX23	18.8665	46.2841	0.000154011	0.0278679	151; 255; 82; 205; 178; 62	45.3; 32.9; 35.6; 53.5; 61.9; 48.5
EFNA5	14.0501	46.9692	0.000155521	0.0278679	157; 296; 131; 409; 464; 178	41.9; 41.5; 36.4; 54.9; 55.1; 52.0
TFAP2B	4.78174	25.3889	0.000156763	0.0278679	2034; 3861; 1443; 5444; 5824; 1773	25.2; 22.1; 22.6; 28.0; 29.0; 25.4
TIMMDC1	9.4548	58.125	0.000161446	0.0278679	643; 1055; 381; 1103; 1254; 361	50.7; 56.8; 51.7; 63.3; 63.2; 63.0
UBE3C	12.0181	34.2172	0.00016049	0.0278679	370; 527; 201; 370; 481; 118	27.2; 27.0; 30.6; 36.2; 41.9; 42.5
MAP2K7	11.0717	51.4838	0.000170207	0.0287584	320; 625; 254; 701; 847; 210	47.7; 46.3; 43.7; 54.0; 59.9; 57.3
TLK2	15.5835	38.2952	0.000178802	0.0298282	177; 334; 107; 227; 269; 82	28.3; 34.8; 24.9; 46.6; 46.1; 49.0
TRAK1/U4	15.9574	45.6331	0.000183855	0.0302879	170; 255; 98; 339; 510; 102	33.9; 44.4; 34.9; 60.2; 53.3; 47.1
RHBDF2/AX747521	28.9583	50.2717	0.000188816	0.030721	21; 76; 62; 73; 99; 28	32.6; 38.3; 28.5; 59.1; 59.1; 84.1
PTPN1	13.1345	50.7569	0.000204687	0.0325009	210; 470; 130; 346; 451; 181	41.1; 43.6; 48.3; 53.5; 58.3; 59.8
SBF2	12.7805	54.5881	0.000203677	0.0325009	193; 455; 185; 506; 737; 197	45.5; 53.1; 43.1; 63.8; 60.0; 61.9
SRRM3/BC063788	13.5759	33.4487	0.000216593	0.0339818	231; 418; 206; 289; 348; 106	21.4; 26.8; 30.7; 43.0; 36.5; 42.3
ANAPC5	13.7659	53.4632	0.000241093	0.0359635	367; 434; 145; 436; 500; 202	47.7; 42.3; 54.0; 55.6; 66.7; 54.4
PPAP2B	20.009	41.8755	0.00023679	0.0359635	79; 105; 36; 269; 312; 87	26.1; 32.5; 40.3; 51.5; 52.4; 48.5
SET	6.89397	54.9778	0.000244432	0.0359635	1351; 2188; 882; 2217; 2864; 952	51.4; 49.9; 54.1; 58.9; 58.5; 57.1
STXBP1	12.7015	50.4465	0.00024011	0.0359635	284; 485; 152; 335; 632; 151	44.8; 44.7; 45.0; 62.5; 57.0; 48.7
TPX2	12.635	51.6636	0.000245597	0.0359635	338; 547; 223; 307; 426; 90	45.8; 43.3; 43.2; 55.6; 55.0; 67.0
VMP1	12.1562	39.8375	0.00023778	0.0359635	285; 488; 134; 386; 457; 126	34.3; 34.2; 30.6; 47.4; 43.5; 49.0
NHP2	6.63161	39.8947	0.000257782	0.0373331	2143; 2969; 1256; 2791; 3063; 1242	34.3; 41.1; 33.1; 45.1; 41.5; 44.2
FBXL17	21.6499	37.2549	0.000264182	0.0377315	65; 143; 59; 108; 144; 44	33.4; 25.5; 24.2; 52.8; 49.0; 38.5
MIR137HG/MIR2682/MIR137	20.0872	36.6318	0.000266259	0.0377315	99; 106; 57; 182; 202; 69	28.0; 32.4; 17.2; 50.7; 44.9; 46.5
GSTP1	5.86723	56.8738	0.000300148	0.0420813	4033; 5748; 2249; 3063; 4092; 1468	55.8; 52.6; 53.6; 60.6; 59.9; 58.6
FAM107B/Mir_584	17.3033	49.7741	0.000311484	0.0432111	136; 156; 67; 299; 286; 100	37.2; 47.9; 38.2; 57.0; 63.2; 55.1
STAG1	14.9668	37.8934	0.000315138	0.0432625	267; 315; 134; 373; 420; 167	26.8; 35.9; 27.8; 37.6; 53.4; 45.9
CHD6	20.111	48.1318	0.000321413	0.0436691	84; 141; 43; 194; 174; 39	38.4; 37.5; 31.6; 56.9; 53.8; 70.6
DOK6	20.2209	38.9991	0.00032908	0.04371	83; 127; 43; 204; 143; 53	21.6; 28.4; 36.2; 47.1; 46.0; 54.7
NLGN4X	24.8287	46.566	0.000328528	0.04371	33; 85; 29; 147; 168; 47	43.2; 29.2; 37.4; 59.1; 61.5; 49.0
PHGDH	9.63645	50.878	0.000334981	0.04371	501; 822; 269; 754; 852; 294	49.2; 45.4; 43.5; 58.7; 54.0; 54.5
SLC35F3/MIR4671	26.7259	35.1636	0.000333552	0.04371	59; 254; 118; 57; 74; 8	20.3; 28.5; 20.7; 69.2; 40.9; 31.4
ESRRG	15.9379	39.7195	0.000343501	0.043762	54; 231; 99; 601; 557; 161	35.7; 35.1; 21.7; 50.1; 43.3; 52.4
EXOC4	7.04256	44.3258	0.000339554	0.043762	1096; 2059; 569; 1354; 1486; 536	39.3; 39.7; 44.3; 46.1; 48.5; 48.1
GIGYF2/AX748196	14.6379	30.2696	0.000345466	0.043762	126; 300; 122; 267; 237; 95	20.3; 24.7; 25.1; 39.8; 39.1; 32.7
NDUFS6	7.49552	47.0618	0.000348662	0.043762	1001; 1665; 650; 989; 1212; 391	42.8; 44.9; 41.1; 50.8; 50.4; 52.3
RAC1	5.0451	31.6037	0.000356179	0.0442838	1867; 3396; 1195; 2721; 3376; 1158	30.7; 27.7; 29.7; 34.7; 34.3; 32.5
AGAP1/AK000798/U7	10.6195	37.9392	0.000395546	0.0461319	243; 431; 150; 611; 821; 264	31.2; 33.7; 33.0; 44.8; 43.0; 41.9
AGPAT5/MIR4659A	12.3431	49.3694	0.000392553	0.0461319	226; 389; 199; 402; 498; 164	47.6; 38.7; 43.7; 52.4; 55.6; 58.3
FMNL2	13.72	45.2099	0.000388739	0.0461319	167; 384; 147; 312; 302; 78	43.8; 35.0; 36.3; 49.7; 51.9; 54.5
JB137816	2.45242	24.8148	0.00037741	0.0461319	14192; 19530; 7764; 27207; 43539; 20779	23.5; 23.5; 23.7; 26.5; 25.5; 26.1
NF1/AF086346	13.3474	34.7628	0.00039214	0.0461319	213; 402; 182; 310; 409; 127	31.1; 27.8; 26.9; 49.4; 38.2; 35.2
PITPNC1	10.4774	38.1208	0.000388408	0.0461319	366; 600; 279; 428; 588; 169	33.0; 36.2; 28.9; 44.4; 44.4; 42.0
ZNF579	11.4532	44.5269	0.000394504	0.0461319	305; 469; 234; 481; 555; 229	44.5; 35.2; 36.2; 50.6; 47.3; 53.4
AGL	19.1369	48.0181	0.000404452	0.0463502	51; 216; 42; 135; 146; 81	41.9; 36.7; 36.7; 52.8; 56.8; 63.2
RPS19	6.11288	64.1645	0.000402506	0.0463502	3343; 4843; 1758; 5384; 5483; 1809	59.5; 62.1; 62.0; 67.9; 67.8; 65.7
C11orf49	14.1103	45.2905	0.000432284	0.0491127	270; 473; 172; 295; 367; 76	36.3; 38.2; 36.0; 59.1; 43.2; 58.9
FOXRED1	17.049	54.5481	0.000465394	0.0524043	192; 206; 82; 156; 181; 25	43.0; 48.9; 48.0; 65.6; 62.2; 59.5
GFRA2/DOK2	-62.2709	62.3294	0.000475155	0.0524043	5; 16; 0; 14; 40; 12	125.0; 88.3; NA; 47.6; 36.5; 14.2
RPL13/SNORD68	4.06899	48.7041	0.000477054	0.0524043	27706; 43734; 16880; 72382; 84808; 31504	45.8; 48.1; 46.1; 52.1; 50.3; 49.9
STMN2	3.97287	37.4763	0.000477161	0.0524043	4924; 7472; 3301; 10936; 12050; 4071	34.6; 37.3; 34.3; 38.9; 40.0; 39.8
LOC100288778/DKFZp434K1323	20.7691	54.9426	0.000497855	0.0542251	86; 128; 37; 117; 175; 54	41.9; 50.6; 37.2; 72.8; 62.4; 64.8
TMEM126B	-17.6676	56.6046	0.000507499	0.0548223	102; 189; 66; 141; 174; 74	67.1; 65.2; 65.4; 46.6; 51.2; 44.1
GUSBP11	20.052	35.2763	0.000514009	0.0550742	108; 127; 61; 115; 186; 52	28.6; 28.8; 23.1; 52.5; 49.9; 28.9
FTO	12.4003	43.689	0.000533902	0.0551316	202; 348; 113; 418; 597; 136	38.2; 41.6; 29.3; 49.6; 51.2; 52.3
MBIP	15.9814	56.5944	0.000539645	0.0551316	129; 225; 72; 205; 336; 75	47.0; 44.8; 53.9; 67.7; 59.1; 67.1
MTRNR2L1	3.7896	42.0765	0.000527278	0.0551316	7921; 12904; 5060; 14978; 18363; 7758	39.0; 41.2; 40.3; 44.3; 44.1; 43.6
RBM6/RBM5	8.8333	38.834	0.000520427	0.0551316	540; 969; 363; 777; 832; 249	36.2; 34.5; 31.0; 39.3; 45.7; 46.3
SECISBP2L/Metazoa_SRP	17.1867	43.1519	0.000538492	0.0551316	130; 100; 71; 256; 304; 184	27.3; 40.0; 38.4; 55.7; 50.2; 47.3
USP36	14.2497	33.5574	0.000525106	0.0551316	205; 270; 92; 298; 414; 96	23.4; 32.2; 17.3; 38.5; 40.3; 49.6
OAZ1/SPPL2B/AX747191	5.74867	54.5032	0.000544838	0.055234	2110; 2825; 1244; 3112; 3443; 1197	50.9; 52.0; 52.2; 57.0; 57.9; 57.1
KIAA0922	25.0796	53.9264	0.000554128	0.055747	72; 154; 44; 93; 83; 19	57.6; 32.5; 35.1; 70.1; 57.5; 70.7
CHMP2A	7.90945	52.5303	0.000562238	0.0561343	979; 1353; 524; 1353; 1781; 566	44.9; 53.1; 46.6; 55.0; 57.6; 58.1
VIM	8.31009	47.2765	0.000572763	0.0567552	683; 1085; 311; 586; 833; 336	42.6; 43.2; 43.0; 50.5; 50.7; 53.8
ANAPC2	14.5737	58.6688	0.000602395	0.0573457	179; 296; 84; 198; 293; 90	49.9; 51.1; 53.9; 61.2; 68.3; 67.8
HM13/PSIMCT-1	8.76705	40.5226	0.000605476	0.0573457	462; 722; 396; 617; 794; 281	35.3; 37.5; 34.2; 45.9; 42.8; 47.4
MITD1	31.2135	52.21	0.000603709	0.0573457	33; 110; 32; 37; 37; 9	28.8; 38.2; 46.7; 69.1; 71.9; 58.6
MZT2A/MIR4784	9.53066	57.4848	0.00059874	0.0573457	637; 1022; 354; 555; 728; 216	48.5; 53.2; 57.3; 63.9; 60.7; 61.3
PPP1R12C/Mir_324	19.5916	67.9387	0.000609181	0.0573457	109; 221; 51; 116; 148; 19	52.1; 58.2; 56.5; 80.7; 69.8; 90.3
PTPRO	25.1415	45.8129	0.000603408	0.0573457	61; 111; 41; 45; 108; 7	32.0; 30.7; 20.2; 59.6; 50.1; 82.3
ZMIZ1	12.1137	46.1372	0.000598226	0.0573457	235; 346; 106; 428; 532; 169	36.8; 40.0; 43.9; 48.0; 53.8; 54.2
MEF2B/MEF2BNB-MEF2B/MEF2BNB	14.6484	44.2047	0.000630408	0.058923	174; 231; 89; 230; 243; 64	37.4; 37.4; 33.7; 52.5; 49.3; 55.0
ASAP1/LOC100507117/ASAP1-IT1	12.554	39.8878	0.000637742	0.0591888	170; 368; 141; 450; 520; 202	26.7; 37.1; 35.3; 41.9; 50.0; 48.4
ERCC3	14.9738	41.5041	0.000643362	0.0592928	105; 277; 84; 245; 275; 136	33.5; 37.1; 31.9; 52.6; 52.9; 41.1
CNST	17.426	37.945	0.000665898	0.0605706	166; 287; 129; 99; 171; 74	29.4; 27.7; 28.9; 61.0; 38.9; 41.6
KLF12/AX748190	15.2341	42.3128	0.000666419	0.0605706	114; 182; 97; 329; 312; 112	30.5; 41.0; 29.2; 48.0; 51.0; 54.2
R3HDM4	16.162	51.9486	0.000677366	0.0608404	156; 163; 70; 245; 254; 72	36.0; 49.2; 47.5; 59.7; 60.1; 59.3
SPR	20.7598	60.4937	0.00067862	0.0608404	148; 222; 36; 76; 125; 74	54.0; 47.9; 43.7; 88.1; 60.8; 68.5
ADAM22	13.8062	41.6106	0.000691576	0.0614809	153; 276; 85; 328; 415; 117	42.8; 31.9; 29.7; 51.3; 47.0; 46.9
C8orf37	47.064	60.5602	0.000695095	0.0614809	22; 12; 8; 30; 36; 5	34.0; 63.3; 6.0; 89.8; 78.2; 92.0
HTT	14.7884	47.7053	0.000709387	0.0623267	133; 246; 89; 303; 382; 151	41.8; 42.2; 35.0; 62.3; 50.2; 54.7
CTNNA2	14.1889	30.5449	0.000748241	0.0650398	195; 323; 142; 170; 243; 37	21.7; 22.1; 22.7; 39.9; 32.4; 44.4
KIAA1328	39.0421	45.8364	0.000750136	0.0650398	24; 66; 16; 13; 44; 4	9.6; 28.6; 8.3; 78.1; 51.4; 99.0
BTBD3	16.2804	47.7453	0.000759386	0.0652579	145; 204; 109; 163; 239; 77	36.9; 35.5; 47.6; 62.4; 50.8; 53.2
TSPYL2	22.2615	56.4091	0.000762555	0.0652579	37; 102; 39; 126; 108; 65	44.4; 49.2; 37.9; 62.9; 69.7; 74.4
HSP90AA1	4.76863	34.9941	0.000767872	0.0652889	1915; 4477; 1585; 3277; 3289; 1023	32.8; 32.1; 34.1; 37.0; 39.3; 34.5
CDK11B/CDC2L1/SLC35E2B/CDK11A/SLC35E2	7.55448	40.8749	0.000778913	0.0653841	907; 1347; 570; 1377; 1801; 609	35.5; 42.6; 32.4; 46.4; 46.5; 41.9
PDPK1/AX748261	14.3337	41.2185	0.000777482	0.0653841	190; 216; 110; 241; 296; 99	33.2; 40.8; 26.2; 49.4; 49.2; 48.5
DYNLL2	7.37129	59.7652	0.00079259	0.0659493	874; 1208; 504; 1434; 1761; 643	53.8; 55.9; 59.0; 64.0; 62.5; 63.4
LOC389831	9.82299	42.982	0.000795655	0.0659493	324; 656; 273; 591; 790; 225	40.9; 38.3; 37.8; 46.8; 52.5; 41.6
ASTN2/SNORA70C	5.8119	54.729	0.000800901	0.0659692	1715; 2422; 958; 3720; 4583; 1579	52.2; 51.4; 52.4; 59.2; 58.0; 55.2
EPRS	10.0499	46.0247	0.000828145	0.0677896	308; 682; 302; 701; 757; 222	41.5; 38.8; 44.3; 46.1; 55.9; 49.4
SMARCE1	6.33319	32.2364	0.000837921	0.0679696	656; 1335; 588; 1516; 1489; 520	30.1; 29.8; 26.7; 34.7; 35.9; 36.3
SSH2/U6	12.2474	39.4782	0.00084066	0.0679696	234; 536; 192; 209; 383; 75	39.9; 31.0; 31.6; 49.0; 44.7; 40.6
BIRC6/MIR558	9.1931	32.7299	0.000857548	0.0684947	202; 771; 318; 578; 646; 209	31.1; 24.8; 29.5; 36.7; 34.6; 39.7
TUB/AK055772	16.5429	54.0599	0.000857133	0.0684947	93; 226; 70; 212; 259; 73	58.5; 41.8; 37.5; 63.0; 60.1; 63.4
GORASP2	11.9171	55.6012	0.000876638	0.0695977	234; 436; 140; 344; 433; 107	46.4; 51.6; 51.5; 59.1; 64.8; 60.1
OPRM1	12.4902	34.7166	0.000884998	0.0698407	143; 252; 119; 460; 581; 237	34.7; 28.6; 23.2; 42.5; 43.0; 36.3
ACIN1	8.61633	45.2715	0.000927476	0.0727572	606; 1042; 428; 580; 742; 321	42.2; 41.6; 40.3; 54.0; 50.4; 43.1
PGS1	15.6197	45.2517	0.000944391	0.0736457	128; 194; 62; 238; 212; 106	41.9; 37.9; 32.7; 52.7; 59.0; 47.2
MTR	13.9555	51.2115	0.000959064	0.0743501	179; 234; 110; 240; 258; 121	38.4; 45.6; 50.0; 57.4; 59.4; 56.5
LRP3	9.74079	56.4798	0.000978916	0.0754452	597; 644; 289; 612; 792; 241	50.5; 55.9; 50.0; 65.3; 63.0; 54.0
DVL1	15.0992	51.8523	0.000989612	0.0758261	169; 183; 104; 228; 291; 59	43.2; 50.5; 43.0; 64.9; 61.0; 48.5
AURKAIP1	6.9939	58.4993	0.00100419	0.0764986	1282; 1918; 636; 1529; 1769; 671	54.5; 57.3; 53.4; 61.5; 65.2; 59.1
CD63	6.71841	50.4717	0.00101096	0.0765717	967; 1549; 680; 1494; 2009; 591	45.4; 49.4; 46.4; 56.5; 53.0; 52.0
TMEM205	9.77041	44.6916	0.00101729	0.0766104	428; 572; 225; 741; 910; 363	37.9; 45.9; 34.3; 54.1; 49.5; 46.4
PAFAH1B1	10.9245	39.4815	0.00105019	0.0781943	201; 388; 153; 381; 549; 135	34.1; 36.6; 30.6; 46.8; 45.1; 43.7
TOMM70A	9.59478	48.9366	0.00104816	0.0781943	263; 586; 220; 539; 665; 252	46.9; 44.0; 42.3; 53.4; 55.5; 51.6
ALKBH3/SEC14L1P1	22.7224	61.9665	0.00106066	0.0785306	34; 110; 35; 108; 84; 29	45.9; 46.8; 57.9; 71.6; 68.0; 81.6
CUX2	12.0933	41.8307	0.00112196	0.0822042	198; 421; 153; 318; 349; 131	43.2; 32.3; 35.1; 47.4; 50.2; 42.8
EP400/SNORA49	13.4188	45.4891	0.00114406	0.0822042	173; 204; 108; 345; 306; 103	38.5; 40.3; 39.6; 51.2; 57.3; 46.0
KCNMB4	19.0598	53.0465	0.0011477	0.0822042	72; 118; 37; 152; 195; 44	35.0; 43.4; 50.7; 57.5; 61.5; 70.2
NEDD9	25.0641	72.5825	0.00113256	0.0822042	80; 165; 72; 44; 65; 30	49.1; 64.2; 58.5; 90.0; 71.2; 102.5
SNRPB/SNORD119	5.51602	44.7408	0.00113478	0.0822042	1858; 2447; 954; 1971; 2187; 719	40.3; 43.3; 41.8; 46.1; 47.8; 49.1
ZIC1	29.1414	65.689	0.00113829	0.0822042	50; 66; 4; 55; 55; 10	37.8; 49.0; 66.0; 72.4; 71.3; 97.6
C6orf203	15.8554	47.2041	0.00118491	0.083605	99; 183; 89; 183; 178; 49	40.5; 38.0; 37.1; 55.5; 51.1; 61.0
CTDSPL/MIR26A1	14.2108	27.0921	0.00118877	0.083605	100; 191; 101; 205; 343; 45	21.7; 23.0; 15.2; 35.6; 34.7; 32.3
CXorf40B	24.2173	56.3087	0.00119264	0.083605	60; 93; 29; 56; 68; 33	38.1; 46.3; 46.2; 73.2; 60.6; 73.5
TIA1	13.1921	49.9654	0.00117464	0.083605	137; 262; 124; 359; 425; 111	37.4; 48.1; 45.9; 60.2; 58.2; 50.0
CRNKL1	16.7589	43.6175	0.0012057	0.0837253	94; 156; 72; 247; 257; 100	39.4; 42.6; 22.8; 53.3; 58.0; 45.6
MPPED2	21.0706	57.8863	0.00121341	0.0837253	45; 102; 23; 291; 244; 88	32.5; 56.4; 44.0; 65.8; 69.5; 79.1
PCSK1N	5.75844	46.7047	0.00121073	0.0837253	1503; 2170; 981; 1820; 2657; 862	41.0; 45.6; 44.1; 49.8; 48.2; 51.6
MYT1	16.9928	36.5708	0.00123316	0.0846448	115; 139; 43; 138; 160; 51	25.1; 30.3; 28.3; 44.4; 45.1; 46.3
ATP2C1	12.93	50.0652	0.00127082	0.086285	168; 401; 126; 302; 371; 83	41.6; 41.6; 42.0; 56.9; 49.2; 69.1
KATNB1	14.842	42.1818	0.00129232	0.086285	128; 218; 105; 211; 319; 79	33.0; 38.8; 26.5; 53.2; 44.0; 57.5
LPHN2/Mir_544	7.83174	46.5291	0.00126518	0.086285	607; 932; 489; 1052; 1154; 400	43.1; 46.3; 38.9; 51.5; 53.1; 46.2
PABPC4/SNORA55	6.85308	43.3864	0.00129634	0.086285	997; 1601; 704; 1769; 2127; 737	39.3; 41.8; 40.7; 49.2; 49.9; 39.6
RAB11FIP1	27.5818	44.7474	0.00128874	0.086285	51; 74; 36; 44; 107; 29	18.4; 22.3; 43.1; 66.0; 41.4; 77.3
ZNF253	24.161	35.0663	0.00129104	0.086285	74; 115; 28; 45; 74; 16	24.8; 27.4; 22.1; 57.4; 50.2; 28.4
WDFY3	21.7214	38.2486	0.00130674	0.0865401	68; 70; 22; 156; 124; 26	34.4; 21.5; 26.4; 45.2; 55.0; 47.1
ZC3HC1	15.9171	39.7299	0.00132241	0.0871402	160; 256; 62; 117; 210; 65	29.5; 33.0; 40.0; 48.2; 53.5; 34.2
LDLR	22.042	56.1337	0.00134818	0.088396	74; 89; 29; 67; 102; 41	44.0; 40.4; 57.0; 69.1; 67.9; 58.4
LMO1	11.3198	54.8754	0.0013563	0.0884887	343; 558; 228; 258; 336; 147	52.2; 49.7; 47.0; 57.4; 66.3; 56.7
COPS6	6.57993	52.2954	0.00138445	0.0894393	1055; 1684; 644; 1051; 1342; 488	48.1; 48.4; 50.1; 55.8; 53.7; 57.7
KANSL1	15.0368	36.6302	0.00137782	0.0894393	166; 225; 81; 197; 256; 114	25.9; 34.7; 29.1; 46.7; 50.9; 32.4
CRTC1	17.5019	51.8853	0.00142551	0.0916427	119; 163; 59; 183; 173; 28	39.5; 48.0; 33.2; 53.7; 64.3; 72.7
PSMD4	6.74507	47.0989	0.00145188	0.0928848	1071; 1572; 544; 1794; 1780; 589	43.3; 47.7; 40.1; 53.0; 51.7; 46.9
MBOAT7	11.836	52.0331	0.00148958	0.0948363	216; 309; 121; 364; 533; 166	48.2; 45.0; 48.6; 61.3; 60.0; 49.2
RPS6KC1	12.9666	45.7982	0.00150277	0.0952167	137; 258; 109; 335; 305; 115	33.2; 42.2; 43.4; 52.8; 55.0; 48.2
KIAA1324L	20.8207	59.0255	0.00152658	0.0958037	62; 75; 21; 115; 182; 58	41.6; 46.2; 63.4; 67.9; 67.2; 67.7
NUDCD3	8.73045	33.1493	0.00152207	0.0958037	446; 481; 199; 517; 548; 245	28.5; 29.7; 27.8; 37.0; 38.0; 37.9
BC037304/PRKACB	15.512	42.4899	0.00154428	0.0964555	102; 229; 105; 317; 316; 74	36.0; 33.6; 41.3; 46.1; 60.7; 37.2
DPY19L2	25.5813	46.4527	0.00155493	0.0966626	27; 81; 25; 82; 75; 16	43.2; 23.3; 42.9; 61.9; 51.2; 56.2
DIEXF	14.9147	50.3831	0.0016252	0.09916	103; 154; 68; 217; 245; 104	47.7; 40.8; 40.3; 58.2; 57.6; 57.6
LGALS1	5.35493	45.1037	0.00161726	0.09916	2060; 2746; 1152; 1385; 1717; 681	41.7; 42.7; 43.2; 46.6; 49.2; 47.2
NBEA	9.29933	38.549	0.00162332	0.09916	194; 394; 173; 1026; 1066; 300	35.6; 35.4; 29.4; 41.9; 44.4; 44.6
RNF165/C18orf23	13.7318	31.9024	0.00162203	0.09916	184; 213; 105; 180; 201; 82	26.7; 27.8; 19.7; 41.7; 38.1; 37.5
ARID1A	12.8015	43.5002	0.00165377	0.100438	218; 267; 139; 296; 348; 100	40.9; 39.3; 35.4; 53.7; 54.6; 37.0
AL832212/UBE2H	10.7323	41.2163	0.00169908	0.102478	196; 364; 99; 454; 614; 275	40.1; 35.5; 32.3; 45.2; 50.2; 44.0
TBKBP1	14.0618	62.8957	0.00170291	0.102478	121; 204; 94; 252; 317; 76	52.2; 55.3; 58.4; 72.1; 65.4; 74.0
NEFL	8.76621	56.2434	0.00173099	0.102603	407; 856; 275; 566; 642; 208	48.8; 53.4; 54.0; 61.0; 62.1; 58.1
RABGGTB/SNORD45C/SNORD45A/SNORD45B	14.9205	52.8098	0.00173613	0.102603	131; 221; 64; 214; 264; 81	38.5; 43.6; 56.2; 63.8; 54.5; 60.1
SCAMP5/BC150506	8.7193	48.2602	0.00173522	0.102603	365; 731; 248; 698; 1007; 213	42.8; 47.2; 43.3; 55.9; 54.4; 46.1
WAC/MIR5586	8.73843	31.0827	0.00172645	0.102603	377; 677; 271; 519; 616; 246	27.7; 28.4; 24.1; 40.3; 34.1; 31.9
DCP2	17.1757	67.8336	0.00174484	0.102657	126; 223; 36; 193; 233; 75	66.6; 46.1; 71.1; 70.6; 71.5; 81.2
EGFL7/MIR126	18.6207	63.2933	0.00183463	0.106514	112; 223; 64; 68; 140; 21	51.9; 51.7; 67.0; 67.1; 77.2; 64.9
PPM1E	11.4238	28.8367	0.00181918	0.106514	182; 596; 270; 190; 272; 85	22.2; 26.9; 20.7; 34.7; 38.5; 30.0
TRIM23	21.8211	51.6281	0.00182832	0.106514	69; 66; 26; 113; 143; 76	36.1; 51.9; 31.5; 73.0; 59.2; 58.1
TMA7	5.30104	45.0371	0.0018506	0.10697	1536; 2308; 975; 1877; 2117; 727	41.4; 44.1; 41.0; 47.9; 47.3; 48.6
SYNE2	17.3824	39.2994	0.00188134	0.108272	110; 295; 117; 119; 124; 15	18.7; 29.0; 25.7; 42.5; 39.7; 80.2
LOC100505549/TRNA_Pseudo	24.0745	46.4733	0.00190433	0.108646	66; 148; 45; 64; 59; 3	20.2; 29.2; 31.5; 59.7; 39.9; 98.3
PHF20L1	12.7196	38.8182	0.00189714	0.108646	159; 266; 121; 342; 297; 106	24.3; 32.4; 39.6; 41.1; 46.4; 49.0
MNS1	-29.5128	54.2669	0.00194551	0.110042	13; 30; 30; 57; 104; 27	86.9; 65.6; 57.5; 29.7; 37.2; 48.7
SDK1	13.0967	41.328	0.0019413	0.110042	134; 372; 165; 223; 236; 55	36.8; 37.4; 27.5; 51.8; 43.3; 51.3
FUBP3	11.52	49.7743	0.00197493	0.111229	287; 327; 151; 283; 375; 65	48.2; 42.7; 37.8; 54.9; 54.5; 60.6
KBTBD4	17.3455	53.395	0.00203864	0.111575	112; 105; 47; 210; 215; 53	35.9; 53.3; 42.1; 64.3; 56.5; 68.3
PCNXL3/MIR4690	16.9875	70.4907	0.00201495	0.111575	109; 180; 67; 123; 154; 63	52.6; 66.3; 68.5; 81.0; 80.5; 74.2
SPATA5L1	32.0879	53.2789	0.00203376	0.111575	12; 36; 38; 33; 42; 8	20.6; 46.9; 33.6; 68.2; 67.7; 82.8
TBCD	9.97043	53.7337	0.00204033	0.111575	409; 543; 217; 457; 412; 99	45.4; 49.6; 47.6; 54.7; 58.6; 66.5
USPL1	22.0599	48.9213	0.00203265	0.111575	38; 128; 10; 80; 114; 24	50.1; 44.0; 12.5; 67.6; 67.0; 52.3
ZFAND3	10.5284	38.6285	0.00200905	0.111575	288; 456; 199; 451; 591; 231	35.2; 31.2; 34.0; 51.5; 38.2; 41.7
ZNF559/ZNF559-ZNF177/ZNF177	19.584	40.9913	0.00202883	0.111575	38; 137; 26; 156; 139; 46	49.0; 30.1; 16.0; 50.6; 54.4; 45.8
FAM228B	16.0041	43.2161	0.00205803	0.112078	30; 146; 78; 260; 277; 84	30.0; 30.2; 44.7; 49.7; 50.4; 54.3
CEP104	18.5706	48.4272	0.00209058	0.113381	91; 105; 30; 79; 130; 73	34.7; 43.3; 38.0; 62.6; 55.2; 56.7
SELRC1	25.8398	49.6304	0.00211661	0.114323	48; 54; 13; 32; 74; 25	40.9; 34.4; 32.7; 62.3; 62.0; 65.5
PCGF3/DKFZp547K2416	14.2949	46.4843	0.00213493	0.114842	100; 197; 64; 195; 263; 92	40.7; 38.0; 41.2; 58.3; 51.9; 48.8
BACE1	12.1024	47.3114	0.00217811	0.115282	222; 241; 131; 312; 317; 113	42.2; 44.9; 37.4; 51.8; 58.8; 48.8
RPL10/SNORA70/DQ570720	3.61324	49.2763	0.00216355	0.115282	9871; 13573; 6263; 21625; 26121; 9740	47.2; 48.1; 47.1; 51.7; 51.6; 49.9
SMA4/DQ570150/SERF1A/SERF1/SMN1/SMN2/DQ570835/GTF2H2B/SMA/LOC441081	5.15131	39.9981	0.00215592	0.115282	1331; 2829; 1008; 2483; 3053; 952	39.7; 38.4; 33.4; 40.8; 44.1; 43.7
TMEM57	11.0925	45.2764	0.00217587	0.115282	172; 384; 168; 428; 530; 126	45.7; 42.8; 31.9; 54.2; 52.0; 45.1
NSFL1C	12.3192	38.2287	0.00220706	0.116347	218; 279; 189; 322; 370; 151	34.2; 34.4; 28.2; 54.0; 39.4; 39.2
PREPL	16.6531	52.124	0.00222783	0.116974	65; 105; 51; 242; 260; 74	51.3; 43.4; 35.7; 62.3; 58.8; 61.2
B3GNT9	19.0392	54.0946	0.00223689	0.116984	103; 91; 54; 122; 170; 46	42.8; 57.8; 34.3; 71.4; 64.5; 53.7
MBTPS2/YY2	13.7491	42.4556	0.00225544	0.117488	60; 205; 98; 240; 302; 98	33.1; 38.4; 35.1; 48.0; 53.6; 46.6
SLX1A/SLX1B-SULT1A4/SULT1A4	9.29481	49.7698	0.00227223	0.117896	414; 571; 258; 382; 535; 165	48.6; 44.9; 41.8; 52.0; 57.1; 54.2
GAL	6.13085	66.7185	0.00228352	0.118018	2606; 3557; 1473; 1675; 2303; 666	61.0; 64.8; 65.7; 72.2; 69.1; 67.4
ARFGEF2/FKSG56	21.1704	53.7407	0.00234141	0.118228	12; 137; 26; 71; 138; 31	43.3; 48.0; 36.2; 57.7; 72.5; 64.8
CCNT2	19.077	38.8162	0.00234073	0.118228	61; 132; 63; 97; 186; 49	27.1; 33.4; 20.3; 61.5; 39.4; 51.3
DNAJC2	23.3995	52.3027	0.0023412	0.118228	43; 125; 49; 41; 69; 22	35.0; 36.8; 46.9; 52.1; 62.1; 81.0
NOL4	19.0167	44.4742	0.00230523	0.118228	44; 101; 35; 158; 142; 62	38.8; 35.3; 27.5; 55.0; 48.6; 61.5
SCAI/AX748313	25.6753	48.4462	0.00232686	0.118228	32; 93; 28; 75; 60; 15	27.7; 26.4; 41.2; 52.8; 47.9; 94.7
TMEM170A	-21.7622	46.0227	0.00232517	0.118228	47; 69; 20; 77; 125; 42	49.3; 55.9; 68.5; 32.2; 33.7; 36.5
TMEM199/SARM1/MIR4723	7.8432	46.9503	0.00235078	0.118248	482; 760; 245; 729; 811; 243	45.1; 41.8; 41.3; 48.8; 51.3; 53.4
GUSBP3/LOC100272216/DQ571461/AK124130/DQ575504/DQ591060/BC045789/NAIP/SMA4/SMA5/DQ587763/SMA3/GUSBP9	10.2278	22.1664	0.00239099	0.119591	178; 471; 187; 275; 334; 93	19.1; 16.6; 15.1; 26.8; 26.9; 28.5
SRPK1	10.7551	61.764	0.00239563	0.119591	261; 378; 173; 452; 586; 158	49.4; 56.7; 64.8; 66.5; 67.6; 65.7
ABCC1	11.0429	42.6067	0.00241763	0.120234	242; 355; 186; 264; 269; 86	36.5; 37.5; 37.6; 50.7; 46.1; 47.3
TNRC6A	13.0621	40.5618	0.00244119	0.120949	187; 271; 58; 244; 207; 90	29.2; 32.1; 41.7; 41.8; 45.9; 52.6
KIAA1211	9.92742	43.1351	0.00246522	0.121682	369; 562; 132; 358; 304; 121	39.9; 39.8; 34.2; 51.1; 47.8; 46.1
TMEM44-AS1	35.3648	54.6857	0.00247689	0.121802	6; 34; 12; 22; 38; 23	43.0; 41.1; 26.8; 72.4; 77.9; 66.9
GRSF1	9.22249	49.4775	0.00249747	0.122256	331; 579; 195; 432; 542; 158	44.3; 47.4; 40.5; 53.2; 54.4; 57.1
GSTM3	11.3178	45.8785	0.00250467	0.122256	271; 316; 213; 264; 287; 71	43.3; 37.0; 39.0; 47.6; 52.9; 55.4
CSNK1E/LOC400927	8.31488	52.1393	0.00258515	0.124342	357; 677; 165; 756; 922; 266	50.5; 48.0; 46.1; 58.9; 56.3; 53.1
HSPA12A/DQ596646	23.0115	56.5229	0.00256945	0.124342	36; 95; 43; 51; 60; 23	45.1; 44.3; 43.0; 61.9; 67.9; 76.9
NCOA1	11.7995	38.3609	0.0025812	0.124342	124; 272; 88; 326; 420; 103	31.6; 32.5; 32.8; 40.1; 46.7; 46.5
SLC44A2	12.6206	52.5777	0.0025782	0.124342	172; 215; 71; 363; 441; 144	43.7; 43.3; 57.2; 56.1; 61.9; 53.3
KMT2D	15.766	44.0554	0.00260766	0.124969	85; 128; 56; 178; 156; 67	38.0; 33.2; 38.7; 53.2; 50.0; 51.3
ATRN	12.4817	38.8797	0.00265089	0.126123	96; 231; 130; 288; 229; 118	37.4; 33.2; 28.5; 46.8; 44.5; 42.8
FSD1	11.5152	50.7857	0.00264796	0.126123	299; 443; 96; 247; 334; 51	41.1; 47.1; 39.7; 53.8; 54.6; 68.4
AKAP13	9.9575	41.7501	0.00267111	0.126628	277; 370; 135; 467; 526; 207	37.1; 39.5; 33.8; 45.3; 51.5; 43.3
FAM60A	8.35789	54.7761	0.00269948	0.127514	479; 596; 239; 714; 931; 152	54.2; 50.5; 46.1; 57.8; 60.5; 59.6
ANKRD44	10.7623	24.2058	0.00276917	0.127604	149; 308; 123; 337; 458; 117	22.9; 16.7; 20.3; 29.7; 31.3; 24.3
CPE/MIR578	13.4121	56.4425	0.00276906	0.127604	141; 273; 73; 224; 235; 87	51.7; 51.7; 42.0; 58.3; 66.7; 68.3
DNAJC21	15.9269	39.9616	0.00271413	0.127604	69; 179; 33; 139; 145; 85	26.2; 34.7; 33.2; 45.4; 50.1; 50.2
GNL3L	11.9893	44.9116	0.00275504	0.127604	212; 408; 107; 197; 228; 84	33.9; 41.0; 39.6; 50.3; 49.0; 55.7
KCNC3	27.1163	52.5461	0.00276488	0.127604	29; 35; 24; 54; 59; 20	37.4; 33.9; 47.0; 68.7; 63.4; 64.8
OBFC1	13.6008	49.5708	0.00274811	0.127604	109; 239; 98; 248; 222; 115	41.3; 49.1; 36.1; 57.2; 61.8; 51.9
PPP1R12A	17.0297	46.4876	0.00275255	0.127604	53; 148; 36; 173; 200; 23	27.0; 38.6; 43.0; 56.0; 50.4; 64.0
AAK1/SNORA36C	15.1024	26.402	0.00283781	0.12875	97; 111; 68; 218; 212; 68	20.0; 23.7; 14.2; 34.7; 37.9; 27.9
CCDC137	10.3912	35.3186	0.00289173	0.12875	290; 394; 119; 239; 321; 146	30.6; 28.3; 32.4; 36.9; 41.9; 41.8
CTDSPL2	16.2872	40.2918	0.0028572	0.12875	74; 146; 68; 159; 161; 71	43.3; 26.0; 29.0; 43.8; 50.1; 49.6
NDFIP1	10.6525	44.5271	0.00283681	0.12875	227; 419; 135; 468; 673; 148	42.9; 39.5; 29.0; 50.6; 45.6; 59.4
NOA1	-14.5769	50.2295	0.00286014	0.12875	116; 121; 51; 249; 258; 83	62.3; 53.8; 54.1; 42.0; 41.7; 47.5
PANK4	32.9101	63.7094	0.00287283	0.12875	52; 43; 19; 15; 36; 12	41.1; 46.6; 53.5; 108.1; 71.1; 61.9
RPRD2	10.3019	34.8721	0.00288194	0.12875	202; 339; 119; 411; 423; 170	29.6; 29.8; 32.0; 40.2; 43.2; 34.4
S100PBP	15.8843	41.4224	0.0028326	0.12875	44; 162; 65; 178; 230; 59	27.3; 29.3; 45.6; 50.5; 47.6; 48.2
TSC22D1	12.6285	50.5422	0.00284947	0.12875	200; 218; 83; 239; 275; 68	42.6; 48.8; 39.1; 55.3; 58.6; 58.8
ZFP36L2	13.761	40.0647	0.00288829	0.12875	97; 201; 65; 233; 304; 107	29.1; 37.7; 27.2; 46.6; 44.7; 55.1
KRT19/JUP/LOC147093/KRT9/KRT14/KRT16/KRT17/KRT42P/HAP1	12.8357	62.3689	0.00294176	0.130537	222; 199; 64; 204; 271; 86	58.6; 53.8; 54.1; 71.1; 66.7; 70.0
AK125821	22.2351	46.1495	0.00301946	0.13334	36; 74; 25; 126; 143; 30	53.7; 31.1; 20.2; 63.3; 52.3; 56.3
CBFA2T2	8.195	37.3481	0.00302516	0.13334	358; 454; 225; 646; 701; 194	31.3; 33.8; 33.6; 40.1; 40.8; 44.6
PILRB	22.5308	45.6228	0.00305149	0.133986	36; 107; 44; 58; 72; 22	32.1; 27.3; 49.8; 59.8; 55.1; 49.6
RRP12	11.8358	48.5285	0.00306016	0.133986	235; 262; 88; 334; 391; 207	44.5; 40.2; 45.4; 49.7; 61.5; 49.9
FBXW9	22.531	47.8243	0.0030739	0.134119	33; 79; 20; 74; 100; 31	40.3; 38.8; 34.0; 67.4; 61.0; 45.5
SCAF8/TIAM2/AK124484	10.2967	44.016	0.00308354	0.134119	271; 468; 170; 278; 446; 213	41.9; 36.5; 38.4; 56.5; 45.6; 45.3
ARL6IP4	6.95839	54.8889	0.00310491	0.134163	659; 1240; 459; 979; 1211; 342	52.7; 52.3; 50.8; 60.8; 59.9; 52.8
RFWD2/SCARNA3	7.05214	36.7738	0.00310269	0.134163	356; 647; 211; 2221; 2396; 806	34.4; 31.4; 34.6; 37.3; 41.7; 41.3
CDK6	9.29236	36.6097	0.00317137	0.135479	230; 404; 181; 606; 714; 288	27.3; 35.3; 30.4; 39.3; 40.0; 47.4
INO80D	28.7115	28.9227	0.00316737	0.135479	26; 27; 19; 55; 55; 21	15.3; 14.3; 9.6; 35.2; 44.2; 55.0
KIAA0232	16.4957	32.6572	0.00317649	0.135479	39; 179; 55; 153; 138; 14	27.2; 20.5; 20.3; 34.1; 40.6; 53.4
NEIL1	39.341	43.3834	0.00314709	0.135479	11; 29; 2; 15; 31; 12	19.4; 24.2; 37.0; 63.1; 68.6; 47.9
BRCA1/AK093551/AK311131	10.6467	33.7867	0.00325607	0.137804	200; 298; 109; 431; 451; 124	21.2; 29.7; 33.8; 37.1; 38.2; 42.7
CUX1	7.59241	35.4055	0.00324677	0.137804	503; 837; 342; 615; 764; 174	36.6; 29.7; 28.1; 39.6; 38.3; 40.2
UBAP2/SNORD121B/SNORD121A	16.2532	35.2195	0.00326238	0.137804	89; 170; 38; 143; 174; 79	32.9; 23.7; 21.0; 36.5; 40.9; 56.3
SLC9A1	22.4319	36.369	0.00333275	0.140327	40; 72; 17; 93; 82; 22	27.9; 33.2; 6.5; 51.0; 50.1; 49.5
FGFR1	13.7071	48.9516	0.0033912	0.141432	128; 143; 69; 266; 231; 71	40.9; 40.0; 48.2; 54.3; 58.8; 51.5
PDE5A	42.7064	42.6574	0.00338264	0.141432	15; 16; 5; 30; 7; 14	16.1; 37.7; 8.0; 73.8; 67.0; 53.4
PHF14	9.30524	34.3162	0.00337533	0.141432	176; 516; 195; 475; 548; 216	37.2; 29.4; 24.3; 39.0; 40.9; 35.1
PPFIBP1/AK000807/TRNA_Lys	16.7327	41.7556	0.00343034	0.142165	38; 147; 51; 342; 302; 95	54.2; 28.9; 28.0; 51.0; 52.7; 35.7
SERTAD4	-30.6508	48.3471	0.0034281	0.142165	26; 33; 7; 50; 70; 34	80.4; 73.5; 20.3; 34.4; 46.0; 35.5
VEGFA/HV983065	12.5605	54.3709	0.00346399	0.143109	260; 412; 151; 155; 200; 88	47.1; 53.2; 44.2; 65.8; 63.6; 52.3
PSRC1	22.5958	60.4614	0.00348741	0.143627	61; 72; 36; 45; 59; 28	48.8; 44.2; 55.0; 65.6; 71.4; 77.8
ZNF43	16.3859	43.6449	0.00354248	0.14544	45; 107; 48; 188; 265; 137	27.9; 42.7; 33.0; 52.4; 56.1; 49.7
BRD3	9.61743	37.6083	0.00356042	0.145723	370; 413; 98; 452; 530; 153	29.5; 36.4; 30.7; 37.8; 45.3; 46.1
NUSAP1	8.73001	52.7768	0.00361412	0.146555	371; 639; 195; 446; 555; 177	52.4; 48.1; 44.9; 59.2; 57.4; 54.6
REV1	14.243	55.7511	0.00361403	0.146555	94; 197; 51; 177; 213; 71	53.6; 48.7; 40.7; 62.2; 62.4; 66.9
XRCC5	5.47301	50.0247	0.00361028	0.146555	1085; 1713; 649; 2019; 2193; 754	44.9; 46.8; 50.4; 51.8; 52.1; 54.3
RPLP0P2	11.9392	79.8487	0.00363482	0.146942	198; 282; 87; 227; 365; 125	74.0; 72.2; 76.9; 82.2; 87.8; 86.0
CLIP2	7.28847	38.3598	0.00366191	0.147585	339; 546; 177; 1187; 1255; 462	35.9; 36.1; 31.3; 42.5; 42.8; 41.6
NDUFS7	8.78728	55.7514	0.00376126	0.151127	383; 615; 255; 330; 490; 141	51.5; 52.6; 50.1; 60.7; 60.9; 58.8
OSBPL8	15.1407	45.0118	0.00377897	0.151377	99; 114; 31; 180; 278; 132	31.1; 38.8; 43.9; 55.8; 48.0; 52.5
NID1	16.1295	55.4907	0.00381452	0.152062	48; 175; 35; 123; 140; 55	49.3; 46.0; 49.7; 62.9; 64.8; 60.2
PTOV1/MIR4749	5.40517	46.7377	0.00381916	0.152062	1022; 1776; 689; 1703; 1991; 711	44.3; 45.7; 41.8; 51.5; 49.2; 47.8
ATP6AP1	8.82942	50.8051	0.00384571	0.152659	308; 539; 160; 439; 667; 166	42.4; 47.2; 49.3; 52.7; 55.5; 57.7
KIF18B	17.4904	47.9616	0.00385851	0.152707	106; 139; 88; 59; 88; 41	43.0; 37.6; 35.7; 59.6; 52.8; 59.0
IL17RD	9.51772	50.8954	0.00389736	0.153782	191; 325; 118; 794; 1149; 279	51.0; 47.2; 38.4; 57.5; 55.1; 56.2
MZT2B/FLJ14346	5.37424	46.5616	0.00392407	0.153915	2925; 3849; 1700; 2331; 3421; 972	40.9; 49.3; 40.8; 51.0; 48.8; 48.7
PBX3	8.49122	35.4955	0.00392377	0.153915	291; 514; 169; 652; 799; 232	30.1; 36.6; 24.3; 41.3; 40.8; 39.9
IGF2BP3	10.4086	45.9638	0.00396241	0.154957	230; 406; 94; 341; 302; 80	40.8; 42.5; 35.6; 49.6; 52.4; 54.9
LINC00574	61.5007	75.3455	0.00398413	0.155046	1; 20; 2; 11; 11; 0	54.0; 27.0; 103.0; 72.8; 119.9; NA
LRP6	20.5721	45.6727	0.00399996	0.155046	20; 74; 28; 130; 162; 36	52.0; 29.9; 32.1; 55.2; 55.4; 49.5
TXNDC15	13.6473	49.2271	0.00399313	0.155046	78; 187; 48; 219; 288; 96	41.4; 40.2; 45.5; 51.9; 55.2; 61.2
HDAC1	17.0716	44.5933	0.00406293	0.156565	80; 142; 40; 87; 167; 47	34.5; 43.8; 26.1; 62.2; 53.9; 47.0
VWA8/MIR5006/Mir_684	19.3742	49.225	0.00405283	0.156565	50; 79; 31; 89; 118; 48	40.7; 37.6; 42.9; 53.7; 64.2; 56.2
ERI2/DCUN1D3	14.5209	56.217	0.00407941	0.156742	104; 204; 110; 154; 237; 71	52.7; 51.9; 41.5; 73.9; 58.7; 58.6
AP1S1/MIR4653	9.60102	62.0723	0.00410801	0.157131	382; 513; 138; 461; 644; 115	63.6; 54.3; 56.8; 68.0; 69.4; 60.4
ASCC3	7.40699	61.5587	0.0041756	0.157131	538; 988; 340; 842; 1051; 327	57.8; 59.5; 55.0; 61.8; 67.5; 67.7
INSR	18.4083	44.9906	0.00417155	0.157131	73; 113; 9; 143; 139; 79	24.3; 31.7; 68.1; 43.8; 56.6; 45.5
KAT6B	9.90621	29.1198	0.00418732	0.157131	170; 375; 129; 502; 555; 169	23.1; 23.3; 25.3; 28.0; 37.3; 37.7
KHDRBS1	4.7437	51.8571	0.00414003	0.157131	1618; 3001; 1095; 3542; 4081; 1205	47.8; 50.5; 50.7; 54.9; 55.3; 51.9
LIMD1	22.7777	54.1776	0.00417026	0.157131	75; 61; 12; 56; 79; 4	33.4; 34.3; 49.4; 60.9; 53.9; 93.2
TVP23B	17.0335	45.7647	0.00415254	0.157131	71; 116; 45; 114; 123; 48	36.3; 39.3; 36.2; 49.6; 60.5; 52.7
UBE2R2	7.61391	47.7328	0.00419683	0.157131	437; 735; 302; 573; 748; 247	46.6; 41.0; 44.0; 51.8; 49.3; 53.6
ZNF629	10.5938	37.8628	0.00416771	0.157131	208; 381; 155; 372; 522; 140	27.3; 40.4; 29.3; 48.3; 44.6; 37.1
SHKBP1	14.6873	55.5537	0.00421391	0.157323	123; 165; 78; 171; 149; 57	48.3; 53.2; 45.2; 64.3; 69.1; 53.4
COL4A2	18.3413	54.5213	0.0042404	0.157865	212; 294; 88; 65; 73; 39	47.7; 47.6; 32.3; 58.4; 57.2; 84.0
CDRT4/TVP23C-CDRT4/TVP23C	12.6041	45.4828	0.00425575	0.15799	89; 269; 80; 271; 276; 109	40.3; 33.6; 45.9; 45.4; 52.0; 55.8
CAP1	6.30305	45.2654	0.00429507	0.158557	466; 1124; 452; 1011; 1424; 429	43.9; 43.6; 38.2; 47.9; 49.3; 48.5
GMEB1/SCARNA24	28.1598	26.3313	0.00428907	0.158557	16; 54; 19; 33; 54; 4	14.9; 17.2; 18.8; 52.9; 43.2; 11.0
CCT7	5.32678	49.2538	0.00436478	0.160232	1271; 1718; 641; 1508; 1731; 726	45.2; 46.5; 48.0; 52.6; 50.0; 53.2
SMAD9	13.6622	44.6733	0.00435982	0.160232	116; 163; 64; 219; 296; 69	45.8; 29.9; 40.5; 50.5; 51.7; 49.6
LOC100507217/CHD2/AK024092/MIR3175	7.16955	47.5969	0.00443199	0.160907	634; 1234; 318; 1315; 1505; 580	45.2; 42.1; 47.2; 46.7; 56.7; 47.8
NOTCH3	11.9873	58.1094	0.00442971	0.160907	203; 235; 110; 210; 302; 118	50.3; 57.1; 48.3; 70.1; 62.9; 59.9
PMS2P4/BC006435	15.1387	42.7038	0.00442969	0.160907	45; 193; 48; 145; 169; 49	43.5; 31.6; 32.6; 51.1; 46.1; 51.3
WDR59	14.0278	50.3535	0.00441596	0.160907	96; 191; 141; 181; 221; 62	45.2; 44.2; 41.0; 47.9; 64.9; 59.0
CEP350	12.4725	25.9626	0.00446416	0.161275	107; 288; 117; 199; 165; 63	21.3; 22.0; 16.2; 36.9; 29.4; 30.0
STK11IP	-16.2873	53.3459	0.0044666	0.161275	60; 105; 27; 188; 206; 40	60.9; 59.1; 64.0; 41.8; 45.0; 49.3
ARHGAP35	9.18508	42.7931	0.00452074	0.161899	221; 503; 166; 407; 528; 201	45.3; 34.4; 36.3; 46.0; 46.8; 48.0
EPN2/EPN2-IT1/AX748411	13.0076	36.2604	0.00450661	0.161899	76; 248; 53; 172; 231; 83	27.2; 27.5; 35.2; 40.2; 40.5; 46.9
LCAT/SLC12A4	19.1384	42.0224	0.00451837	0.161899	50; 96; 11; 84; 136; 42	29.4; 39.8; 20.6; 51.6; 55.5; 55.2
HAND2	4.30914	44.4645	0.00456285	0.162086	2030; 3056; 1074; 2576; 2921; 933	42.1; 42.3; 41.9; 45.9; 46.0; 48.6
LYN	10.2633	37.2819	0.00455967	0.162086	254; 617; 328; 208; 267; 32	30.4; 32.7; 29.5; 37.4; 43.8; 50.0
SPPL3	10.077	50.2399	0.00455276	0.162086	196; 286; 138; 335; 561; 110	46.7; 45.1; 41.7; 57.0; 52.8; 58.0
LPGAT1	10.5649	47.9656	0.00459692	0.162857	204; 342; 149; 276; 473; 154	44.8; 41.1; 38.7; 53.7; 47.9; 61.7
CEP135	19.4521	32.9417	0.00461636	0.163069	21; 132; 53; 103; 60; 18	19.4; 27.5; 17.2; 47.0; 35.1; 51.3
IRS1	-35.6988	63.3423	0.00464003	0.163069	9; 15; 20; 30; 55; 17	103.8; 91.3; 57.6; 32.3; 47.1; 47.9
ZSWIM4	17.7474	56.807	0.00463427	0.163069	51; 128; 48; 80; 184; 49	61.4; 41.7; 45.0; 73.3; 63.0; 56.6
TMEM52	36.0543	49.7537	0.00465657	0.163215	5; 48; 14; 14; 18; 14	39.4; 39.3; 11.6; 68.4; 71.2; 68.6
NUMB/AX747833	15.5801	30.7493	0.00467621	0.163469	48; 181; 46; 110; 142; 33	23.2; 20.4; 24.8; 37.9; 35.5; 42.7
GATAD2B	8.49417	43.8614	0.00471663	0.164012	317; 391; 150; 662; 807; 254	43.8; 40.0; 34.2; 50.7; 48.1; 46.3
PDIA6	6.82464	48.3257	0.00471665	0.164012	1207; 1428; 543; 1110; 1230; 459	45.6; 49.9; 38.3; 50.8; 56.2; 49.2
GDI1	4.84672	41.2231	0.00474959	0.164156	1127; 1716; 570; 2711; 3180; 995	41.6; 38.6; 35.6; 44.6; 43.3; 43.7
HYLS1	21.4506	50.5532	0.00477059	0.164156	54; 60; 7; 95; 133; 34	49.2; 36.9; 19.7; 59.0; 61.9; 76.6
IFNAR2/IL10RB	11.361	37.3666	0.0047382	0.164156	88; 200; 98; 329; 528; 110	34.9; 30.1; 31.6; 45.2; 42.0; 40.5
SLC23A2	26.0618	52.8209	0.00476915	0.164156	21; 43; 22; 53; 97; 29	24.0; 51.7; 32.3; 68.9; 60.0; 80.0
DQ582201	-2.59398	40.4854	0.00480588	0.16439	62034; 89949; 37106; 46117; 72084; 32181	40.8; 41.9; 42.6; 38.1; 39.1; 40.3
GOLGA5	14.5186	45.9133	0.00480705	0.16439	79; 181; 37; 163; 186; 87	43.8; 39.3; 31.8; 59.3; 51.6; 49.7
TCEB2	3.95596	49.7073	0.00481481	0.16439	3531; 5537; 2131; 4104; 5441; 1873	45.9; 48.5; 48.8; 51.9; 51.2; 52.0
COMMD7	11.9252	40.4697	0.00487783	0.166111	195; 238; 80; 166; 288; 98	28.6; 39.4; 36.1; 45.7; 47.7; 45.3
IGFBP2	5.42881	62.8728	0.0049008	0.166463	1525; 2457; 912; 2029; 2462; 748	59.7; 61.7; 58.7; 67.5; 64.3; 65.3
INPP4A	14.9881	48.0834	0.00498621	0.168065	49; 194; 48; 178; 159; 63	50.6; 34.5; 44.6; 56.0; 53.9; 48.9
SYVN1	16.249	59.8236	0.00496882	0.168065	85; 153; 51; 136; 173; 57	56.8; 51.8; 52.6; 67.1; 77.6; 53.1
TRIB3	13.9645	61.154	0.00498389	0.168065	116; 144; 85; 203; 226; 68	55.1; 51.0; 60.9; 73.0; 68.4; 58.5
HBP1	14.5465	51.3424	0.00500417	0.16824	57; 117; 60; 276; 366; 103	47.7; 40.7; 46.4; 54.1; 62.3; 56.8
MZF1	10.2726	53.4184	0.00505166	0.169404	174; 321; 165; 306; 475; 105	52.9; 48.6; 43.2; 61.7; 57.0; 57.1
ING5	11.3712	49.4159	0.00506979	0.169581	136; 312; 119; 272; 320; 83	45.1; 46.7; 42.8; 58.1; 59.1; 44.7
COMMD4	8.89596	57.6934	0.0050958	0.16959	457; 533; 309; 476; 548; 168	51.0; 56.9; 55.0; 65.7; 64.9; 52.7
GSE1	9.53112	55.8529	0.00509301	0.16959	451; 424; 187; 306; 391; 109	52.1; 53.5; 48.4; 66.0; 59.7; 55.5
PTPN9	8.44061	43.7103	0.00511506	0.169802	400; 529; 230; 277; 494; 167	39.3; 39.6; 38.3; 50.3; 45.6; 49.1
FNTA	10.7026	44.2448	0.00513186	0.169932	122; 360; 77; 319; 357; 127	40.7; 40.6; 35.5; 49.0; 54.0; 45.4
RALGAPB	11.2446	44.0605	0.00516407	0.170569	150; 277; 60; 291; 305; 120	36.4; 41.2; 34.0; 47.4; 50.7; 54.6
CDKN1C	9.68081	51.3221	0.00521468	0.171118	496; 700; 209; 250; 292; 48	48.8; 43.9; 50.1; 57.6; 56.1; 51.4
CELF4	9.83008	30.1447	0.00519879	0.171118	201; 352; 97; 343; 392; 194	30.6; 24.2; 19.0; 33.0; 35.9; 38.1
SSU72	6.14321	50.4123	0.00521962	0.171118	963; 1275; 505; 1212; 1341; 478	44.2; 48.3; 51.2; 55.3; 54.0; 49.4
ANAPC7	13.4275	52.5989	0.00524903	0.171655	130; 258; 102; 195; 242; 43	42.6; 50.1; 34.5; 56.8; 55.8; 75.9
C20orf194	17.2411	43.3721	0.00526408	0.171721	65; 102; 53; 114; 119; 56	40.2; 34.8; 29.0; 60.2; 45.3; 50.8
ANP32E	9.04953	51.7609	0.00555892	0.171827	305; 543; 235; 310; 460; 122	45.7; 51.2; 42.6; 56.5; 56.2; 58.4
ARHGEF11/MIR765	12.2015	33.1324	0.00558024	0.171827	125; 191; 96; 294; 256; 67	31.9; 24.7; 28.0; 37.3; 44.9; 31.9
CCDC94	13.4842	51.2727	0.00542591	0.171827	121; 160; 51; 171; 235; 94	51.6; 42.4; 37.3; 58.8; 57.5; 60.1
CR936688	-40.3999	76.0302	0.00546067	0.171827	13; 14; 3; 30; 55; 20	109.1; 90.4; 95.0; 40.6; 72.0; 49.1
CTSB	6.89676	52.7624	0.00551696	0.171827	464; 636; 266; 1078; 1415; 365	48.3; 48.2; 50.5; 54.7; 54.8; 60.1
DAP3	6.34205	38.2663	0.00555607	0.171827	554; 1004; 316; 729; 1059; 353	34.8; 36.4; 32.4; 43.5; 39.5; 43.1
E2F8	46.3887	43.9657	0.00541207	0.171827	3; 22; 6; 29; 10; 3	37.0; 29.5; 17.0; 89.8; 34.8; 55.7
EML4	9.78963	45.8792	0.00547683	0.171827	252; 424; 134; 445; 519; 194	35.8; 44.0; 44.2; 57.3; 48.1; 45.9
FASN	6.60595	55.9244	0.00557963	0.171827	776; 1064; 408; 895; 1210; 472	48.7; 54.0; 56.5; 59.7; 60.5; 56.1
FBXW11	10.8093	59.1934	0.0054588	0.171827	200; 276; 122; 325; 358; 106	58.5; 52.1; 49.7; 67.5; 61.3; 66.0
FRMD4A	16.0484	32.4889	0.00547302	0.171827	109; 126; 27; 98; 125; 31	27.6; 26.9; 16.3; 44.9; 41.0; 38.2
GNPTG	13.5333	59.7772	0.00528522	0.171827	95; 202; 38; 189; 178; 96	48.3; 55.5; 54.6; 66.3; 67.4; 66.5
KIF3A	12.8739	45.6904	0.00537331	0.171827	88; 214; 92; 216; 278; 101	39.6; 39.0; 43.0; 57.6; 54.0; 40.9
MED13L/MIR620	12.7089	38.0023	0.00539782	0.171827	98; 203; 65; 214; 330; 131	26.0; 39.2; 24.7; 43.6; 45.7; 48.9
NT5M	-13.5077	46.975	0.00531918	0.171827	96; 160; 80; 230; 236; 77	47.7; 51.4; 65.2; 41.8; 40.0; 35.8
PHOX2B	4.23638	37.7956	0.0054524	0.171827	1500; 2110; 792; 2386; 2928; 1033	36.0; 36.6; 34.0; 40.1; 40.3; 39.7
PI4KAP2	17.481	60.9817	0.00552298	0.171827	67; 114; 42; 88; 122; 36	51.5; 52.4; 47.4; 64.2; 67.4; 83.1
PIP5K1C	11.814	50.0765	0.00557449	0.171827	143; 174; 92; 271; 326; 119	42.4; 48.9; 41.0; 54.5; 59.4; 54.3
RPN1	7.369	50.5874	0.00556494	0.171827	377; 627; 373; 535; 665; 256	46.9; 47.9; 45.3; 54.7; 53.3; 55.5
SAP30BP	8.5628	49.3115	0.00534965	0.171827	418; 522; 195; 467; 617; 201	47.5; 44.6; 45.2; 58.3; 54.5; 45.7
ST3GAL4-AS1	34.0688	55.0073	0.00553966	0.171827	37; 23; 18; 20; 33; 7	19.1; 57.1; 35.1; 82.1; 57.2; 79.4
TKT	5.39952	36.5457	0.00556753	0.171827	1470; 2261; 764; 1489; 1897; 591	35.9; 33.7; 32.4; 44.8; 36.8; 35.6
ZDHHC3/BC101287	12.2097	48.7828	0.00542194	0.171827	164; 233; 96; 306; 358; 63	41.9; 52.5; 32.2; 56.6; 58.6; 51.0
ZNRF3	18.6779	34.7696	0.00557435	0.171827	52; 97; 51; 75; 105; 12	32.1; 29.5; 22.2; 44.2; 51.0; 29.6
GRID1/7SK/MIR346	33.9952	54.66	0.00567944	0.173664	25; 22; 13; 23; 29; 31	41.4; 52.7; 12.2; 87.1; 52.4; 82.3
PRELID2	-38.4586	50.669	0.00567764	0.173664	18; 22; 14; 27; 15; 0	74.6; 71.1; 55.1; 38.3; 14.3; NA
ROR2/MIR3910-2	15.9563	55.2872	0.00565883	0.173664	67; 151; 59; 158; 197; 33	61.2; 41.3; 36.3; 61.4; 58.6; 72.8
ARGLU1	13.1725	51.8895	0.00577364	0.1743	130; 209; 67; 342; 316; 91	34.8; 52.4; 49.5; 55.4; 65.3; 54.0
ATP1A3	4.92055	46.5312	0.0058005	0.1743	1184; 1564; 786; 2187; 2528; 1063	44.3; 46.0; 41.5; 50.8; 48.4; 48.1
DESI2/AX747535	9.6935	54.6693	0.00579587	0.1743	197; 400; 169; 389; 559; 209	42.9; 48.5; 59.4; 59.3; 59.5; 58.5
EIF2AK3	34.8149	38.546	0.00572065	0.1743	20; 31; 3; 9; 46; 0	20.1; 31.1; 16.3; 64.9; 60.3; NA
EIF4EBP1	5.71789	53.3587	0.00578841	0.1743	1075; 1621; 606; 1325; 1607; 485	49.4; 49.3; 54.1; 58.5; 54.7; 54.2
MRPL3/SNORA58	6.96612	45.516	0.00577577	0.1743	462; 870; 362; 768; 712; 279	43.3; 43.1; 37.7; 48.3; 47.5; 53.3
MYO18A/TIAF1	16.7685	55.0453	0.0057967	0.1743	78; 109; 68; 104; 186; 28	32.0; 55.8; 49.3; 62.1; 63.7; 67.3
VEZT	14.8337	44.5771	0.00580605	0.1743	153; 203; 117; 218; 273; 78	31.9; 38.7; 35.1; 35.5; 56.8; 69.5
PPM1F	13.5799	56.1338	0.00582986	0.174618	91; 144; 47; 223; 222; 88	46.6; 48.1; 55.2; 63.7; 61.5; 61.7
GULP1/MIR561	10.0375	32.7198	0.00584481	0.174668	140; 218; 115; 367; 487; 176	26.0; 28.9; 27.4; 38.4; 36.9; 38.7
ATPIF1	7.6857	50.2483	0.00594197	0.174922	414; 838; 338; 431; 613; 149	43.2; 45.5; 48.7; 53.6; 51.6; 58.8
CENPBD1	12.6203	17.6703	0.00588281	0.174922	116; 141; 105; 154; 219; 63	11.5; 12.9; 10.9; 24.7; 25.5; 20.5
CSRNP3	12.9778	30.5565	0.00594002	0.174922	68; 124; 74; 267; 316; 106	29.2; 22.5; 21.9; 37.0; 37.7; 35.1
GEMIN8P4	47.1998	60.6219	0.00591207	0.174922	11; 19; 0; 13; 13; 5	28.1; 28.5; NA; 74.7; 64.0; 107.8
NFIB	6.03752	38.2817	0.00596586	0.174922	392; 698; 315; 1530; 1733; 632	35.7; 36.2; 33.7; 40.8; 42.5; 40.8
NME6	27.8076	52.4403	0.00597442	0.174922	50; 33; 42; 31; 43; 13	32.4; 60.4; 25.2; 77.9; 57.1; 61.6
PFDN5	3.9609	46.4863	0.00597089	0.174922	2362; 3741; 1445; 5841; 7433; 2416	44.0; 46.4; 42.7; 50.2; 47.5; 48.2
TIAM1	14.0514	47.5196	0.00597264	0.174922	100; 185; 95; 135; 222; 65	43.9; 30.9; 47.7; 56.2; 49.0; 57.4
TMCC1	17.1214	37.7635	0.00598604	0.174922	79; 88; 48; 168; 143; 35	42.4; 20.9; 19.2; 44.8; 43.8; 55.6
TUBD1	21.0935	40.5613	0.00592954	0.174922	59; 63; 16; 54; 61; 47	38.1; 28.6; 18.2; 50.9; 50.6; 56.9
TCF12	7.93114	40.5748	0.00600192	0.174997	200; 694; 227; 525; 674; 275	42.2; 35.6; 34.7; 44.2; 47.2; 39.6
ZNF609	6.79924	41.2856	0.00601516	0.174997	495; 928; 329; 824; 1010; 301	39.8; 34.5; 38.5; 44.9; 40.7; 49.4
TMEM87A	15.4639	52.5185	0.00608567	0.176659	96; 154; 75; 187; 176; 64	37.1; 56.7; 33.6; 56.4; 62.6; 68.7
CXorf40A	21.055	59.6847	0.00615052	0.178149	70; 94; 30; 62; 79; 29	33.9; 51.1; 59.9; 69.8; 58.7; 84.8
CHCHD3	3.40193	44.95	0.00621676	0.178973	3984; 6013; 2247; 9031; 11209; 3357	41.9; 44.0; 44.1; 47.3; 46.9; 45.5
NUDT16L1	14.7901	63.6271	0.00621009	0.178973	100; 142; 81; 150; 171; 47	53.7; 57.8; 63.0; 75.1; 75.1; 57.1
RPS6KA2/RPS6KA2-IT1/MIR1913	7.30078	44.5579	0.0062197	0.178973	385; 547; 292; 786; 824; 244	43.2; 42.7; 36.1; 47.1; 49.8; 48.4
KIAA0753	25.6561	51.0892	0.00626371	0.179846	21; 44; 7; 51; 82; 31	30.8; 42.0; 42.3; 72.6; 62.2; 56.6
FANCI	14.4575	50.0387	0.00629992	0.180252	100; 196; 82; 104; 130; 57	49.5; 39.9; 41.8; 54.7; 61.6; 52.7
PPP1R12B	24.4915	40.0911	0.00630518	0.180252	23; 52; 20; 26; 60; 38	25.8; 20.9; 39.2; 57.5; 48.7; 48.4
AGBL5	7.53681	42.7999	0.00632969	0.180561	486; 481; 288; 668; 726; 261	36.7; 44.5; 35.3; 46.0; 47.8; 46.5
HDLBP/DKFZp686L08115	5.50011	42.7266	0.00638647	0.181005	1008; 1545; 563; 1579; 1837; 612	40.4; 43.6; 35.3; 47.7; 46.5; 43.0
HSD17B11	11.6438	45.7365	0.00638161	0.181005	96; 307; 51; 281; 313; 125	35.7; 40.7; 39.7; 52.7; 46.0; 59.6
UVRAG	19.1498	39.7515	0.00636301	0.181005	65; 72; 79; 98; 107; 28	46.7; 26.6; 25.1; 46.7; 60.4; 33.0
RNF157	9.24479	52.5737	0.0064958	0.183708	221; 472; 196; 393; 492; 111	52.7; 48.5; 42.5; 53.9; 60.4; 57.4
AASDH	21.6679	33.4067	0.00655822	0.184387	55; 64; 25; 95; 75; 34	33.3; 23.1; 17.6; 53.9; 52.5; 20.1
C17orf62	8.17023	50.2053	0.00654868	0.184387	365; 627; 195; 513; 715; 249	46.8; 50.3; 40.5; 57.7; 56.7; 49.2
GAB2	6.97454	32.311	0.00660601	0.184387	262; 585; 206; 944; 1008; 262	31.3; 27.9; 26.8; 33.9; 36.5; 37.5
GSK3B	10.6497	46.1312	0.00661468	0.184387	239; 255; 136; 229; 301; 100	38.4; 40.5; 40.4; 48.6; 48.0; 60.9
SLC35F2	17.8472	53.1667	0.0066317	0.184387	110; 107; 20; 42; 82; 73	46.0; 41.8; 41.2; 74.4; 62.3; 53.2
SOX4	2.63001	26.8183	0.00661975	0.184387	7707; 14202; 4590; 11228; 12999; 3911	27.1; 24.2; 24.5; 26.7; 27.3; 31.1
TUBGCP3	21.1071	52.7845	0.00657278	0.184387	78; 49; 20; 81; 60; 35	30.7; 55.6; 45.4; 62.7; 63.2; 59.1
ZNF865	16.2704	58.532	0.00659325	0.184387	59; 117; 59; 84; 148; 22	53.4; 46.6; 51.2; 63.1; 66.6; 70.2
RAB7A	6.59176	58.0839	0.00664876	0.184471	641; 1009; 303; 876; 1031; 413	52.9; 55.7; 57.0; 61.3; 63.5; 58.2
RPL35	3.02043	50.1266	0.00667847	0.184906	18171; 28993; 12316; 32862; 44283; 13314	47.8; 48.8; 49.3; 51.4; 51.2; 52.3
MYSM1	22.8065	43.6848	0.00670552	0.185091	26; 46; 26; 37; 76; 39	35.8; 28.6; 32.0; 54.5; 50.9; 60.3
PTPN12	7.72842	37.8951	0.0067132	0.185091	215; 496; 222; 640; 786; 190	31.3; 35.9; 35.2; 41.0; 44.2; 39.7
CPLX2/Hfb1	8.60503	50.8037	0.0067512	0.185683	352; 424; 91; 726; 697; 308	41.3; 45.9; 57.8; 56.2; 53.7; 50.1
ELOVL1	19.1668	65.7159	0.00679038	0.185683	93; 213; 69; 62; 61; 42	58.4; 62.6; 39.5; 70.9; 70.2; 92.6
FOXP1/MIR1284/AK025793	10.1952	28.874	0.00677397	0.185683	152; 232; 68; 342; 454; 151	22.0; 22.2; 27.5; 33.7; 31.6; 36.3
GRIPAP1	13.4824	54.1137	0.00679104	0.185683	132; 250; 41; 200; 320; 129	50.1; 44.8; 46.9; 73.6; 53.1; 56.2
MDM4/AK097184	9.58451	39.7249	0.00682341	0.185797	254; 416; 125; 381; 567; 133	33.3; 37.8; 38.9; 46.1; 49.8; 32.4
TMEM147	6.94429	46.9943	0.00681345	0.185797	501; 758; 310; 796; 1035; 341	42.1; 43.3; 45.7; 55.0; 47.4; 48.4
AK130486	20.6979	52.9089	0.00696321	0.187216	16; 70; 27; 64; 109; 45	30.4; 43.2; 52.0; 60.7; 65.8; 65.4
CACNA1D	45.1934	34.5257	0.00691926	0.187216	29; 19; 6; 8; 13; 0	16.8; 22.1; 9.0; 60.1; 64.7; NA
DCK	16.6466	55.5269	0.00693906	0.187216	69; 93; 65; 85; 106; 36	45.3; 49.1; 45.1; 65.4; 60.1; 68.2
DENND5B	13.5839	32.87	0.00697842	0.187216	65; 135; 72; 183; 252; 44	25.9; 28.9; 24.5; 44.8; 38.6; 34.5
PRR16	-34.6769	38.9955	0.0069882	0.187216	14; 35; 0; 22; 36; 0	59.1; 55.1; NA; 18.4; 23.4; NA
RAI14/5S_rRNA	16.4972	35.467	0.00692292	0.187216	110; 129; 37; 93; 69; 32	27.3; 29.5; 21.2; 44.8; 40.3; 49.6
TMEM108	16.7732	40.8827	0.00698917	0.187216	126; 144; 68; 88; 60; 22	35.6; 34.8; 31.6; 52.8; 54.7; 35.9
TRIM37	11.9414	42.6681	0.00693242	0.187216	139; 219; 109; 236; 252; 89	44.8; 29.3; 36.3; 47.0; 46.4; 52.2
ELMO1/MIR1200	9.52119	47.4831	0.00704507	0.187817	251; 290; 95; 765; 697; 194	43.3; 48.8; 30.9; 54.8; 50.7; 56.5
VPS45	6.73557	32.8999	0.00703271	0.187817	335; 685; 307; 603; 706; 263	28.9; 30.7; 28.2; 36.7; 35.9; 37.0
VTRNA1-3	-32.7031	38.6425	0.00705436	0.187817	18; 42; 11; 25; 27; 5	44.3; 45.8; 88.1; 20.6; 19.0; 14.0
GNPAT	8.63116	41.6453	0.00714518	0.189089	269; 625; 204; 351; 576; 213	33.5; 36.3; 41.0; 39.7; 45.0; 54.3
PGRMC1	10.9838	59.9892	0.00713256	0.189089	184; 246; 120; 258; 397; 102	48.2; 57.2; 60.9; 65.6; 68.1; 59.9
WDR70	18.5119	46.8529	0.00712189	0.189089	78; 85; 51; 64; 91; 20	46.0; 30.4; 35.4; 60.0; 52.7; 56.6
USP48	7.47791	32.2003	0.00718494	0.18976	266; 615; 218; 510; 531; 237	29.8; 27.3; 30.1; 37.8; 35.8; 32.5
STRF6	2.40882	36.4638	0.00720188	0.189827	26747; 34648; 18152; 62014; 78935; 41750	33.9; 35.1; 36.8; 36.5; 37.7; 38.8
HPS1/MIR4685	12.9801	42.3932	0.00729645	0.190535	132; 167; 69; 157; 195; 42	37.1; 32.8; 40.8; 45.8; 51.9; 46.0
PTRF/Mir_324	14.0661	51.1669	0.00730102	0.190535	86; 165; 60; 154; 216; 116	40.9; 50.9; 39.4; 54.6; 66.8; 54.4
RNFT2/UNQ514	11.2267	42.0109	0.00730042	0.190535	225; 299; 88; 188; 257; 123	36.8; 40.0; 33.2; 52.7; 51.9; 37.5
TFIP11	8.8337	55.4716	0.00729291	0.190535	238; 417; 199; 467; 544; 172	52.6; 54.5; 44.3; 61.7; 58.7; 61.0
XRRA1	13.8427	30.179	0.00725246	0.190535	137; 173; 78; 102; 155; 79	26.1; 23.9; 16.4; 31.4; 34.7; 48.7
ERGIC3	4.24466	48.0669	0.0073641	0.191046	1770; 2110; 1097; 3547; 3937; 1189	44.6; 47.7; 45.1; 49.4; 50.4; 51.2
UBE2MP1	10.1927	61.4725	0.00735042	0.191046	274; 456; 150; 355; 300; 115	51.2; 57.2; 64.3; 71.7; 63.8; 60.7
WASF3	16.9085	53.8788	0.00735701	0.191046	85; 114; 65; 104; 146; 47	36.8; 56.4; 38.7; 52.9; 66.4; 72.0
SCAP	8.27331	54.7421	0.00739104	0.191368	420; 616; 238; 619; 659; 238	46.4; 50.9; 55.8; 64.2; 54.2; 56.9
FAM208B/C10orf18	10.163	32.4234	0.00748119	0.192209	229; 317; 129; 182; 252; 123	30.2; 23.8; 28.5; 38.1; 35.8; 38.1
GMEB2	16.1432	54.155	0.00749686	0.192209	89; 147; 63; 97; 181; 34	42.2; 55.0; 47.6; 72.8; 66.9; 40.5
KRAS	17.2603	48.5245	0.00753095	0.192209	28; 101; 58; 131; 137; 36	45.5; 40.8; 28.5; 51.0; 54.3; 71.0
NES	6.12272	53.5714	0.00750574	0.192209	513; 966; 408; 1047; 1169; 431	53.1; 49.4; 49.0; 56.9; 55.7; 57.4
PRMT1/MIR5088	5.99103	69.5999	0.00755005	0.192209	1060; 1676; 551; 1382; 1650; 526	66.4; 65.8; 68.7; 75.3; 71.7; 69.8
RAB5C	5.30737	65.132	0.00755993	0.192209	1362; 1878; 704; 2291; 2486; 848	61.1; 64.8; 61.5; 67.9; 68.7; 66.9
RBBP8/MIR4741	14.3339	57.8221	0.00750744	0.192209	71; 125; 58; 158; 170; 70	47.0; 49.8; 55.4; 67.3; 61.8; 65.5
SRSF4	10.1745	43.7616	0.00748211	0.192209	217; 394; 169; 304; 466; 140	42.2; 40.2; 38.3; 54.3; 53.2; 34.4
TGFB1	13.7703	56.0649	0.00752836	0.192209	111; 134; 53; 204; 261; 72	48.6; 53.7; 47.8; 70.7; 63.1; 52.5
YLPM1/AK096592	12.2222	41.7389	0.00756937	0.192209	133; 148; 28; 195; 365; 112	36.8; 35.6; 36.5; 47.3; 50.8; 43.4
HSPC047/RASA4/RASA4B/POLR2J2/BC041025/DQ601342/DQ575764/AK301666	5.81567	25.6816	0.00765017	0.193145	543; 1094; 324; 808; 1012; 297	26.1; 20.6; 21.8; 26.9; 28.6; 30.1
PLEKHA1/MIR3941/BC041654	15.8606	45.6549	0.00764834	0.193145	45; 141; 59; 190; 217; 54	48.7; 38.2; 31.3; 46.3; 63.6; 45.9
ZNF282	9.45177	40.2425	0.0076229	0.193145	188; 317; 133; 302; 517; 162	34.0; 40.4; 31.6; 47.2; 46.9; 41.3
ZCCHC3	19.9856	43.9776	0.00770333	0.194115	51; 64; 32; 38; 85; 39	36.7; 36.9; 28.5; 58.7; 57.8; 45.4
CNTN1/contactin 1	20.1536	48.0292	0.00773418	0.19415	28; 124; 45; 58; 65; 15	45.1; 42.4; 32.0; 55.1; 69.2; 44.5
NBPF1	8.05555	44.4318	0.00773343	0.19415	259; 460; 192; 480; 668; 251	35.2; 41.6; 43.8; 50.1; 46.5; 49.4
VKORC1L1/DQ594001	7.46264	40.745	0.00775865	0.194394	328; 501; 256; 542; 801; 229	40.3; 36.4; 32.7; 43.2; 43.4; 48.6
AK3	9.49503	51.3016	0.00781355	0.195028	177; 358; 97; 419; 460; 157	48.1; 45.4; 49.6; 57.3; 58.3; 49.2
FAM43A	32.4342	62.3622	0.00780964	0.195028	9; 19; 17; 39; 55; 5	37.4; 50.9; 33.2; 82.1; 65.2; 105.2
RPRD1A	7.91475	45.1187	0.00785396	0.195583	251; 433; 171; 590; 636; 253	44.4; 38.5; 42.0; 49.5; 49.0; 47.4
SH3BGRL2	13.4754	41.6542	0.00787983	0.195583	73; 141; 52; 228; 357; 54	40.2; 39.2; 25.7; 46.4; 53.7; 44.7
TTBK1	8.91995	47.4392	0.00788029	0.195583	285; 503; 167; 465; 556; 234	41.5; 44.0; 46.0; 49.2; 58.9; 45.0
CPLX1	10.5382	62.87	0.00790423	0.195729	212; 294; 116; 230; 335; 108	58.8; 61.3; 50.0; 70.4; 67.3; 69.4
PHIP	13.7178	47.5459	0.00791591	0.195729	30; 140; 84; 236; 239; 164	26.9; 45.5; 44.1; 61.0; 53.0; 54.9
PBRM1	8.99327	31.0199	0.00796193	0.196499	302; 375; 205; 471; 543; 168	35.0; 22.7; 19.4; 35.6; 32.9; 40.5
ACADVL	9.10734	47.7711	0.00801886	0.196798	197; 310; 167; 489; 601; 152	41.7; 48.8; 36.7; 52.4; 52.5; 54.5
BAALC/MIR3151	57.7839	51.3727	0.00801012	0.196798	0; 12; 0; 11; 26; 9	NA; 10.6; NA; 73.5; 73.2; 48.2
LPCAT3	16.4807	41.583	0.00801659	0.196798	71; 107; 39; 140; 120; 50	30.9; 26.5; 41.1; 40.8; 47.9; 62.4
C6orf165/SLC35A1/AK299432	16.7546	38.8489	0.00804254	0.197012	31; 117; 47; 87; 175; 35	24.3; 28.1; 41.5; 39.1; 51.6; 48.5
JMJD1C-AS1	-65.2103	41.1979	0.00808165	0.197603	0; 10; 0; 8; 6; 14	NA; 89.5; NA; 42.1; 15.2; 18.0
MARCH2	13.1344	44.558	0.00813661	0.197918	131; 153; 58; 108; 286; 104	36.3; 46.2; 30.1; 54.9; 54.9; 44.9
MICALL1	16.9233	47.8026	0.00811722	0.197918	61; 131; 16; 84; 119; 13	45.8; 39.2; 28.6; 57.8; 56.6; 58.8
MRPS7	8.42807	46.3256	0.00815091	0.197918	333; 582; 99; 406; 453; 137	46.6; 42.9; 35.6; 51.2; 53.6; 48.0
TRIP4	17.2116	45.0498	0.00815462	0.197918	28; 119; 35; 81; 100; 40	35.5; 38.9; 31.5; 53.1; 53.3; 58.0
ARIH1	11.5426	41.3538	0.00820723	0.198101	88; 278; 49; 203; 289; 95	32.0; 33.9; 45.9; 45.2; 48.9; 42.3
BMP7	18.8482	54.1431	0.00820413	0.198101	63; 88; 30; 67; 63; 31	39.6; 45.0; 47.9; 60.8; 59.3; 72.4
TOM1L2	16.1003	43.5999	0.00820526	0.198101	118; 101; 34; 235; 286; 124	33.9; 44.0; 32.6; 54.1; 62.5; 34.5
B3GAT3	8.90828	64.65	0.00822812	0.198242	246; 344; 146; 483; 538; 119	57.8; 61.8; 61.5; 70.1; 69.0; 67.6
AP2S1	4.18013	50.8356	0.00834017	0.198334	1865; 3181; 1196; 3405; 3976; 1571	47.8; 50.5; 47.8; 54.6; 52.7; 51.7
APC/U6	19.4147	30.5565	0.00834777	0.198334	37; 76; 60; 53; 127; 13	25.6; 25.8; 28.0; 36.5; 53.3; 14.2
DGUOK	4.7373	51.2884	0.00829374	0.198334	1351; 1838; 668; 1783; 2344; 657	47.8; 49.1; 50.3; 53.1; 54.4; 53.0
HS2ST1/LOC339524	12.6657	35.1536	0.00833768	0.198334	85; 186; 89; 178; 204; 86	32.7; 32.0; 23.0; 41.2; 47.2; 34.8
LPCAT2/CAPNS2	16.9945	50.1943	0.00835231	0.198334	40; 117; 60; 98; 89; 16	39.9; 37.6; 48.0; 55.3; 60.4; 59.9
MARS	6.92684	42.8524	0.00829655	0.198334	476; 716; 264; 541; 629; 259	39.9; 39.6; 38.2; 49.3; 43.7; 46.5
SLC7A6	15.811	38.9237	0.00834975	0.198334	50; 135; 27; 124; 127; 29	35.5; 27.4; 27.5; 42.9; 45.0; 55.3
YIF1B	9.57282	55.7436	0.0082811	0.198334	253; 381; 153; 324; 357; 109	47.0; 48.5; 59.1; 58.8; 60.4; 60.6
EIF3J-AS1	24.6439	36.1462	0.00839117	0.198898	11; 32; 19; 108; 85; 17	18.4; 28.9; 17.7; 47.4; 47.5; 56.9
ERC1	11.9946	37.6392	0.00842316	0.198986	79; 315; 116; 127; 217; 64	36.4; 32.2; 25.5; 50.0; 39.7; 42.1
NOP2	10.2224	57.2	0.0084402	0.198986	280; 329; 140; 222; 270; 104	47.6; 51.6; 59.0; 64.1; 60.4; 60.5
ZC3H15/AL049948	7.5254	36.2812	0.00842902	0.198986	322; 649; 231; 436; 612; 172	33.7; 30.7; 30.8; 39.4; 36.6; 46.4
ARIH2	10.1819	49.4937	0.00848988	0.1998	198; 289; 103; 320; 421; 153	47.0; 49.6; 33.0; 53.7; 57.5; 56.1
CHD1	17.9908	34.6915	0.00854874	0.200113	83; 150; 39; 87; 77; 31	36.7; 25.2; 23.6; 51.6; 51.9; 19.2
RASSF7	16.5373	48.1824	0.00853084	0.200113	91; 100; 40; 97; 111; 27	36.5; 37.8; 38.5; 49.0; 53.3; 74.0
SRPK2	9.47177	45.1895	0.00854119	0.200113	290; 378; 166; 313; 368; 67	43.6; 35.9; 40.8; 44.6; 52.0; 54.2
ELP4	20.2558	42.3116	0.00858996	0.200722	90; 43; 52; 28; 72; 12	28.8; 35.5; 32.1; 49.1; 51.7; 56.8
BRPF3	16.8598	43.8168	0.00868227	0.202369	41; 104; 17; 139; 107; 32	34.3; 37.0; 36.1; 52.2; 55.9; 47.5
MACF1/KIAA0754	7.302	36.5508	0.00869115	0.202369	378; 575; 233; 486; 691; 201	35.0; 33.6; 28.6; 43.3; 37.9; 41.0
TTC8	7.86105	38.7596	0.00872678	0.20284	274; 532; 203; 531; 763; 181	40.6; 34.7; 30.2; 46.8; 42.1; 38.2
AP2B1	9.90132	52.4708	0.0087554	0.203147	210; 357; 136; 388; 443; 162	43.6; 53.8; 43.9; 54.2; 63.6; 55.6
EHHADH	35.2994	60.3314	0.00878011	0.203362	31; 13; 10; 25; 15; 12	33.2; 30.2; 78.5; 84.6; 73.5; 62.0
TIMM17B	7.37533	50.3007	0.00889881	0.20575	406; 634; 217; 568; 569; 196	50.3; 46.0; 43.3; 53.4; 55.4; 53.5
FAM66D/LOC100506990/ZNF705A/FAM66A	11.1458	32.312	0.00892383	0.205967	87; 206; 94; 288; 255; 94	33.3; 25.4; 21.9; 37.2; 37.2; 38.9
ANGEL2	-9.68536	51.1278	0.00895309	0.205972	169; 249; 90; 436; 474; 118	56.6; 52.1; 59.7; 43.6; 45.9; 48.9
CADM1	5.43629	39.0702	0.00896426	0.205972	534; 1052; 398; 1363; 1695; 543	39.9; 34.8; 33.9; 40.8; 41.2; 43.8
CBX1	5.06168	37.468	0.00897094	0.205972	1160; 2364; 734; 1678; 1917; 675	32.2; 33.7; 41.7; 41.6; 40.5; 35.1
BSG	4.84522	59.9175	0.00903213	0.206657	1758; 2367; 923; 2212; 2415; 910	55.3; 59.0; 58.6; 61.9; 63.9; 60.9
OGT	15.9611	51.0607	0.00903191	0.206657	73; 119; 52; 166; 204; 25	28.3; 52.7; 46.8; 53.3; 65.6; 59.6
EPHB2/MIR4684	7.73407	30.9222	0.00906216	0.206985	428; 542; 239; 370; 495; 95	25.7; 27.7; 31.3; 37.6; 35.4; 27.8
AP2M1	4.83393	49.3194	0.0092336	0.209449	1822; 2192; 786; 2624; 3039; 1026	43.3; 51.1; 45.8; 53.3; 50.7; 51.7
AP4S1	-23.0057	49.1331	0.00920505	0.209449	14; 56; 10; 59; 94; 31	71.8; 56.7; 61.0; 42.1; 37.4; 25.8
EEF1G	2.89764	42.5469	0.00921931	0.209449	9362; 12185; 5502; 21086; 26041; 8555	39.9; 43.2; 40.2; 44.9; 44.4; 42.6
FAM175B	18.1097	46.3466	0.00919591	0.209449	84; 116; 21; 98; 103; 13	26.8; 39.3; 25.7; 54.1; 43.8; 88.3
LRBA	16.8812	46.0252	0.00928378	0.209864	60; 91; 64; 126; 85; 20	40.0; 34.5; 40.0; 48.5; 65.1; 48.1
PTTG1IP	6.42876	57.3534	0.00928043	0.209864	525; 885; 362; 1172; 1496; 502	55.3; 53.6; 53.2; 56.0; 63.1; 62.9
KIF21A	9.72076	48.9351	0.0093552	0.211117	173; 436; 148; 602; 608; 243	51.3; 47.8; 33.1; 53.7; 60.6; 47.2
ARHGEF12	10.2911	39.5372	0.00960261	0.211504	201; 266; 104; 496; 417; 176	31.8; 34.9; 41.2; 44.8; 51.3; 33.2
CENPO	13.3471	51.3948	0.00974238	0.211504	133; 170; 70; 131; 193; 38	37.3; 41.6; 53.4; 52.5; 55.2; 68.3
CKAP2L	-29.3562	45.8959	0.00973951	0.211504	31; 35; 12; 19; 42; 0	65.3; 50.2; 53.9; 37.1; 23.0; NA
COX14	7.27514	52.3089	0.00974783	0.211504	416; 626; 305; 840; 809; 226	53.1; 47.3; 43.9; 52.0; 57.8; 59.7
CROCC/TRNA_Pseudo/TRNA_Gly/AK125737/TRNA_Asn/DL489931	11.9575	39.1797	0.00943434	0.211504	86; 199; 52; 165; 261; 85	31.9; 36.5; 28.3; 46.2; 45.7; 46.4
DLL3	10.6552	58.0304	0.00971852	0.211504	299; 425; 182; 177; 268; 88	54.4; 46.5; 59.6; 68.9; 59.5; 59.3
EXD3	17.6974	46.1961	0.00960164	0.211504	37; 75; 50; 90; 87; 27	37.2; 37.7; 39.9; 59.5; 54.8; 48.1
HNRPLL	11.5816	49.0887	0.00963927	0.211504	183; 307; 108; 219; 362; 81	45.2; 47.6; 39.0; 67.5; 53.8; 41.4
MAU2	10.4274	38.904	0.00959573	0.211504	147; 230; 105; 392; 349; 66	35.6; 36.3; 33.8; 50.0; 44.0; 33.7
NOL12/TRIOBP	7.12314	42.378	0.00970982	0.211504	282; 545; 186; 585; 754; 194	37.8; 38.6; 39.4; 46.2; 44.7; 47.5
RAPGEF6/FNIP1	12.6533	46.8523	0.00948482	0.211504	80; 188; 72; 148; 191; 58	40.9; 43.4; 35.3; 55.1; 52.5; 53.9
RNF187	6.3426	51.7107	0.00950724	0.211504	550; 1004; 320; 908; 1276; 322	46.1; 52.7; 46.4; 56.7; 56.3; 52.0
SETD2	10.6436	45.1158	0.0094676	0.211504	132; 253; 101; 218; 290; 87	40.5; 36.7; 45.1; 50.8; 50.8; 46.8
SFXN3	9.41969	59.5907	0.00963035	0.211504	289; 296; 117; 390; 467; 177	56.6; 53.0; 58.2; 67.2; 66.9; 55.5
SGMS1/RNase_MRP	22.168	54.5408	0.00971185	0.211504	51; 63; 25; 40; 79; 9	38.2; 46.6; 33.7; 47.6; 67.9; 93.1
SMARCC1	6.73873	41.0559	0.00951176	0.211504	497; 630; 237; 768; 777; 228	39.8; 37.8; 32.5; 43.7; 43.2; 49.3
SNRNP70	6.54584	51.4707	0.00965911	0.211504	811; 1100; 372; 710; 839; 223	50.1; 50.1; 46.6; 57.9; 57.3; 46.8
STK11	10.606	46.0303	0.00968344	0.211504	162; 294; 77; 215; 306; 135	38.4; 41.5; 44.8; 56.3; 52.5; 42.7
SUPT6H	7.9901	47.783	0.00957755	0.211504	281; 563; 202; 531; 598; 113	39.6; 45.3; 41.9; 52.2; 48.0; 59.7
TBC1D5/TRNA_Pseudo	7.9491	34.338	0.00949516	0.211504	196; 447; 120; 521; 594; 190	26.9; 31.1; 34.0; 39.7; 37.9; 36.6
TOMM7	-4.72231	47.0345	0.00968035	0.211504	1053; 1707; 553; 1940; 2471; 811	51.8; 47.8; 49.5; 44.7; 46.0; 42.3
TPK1	19.3784	57.8746	0.00970267	0.211504	59; 57; 15; 92; 104; 28	37.0; 58.8; 48.7; 65.7; 68.1; 69.0
WAPAL/WAPL	11.1026	42.0815	0.00975755	0.211504	124; 206; 69; 215; 262; 70	37.9; 34.6; 37.9; 47.8; 46.8; 47.6
XPO4	18.6283	41.7764	0.00949126	0.211504	79; 141; 39; 85; 116; 33	46.4; 27.2; 12.2; 55.4; 38.8; 70.7
DKKL1	-53.5692	44.7373	0.00978295	0.211707	2; 15; 0; 23; 9; 0	24.5; 88.0; NA; 18.8; 47.7; NA
ZFYVE9	15.3129	39.6584	0.00980148	0.21176	15; 174; 60; 160; 171; 87	65.3; 23.8; 26.3; 39.2; 49.3; 34.1
CSGALNACT2	13.597	48.3145	0.00984565	0.212055	115; 113; 38; 130; 181; 66	40.6; 38.7; 45.5; 56.2; 51.2; 57.6
RPL13AP20	4.66114	66.5819	0.00984729	0.212055	2045; 3326; 1276; 5307; 6253; 2264	61.9; 65.2; 66.0; 70.2; 69.7; 66.5
KCTD14/NDUFC2-KCTD14/NDUFC2	5.77828	53.7991	0.00986867	0.212168	966; 1031; 424; 958; 1202; 301	51.2; 51.8; 51.1; 59.1; 57.1; 52.5
RNGTT	13.8044	54.13	0.00994829	0.213532	85; 195; 52; 106; 149; 50	51.4; 41.1; 53.1; 59.3; 59.5; 60.4
DDX24	5.21971	22.9151	0.0100667	0.214463	861; 1455; 450; 907; 932; 341	24.0; 18.5; 19.5; 27.1; 25.2; 23.2
FADS1/MIR1908	9.19719	49.4138	0.0100483	0.214463	147; 377; 113; 340; 329; 125	44.4; 45.8; 43.5; 55.5; 52.8; 54.5
GLTSCR1L	11.9751	35.1534	0.0100355	0.214463	69; 169; 77; 239; 282; 90	31.8; 32.5; 20.3; 40.1; 41.0; 45.3
ING3	15.8004	51.7016	0.0100731	0.214463	82; 84; 60; 155; 175; 65	35.9; 51.7; 39.4; 63.2; 49.8; 70.2
SH3BGRL3	5.07414	51.8571	0.0100358	0.214463	1197; 1474; 685; 1231; 1765; 494	48.1; 50.4; 49.3; 56.8; 52.7; 53.9
ELAVL3	5.11388	37.678	0.0101259	0.214994	810; 1135; 426; 1194; 1405; 425	35.1; 34.5; 37.2; 39.5; 42.0; 37.8
NCOA7/7SK	11.5282	28.9634	0.0101698	0.214994	129; 157; 76; 337; 365; 149	19.6; 27.7; 18.7; 28.6; 36.3; 42.9
PTK7	7.8951	48.8143	0.0101515	0.214994	427; 499; 193; 569; 786; 186	44.1; 48.0; 44.2; 49.2; 58.7; 48.6
RTL1	4.42885	51.5707	0.0101781	0.214994	1976; 2675; 1136; 1753; 2849; 685	48.3; 51.7; 47.7; 55.0; 53.4; 53.3
VRK3	14.3357	51.693	0.0101796	0.214994	73; 162; 103; 129; 153; 58	39.6; 43.8; 53.6; 55.5; 68.7; 49.0
PNKD	6.02131	48.2742	0.010221	0.215523	585; 856; 404; 741; 794; 344	43.8; 46.2; 45.3; 50.0; 51.8; 52.6
BC046483/WDR37/AX748285	14.3965	41.251	0.0103022	0.215854	92; 91; 44; 166; 140; 92	43.3; 30.2; 26.0; 48.1; 48.8; 51.0
DOCK5/PPP2R2A/DKFZp451J181/CDCA2/CR936829	8.88487	41.9277	0.0102869	0.215854	221; 466; 123; 364; 338; 154	35.2; 39.8; 39.1; 47.9; 50.6; 39.0
GLTSCR1	28.3347	67.3462	0.0102984	0.215854	57; 52; 26; 46; 25; 16	31.6; 45.2; 93.4; 76.8; 74.6; 82.4
LINC00340	8.32485	31.5095	0.0102701	0.215854	196; 557; 254; 454; 591; 213	34.0; 26.7; 25.6; 33.2; 41.7; 27.8
TNFRSF25/PLEKHG5	15.4997	43.1965	0.0103795	0.217129	126; 111; 49; 106; 133; 30	39.8; 43.0; 28.3; 61.3; 54.2; 32.5
AK094639/CSPG5	20.5634	48.621	0.0104171	0.217225	35; 48; 14; 96; 106; 47	31.9; 38.6; 51.6; 61.9; 60.9; 46.9
AKIP1	14.3626	51.3446	0.0104053	0.217225	108; 176; 21; 117; 143; 47	46.8; 41.4; 52.4; 64.8; 58.0; 44.6
IL17RC	-43.1789	56.5982	0.0105111	0.218839	2; 18; 0; 33; 24; 4	66.0; 92.9; NA; 47.7; 49.4; 27.0
CECR6	26.0992	25.1961	0.0105587	0.219431	30; 76; 10; 16; 44; 1	21.4; 21.9; 7.0; 50.8; 46.0; 4.0
LOC388849	34.8856	59.8159	0.0105728	0.219431	14; 38; 0; 14; 14; 13	37.1; 39.8; NA; 63.7; 81.7; 76.7
COPA/Y_RNA	5.5211	45.7644	0.0106661	0.220966	783; 1021; 371; 1352; 1594; 602	41.8; 41.4; 48.2; 48.8; 49.9; 44.5
KLHDC3	4.81749	48.303	0.0106803	0.220966	1021; 1489; 626; 1507; 1888; 662	44.1; 47.7; 46.0; 51.8; 50.9; 49.3
ADM	16.6204	56.1504	0.0108051	0.221864	89; 181; 36; 70; 82; 11	43.2; 43.2; 61.4; 62.7; 61.1; 65.3
GSK3A	6.47997	48.4893	0.0107858	0.221864	726; 1039; 384; 1048; 1333; 417	43.2; 49.4; 44.6; 56.8; 53.0; 44.0
PPM1D	13.4456	45.7338	0.0108038	0.221864	110; 148; 53; 153; 147; 79	32.1; 46.1; 37.3; 56.9; 49.0; 53.0
RPS6KA5	22.4848	29.146	0.0108078	0.221864	29; 39; 20; 59; 72; 17	24.9; 12.5; 15.1; 32.3; 44.3; 45.8
ZNF746	13.6387	45.7702	0.0107438	0.221864	127; 127; 58; 150; 133; 69	32.6; 46.0; 40.2; 57.1; 51.8; 47.0
ADAR	6.15429	51.8032	0.0110903	0.222214	613; 799; 213; 877; 1098; 317	47.3; 51.4; 46.7; 56.1; 54.9; 54.4
ANO10	6.22821	65.7722	0.0111475	0.222214	542; 789; 297; 1329; 1520; 559	61.0; 65.1; 61.5; 67.9; 70.6; 68.6
ATP5H	5.77007	46.114	0.0108678	0.222214	729; 1381; 400; 679; 938; 297	43.0; 42.1; 46.7; 48.4; 50.8; 45.6
BC125159	25.6345	44.3025	0.0108637	0.222214	24; 37; 26; 24; 43; 16	28.7; 34.9; 27.2; 70.2; 49.0; 55.9
BCAS4	20.1394	51.2597	0.0110699	0.222214	48; 69; 59; 36; 85; 12	33.3; 49.6; 36.3; 75.3; 55.0; 58.1
BDNF	48.4867	55.5357	0.0109539	0.222214	0; 4; 12; 26; 16; 7	NA; 40.8; 13.9; 63.0; 69.7; 90.3
CCDC12	12.9476	39.8392	0.0111327	0.222214	138; 188; 43; 191; 194; 62	31.4; 39.8; 27.7; 41.7; 56.5; 41.9
DDX55	-14.5842	37.6301	0.0109509	0.222214	82; 199; 62; 99; 161; 37	53.4; 41.3; 48.9; 21.6; 39.3; 21.2
DNAJC19	11.5158	49.1368	0.0110609	0.222214	184; 272; 72; 171; 284; 47	32.9; 44.5; 49.3; 53.0; 50.2; 64.9
EIF3B	5.17233	42.6235	0.0111693	0.222214	1107; 1529; 496; 1101; 1459; 464	36.9; 40.4; 41.6; 43.8; 42.8; 50.2
HSPBP1/X05128	6.93638	54.4708	0.011179	0.222214	547; 775; 270; 593; 751; 290	52.2; 53.4; 46.7; 62.7; 57.1; 54.7
LCOR/C10orf12	24.8989	37.2208	0.0110471	0.222214	10; 46; 13; 77; 74; 10	12.0; 25.6; 47.2; 48.9; 59.5; 30.1
LMAN1	11.1887	53.0383	0.0111331	0.222214	132; 173; 59; 207; 314; 130	51.7; 46.2; 44.8; 60.3; 60.3; 54.9
MTDH	9.64391	37.9047	0.0111258	0.222214	211; 483; 175; 366; 431; 138	34.6; 34.9; 36.0; 46.3; 49.8; 25.8
NCS1	6.98606	54.0271	0.0110118	0.222214	586; 776; 352; 583; 804; 211	47.2; 50.9; 53.0; 61.6; 53.0; 58.5
PAPSS1	11.7595	56.1688	0.0111064	0.222214	138; 165; 55; 170; 300; 50	50.6; 49.2; 51.5; 57.2; 64.1; 64.4
PCBP4	7.7975	50.8661	0.0111137	0.222214	385; 706; 338; 615; 852; 194	52.1; 47.6; 38.8; 59.3; 49.9; 57.4
SSBP1	5.19943	34.0226	0.0110436	0.222214	662; 1450; 536; 911; 1100; 376	30.8; 34.1; 28.3; 36.9; 37.8; 36.2
SYMPK	11.6684	62.3364	0.0109155	0.222214	178; 247; 86; 267; 313; 86	50.0; 67.6; 49.1; 72.1; 68.7; 66.4
TAF6L	15.7745	40.2087	0.011176	0.222214	110; 116; 27; 79; 103; 20	32.2; 34.2; 38.8; 49.1; 53.2; 33.8
ZNF131	13.4505	36.9204	0.0110387	0.222214	63; 178; 65; 120; 140; 46	33.6; 30.8; 29.2; 43.7; 47.8; 36.5
HADHB	7.23025	48.3815	0.0112092	0.222478	386; 651; 256; 737; 802; 319	40.0; 47.6; 47.8; 56.6; 51.3; 47.1
KCTD10	10.3278	50.2149	0.0112543	0.223038	296; 418; 102; 320; 371; 120	38.8; 53.8; 44.3; 56.6; 62.1; 45.7
DDX1	7.5064	51.0439	0.0112959	0.223527	368; 719; 223; 541; 654; 181	42.5; 52.7; 44.5; 55.9; 55.6; 55.0
TMEM67	16.1537	35.4974	0.0113259	0.223784	52; 138; 45; 69; 111; 70	40.1; 22.5; 25.3; 40.9; 50.8; 33.2
CCDC120	19.6529	44.7446	0.0114064	0.224032	53; 23; 17; 67; 129; 61	35.0; 35.5; 32.8; 54.5; 52.6; 58.1
DDC	8.22705	52.3595	0.0113604	0.224032	503; 953; 380; 235; 282; 126	50.9; 47.0; 49.2; 59.6; 57.9; 49.6
RUVBL1	9.6244	45.8164	0.0113897	0.224032	280; 358; 101; 273; 332; 55	35.7; 40.3; 42.2; 50.2; 44.6; 62.0
TEAD1	8.2567	43.5955	0.0113824	0.224032	214; 356; 213; 494; 530; 172	45.6; 39.4; 35.1; 48.9; 49.4; 43.2
SYT11	7.66731	53.379	0.0114564	0.224678	306; 598; 197; 912; 916; 330	53.5; 47.2; 51.8; 60.5; 59.0; 48.2
C18orf54	-28.9869	47.5097	0.0115142	0.224808	12; 24; 18; 30; 43; 26	40.2; 67.4; 74.4; 46.8; 33.3; 22.9
CHMP1A	9.36611	58.7411	0.0115123	0.224808	338; 396; 139; 493; 560; 149	44.7; 55.8; 62.8; 66.2; 57.3; 65.6
GLTSCR2/SNORD23	5.94509	67.0818	0.0115043	0.224808	973; 1406; 379; 2472; 2876; 932	60.0; 61.9; 73.3; 69.5; 69.8; 68.1
BCOR	11.116	43.1129	0.0116076	0.226296	223; 318; 144; 263; 395; 76	26.2; 47.8; 37.2; 55.4; 46.2; 46.0
BC112270/DQ576994	22.0949	37.8948	0.0116704	0.227185	24; 31; 28; 63; 92; 37	34.9; 28.7; 14.6; 43.8; 45.8; 59.6
SMAD3	15.8857	41.1143	0.0117182	0.22778	27; 80; 23; 245; 342; 130	31.1; 34.6; 32.3; 44.8; 51.4; 52.4
SLC38A2	7.53325	54.5483	0.0117613	0.228279	297; 493; 180; 637; 863; 266	48.4; 52.7; 52.5; 56.5; 62.2; 55.0
C7orf50/MIR339	4.87805	43.0383	0.0118023	0.228404	1024; 1484; 736; 1118; 1228; 356	40.4; 42.1; 39.4; 47.2; 44.9; 44.2
SEMA6D	22.9049	36.1004	0.0117977	0.228404	34; 41; 16; 51; 73; 10	36.3; 28.2; 18.2; 57.3; 52.8; 23.8
TBC1D12	22.1751	37.1872	0.011949	0.230904	35; 93; 30; 27; 71; 8	37.5; 17.2; 16.6; 28.5; 45.8; 77.5
ARID4A	16.7982	31.0999	0.0119674	0.230919	14; 114; 43; 76; 116; 40	11.8; 23.8; 32.2; 42.9; 44.6; 31.4
CEP170/Mir_350	6.87191	49.4962	0.0120414	0.231305	398; 613; 287; 887; 1030; 302	44.6; 50.2; 41.7; 49.8; 56.0; 54.7
NEK2	-14.8328	68.0628	0.0120497	0.231305	73; 139; 28; 121; 94; 52	80.2; 72.8; 72.9; 60.7; 57.8; 63.9
RGL1	18.6609	32.5125	0.0120472	0.231305	44; 61; 27; 95; 79; 19	21.8; 25.2; 18.6; 34.8; 47.9; 46.7
RNF4	10.886	46.7405	0.0120576	0.231305	170; 173; 103; 262; 293; 74	47.1; 41.4; 31.5; 52.5; 50.4; 57.6
ADAMTS4	23.085	60.2705	0.0120935	0.231321	65; 49; 18; 34; 48; 22	37.2; 49.6; 62.1; 55.9; 67.5; 89.4
FAM92A1	10.5962	35.1494	0.0120865	0.231321	158; 262; 151; 206; 209; 62	34.3; 30.9; 28.8; 44.6; 43.1; 29.2
MAP7D1	8.57959	51.2639	0.01214	0.231471	386; 530; 135; 335; 451; 145	47.7; 46.7; 50.7; 61.8; 56.1; 44.5
PA2G4	5.44205	40.3869	0.0121468	0.231471	909; 1243; 554; 959; 1205; 398	37.4; 35.7; 41.5; 39.8; 46.3; 41.5
PAK2	8.07204	35.2386	0.012154	0.231471	287; 356; 155; 427; 413; 93	31.0; 31.9; 28.2; 36.7; 40.0; 43.8
SYP	7.86625	45.4027	0.0121843	0.231712	317; 329; 132; 593; 713; 145	46.5; 40.7; 35.6; 49.5; 50.6; 49.5
TMEM223	12.3263	32.5297	0.0122065	0.231801	147; 234; 84; 197; 297; 80	18.3; 40.2; 17.0; 41.1; 43.0; 35.6
MPRIP	8.12987	46.0775	0.0122469	0.232234	341; 464; 126; 429; 535; 122	38.7; 47.1; 41.1; 53.4; 51.1; 45.1
OSCP1	18.4124	56.6558	0.0122924	0.232426	40; 94; 25; 72; 84; 46	50.0; 56.8; 29.6; 68.8; 73.9; 61.0
YKT6	6.18547	49.5008	0.0122908	0.232426	690; 984; 441; 817; 1048; 382	45.6; 48.8; 46.4; 52.0; 57.5; 46.8
DDB1	6.48996	48.2201	0.0123299	0.232803	605; 743; 334; 624; 745; 246	45.1; 40.9; 49.8; 50.5; 50.2; 52.9
PPP2R5E	8.23857	46.2905	0.0124033	0.233852	194; 492; 131; 395; 557; 123	36.8; 45.1; 45.3; 52.5; 51.7; 46.3
GNG4	4.54607	41.8588	0.0124217	0.233865	1463; 2134; 746; 1737; 1851; 549	38.4; 40.2; 39.4; 40.4; 46.3; 46.5
ZNF37BP	17.6793	40.5309	0.0124681	0.234404	32; 51; 41; 103; 205; 46	20.2; 37.5; 38.6; 55.6; 51.3; 40.0
CETN3	12.2743	43.0616	0.0125193	0.235032	170; 197; 105; 151; 269; 75	24.4; 46.3; 37.0; 47.1; 47.2; 56.2
PTPRS	4.6292	52.9239	0.0126178	0.236544	1562; 2079; 890; 3154; 3156; 980	48.6; 54.5; 48.9; 56.7; 56.4; 52.5
RPL8/DL491750	2.32312	42.9234	0.0126615	0.237025	26166; 41754; 15650; 54684; 65060; 22542	41.9; 41.6; 41.8; 44.5; 43.8; 44.0
SYT1/MIR1252	11.3637	32.8531	0.0126965	0.237343	143; 265; 106; 130; 148; 60	25.8; 30.6; 23.4; 39.0; 39.2; 39.2
COL3A1/MIR1245A/MIR3606	9.90087	62.648	0.0127657	0.2383	182; 242; 60; 585; 531; 186	53.5; 55.0; 65.6; 61.7; 66.9; 73.3
AVL9/ZNRF2P1/AK057321/MIR550A2/LOC401321/DPY19L1P2/FKBP9	6.63565	46.4299	0.0128079	0.238531	376; 736; 260; 893; 1169; 294	48.1; 39.1; 45.3; 52.4; 48.6; 45.2
RPS5	2.78155	47.133	0.0128143	0.238531	14967; 21931; 8327; 29557; 38213; 12421	45.0; 46.2; 46.2; 50.1; 48.6; 46.8
ECH1/HNRNPL	4.96844	52.1504	0.0128711	0.238914	1031; 1303; 474; 1325; 1510; 534	48.4; 50.1; 50.0; 53.3; 54.4; 56.7
GRTP1	-25.5648	52.11	0.0128542	0.238914	16; 37; 25; 22; 53; 5	69.5; 55.6; 68.3; 40.0; 35.0; 44.2
BOD1L1	20.1826	37.1955	0.0129546	0.239554	16; 61; 28; 86; 88; 45	19.8; 39.0; 15.4; 44.3; 56.3; 48.4
C11orf30	20.9864	50.7733	0.0131438	0.239554	21; 43; 28; 65; 69; 45	48.8; 44.2; 27.0; 59.3; 59.1; 66.3
CDC42EP3	7.20926	47.8246	0.01314	0.239554	313; 463; 207; 701; 770; 335	44.1; 48.4; 39.2; 54.8; 50.9; 49.7
EFNB2	7.68843	34.2541	0.0130344	0.239554	428; 403; 206; 296; 341; 139	29.2; 31.3; 31.2; 39.0; 37.7; 37.3
ERCC1/TRNA_SeC	6.75557	46.2704	0.0131783	0.239554	520; 599; 273; 617; 749; 312	47.3; 43.6; 37.3; 52.3; 50.8; 46.3
KIF5C	7.6272	42.9115	0.0130877	0.239554	256; 449; 120; 580; 690; 218	37.2; 40.9; 37.8; 50.3; 43.7; 47.6
MADD	12.0595	51.6437	0.0131051	0.239554	125; 134; 71; 155; 250; 86	50.7; 42.6; 45.9; 55.4; 62.6; 52.7
MFSD10	10.1945	42.4802	0.0131164	0.239554	202; 235; 109; 240; 260; 74	33.2; 40.7; 35.3; 42.8; 49.0; 53.9
MRPL10	6.86864	50.3006	0.0130066	0.239554	337; 520; 264; 732; 843; 269	48.8; 46.5; 44.4; 56.1; 50.5; 55.4
POFUT1	13.6523	47.1067	0.0130238	0.239554	104; 149; 37; 153; 203; 47	33.0; 46.1; 49.1; 56.7; 58.3; 39.5
TAF8	12.442	41.9256	0.0131706	0.239554	120; 169; 72; 132; 171; 53	41.8; 31.3; 32.2; 44.9; 47.2; 54.2
UBTF	7.12147	57.4591	0.013119	0.239554	385; 705; 217; 736; 946; 305	52.5; 59.6; 47.5; 63.2; 62.5; 59.4
URB1/SNORA80	13.4884	44.5736	0.0129459	0.239554	110; 202; 63; 135; 167; 24	27.9; 32.4; 48.8; 43.6; 47.6; 67.1
YIPF2	18.833	41.4231	0.0129803	0.239554	23; 91; 28; 63; 68; 21	25.6; 33.0; 34.8; 55.9; 45.4; 53.9
YTHDF2	5.32255	44.5175	0.0129635	0.239554	788; 1305; 524; 1117; 1096; 458	43.6; 41.8; 41.1; 45.9; 51.0; 43.7
CHKA/AX747648	14.276	53.935	0.0133114	0.240159	100; 137; 66; 114; 152; 49	52.8; 45.3; 36.8; 52.6; 60.9; 75.3
GPR19	21.5725	52.0418	0.013244	0.240159	32; 57; 9; 60; 81; 33	44.9; 25.0; 71.1; 56.6; 58.5; 56.2
LPXN/AK301093	27.3311	46.2554	0.0133158	0.240159	24; 40; 14; 41; 14; 13	27.6; 33.4; 45.0; 66.2; 68.6; 36.7
OSGEPL1	15.5187	46.6002	0.0132548	0.240159	81; 90; 59; 115; 128; 10	29.1; 37.6; 33.3; 44.1; 50.5; 85.0
TRIM24	7.10942	41.8601	0.0133209	0.240159	197; 679; 199; 704; 926; 271	43.6; 40.7; 30.5; 47.8; 46.7; 41.8
ZNF585B	18.9474	47.2917	0.0133148	0.240159	52; 36; 21; 121; 127; 71	39.3; 34.4; 43.5; 63.9; 59.3; 43.4
ALAS1	-13.9362	56.7306	0.0133884	0.240717	106; 99; 21; 130; 146; 74	60.0; 65.6; 65.0; 46.5; 48.0; 55.2
RAF1	10.2392	57.5328	0.0133845	0.240717	296; 279; 102; 221; 329; 108	45.4; 54.6; 55.1; 57.6; 58.7; 73.8
AK296146/ZEB1-AS1	20.5198	50.9476	0.0134726	0.241275	42; 42; 16; 98; 70; 39	32.8; 45.7; 43.8; 65.2; 49.3; 68.9
FAM13C	35.31	39.4402	0.0134653	0.241275	13; 9; 26; 4; 25; 6	34.1; 13.9; 19.6; 43.0; 57.6; 68.5
IBTK	15.3863	55.6538	0.0134744	0.241275	67; 88; 51; 102; 166; 47	50.9; 47.8; 38.9; 58.8; 59.0; 78.6
B3GALTL	22.2704	48.3131	0.0136093	0.242047	27; 52; 33; 51; 55; 0	43.3; 40.6; 33.9; 69.2; 54.5; NA
GALNT18/CSNK2A3	24.821	37.5204	0.0135693	0.242047	19; 55; 21; 25; 47; 7	26.2; 32.8; 28.4; 50.4; 62.5; 24.9
IQSEC2	32.8763	55.2505	0.0135956	0.242047	19; 21; 14; 13; 39; 0	25.4; 55.0; 37.1; 92.4; 66.3; NA
SH3BGR	24.1839	60.6632	0.0135902	0.242047	34; 44; 43; 26; 36; 10	39.1; 51.0; 47.4; 65.2; 68.2; 93.1
SIPA1L3	9.44405	28.9769	0.0135794	0.242047	163; 492; 191; 209; 272; 124	28.3; 25.1; 22.6; 30.8; 41.9; 25.3
ZWILCH	10.1386	53.0057	0.0136531	0.242498	174; 290; 137; 243; 325; 91	48.6; 50.3; 39.8; 53.2; 57.3; 68.8
UBR2	12.8073	36.9807	0.0137282	0.243505	73; 176; 131; 117; 168; 50	37.5; 28.9; 26.7; 33.2; 47.7; 47.9
TRMT1	9.29191	52.7067	0.0138719	0.245723	230; 389; 82; 307; 426; 99	45.9; 49.1; 55.7; 60.5; 59.7; 45.4
CHAC1	17.8854	49.7539	0.0139803	0.246649	81; 46; 13; 108; 86; 43	37.0; 47.2; 40.1; 52.6; 68.7; 53.0
CISH	31.4478	54.8855	0.013963	0.246649	42; 30; 26; 7; 26; 1	45.1; 46.7; 46.1; 88.1; 76.3; 27.0
SHOX2	12.6647	45.6638	0.0139684	0.246649	117; 125; 85; 142; 154; 56	36.4; 46.3; 36.7; 55.2; 53.3; 46.1
AHCYL2	13.7442	33.1994	0.0140715	0.247925	83; 171; 79; 143; 176; 20	24.9; 18.3; 22.1; 27.2; 36.6; 70.1
AL050000	43.783	36.4763	0.0141151	0.248362	0; 27; 0; 14; 22; 4	NA; 15.7; NA; 42.4; 79.8; 8.0
TM2D3	13.3367	49.905	0.0142035	0.249393	88; 142; 62; 225; 265; 70	37.0; 54.7; 29.2; 55.7; 55.4; 67.4
TTC3	7.22869	46.7187	0.0142115	0.249393	205; 486; 235; 861; 920; 363	41.0; 48.0; 37.6; 48.4; 52.1; 53.2
NUP205	8.99504	51.3684	0.0142706	0.2494	266; 422; 184; 270; 373; 122	50.1; 45.7; 46.0; 48.7; 61.9; 55.6
PYGO2	7.08981	42.6224	0.0142886	0.2494	333; 537; 158; 683; 807; 282	37.5; 38.0; 43.1; 41.3; 49.4; 46.5
SLC16A1	8.74315	45.4592	0.0143066	0.2494	274; 449; 180; 281; 290; 173	37.4; 45.7; 40.1; 54.0; 52.0; 43.5
VPS13D/SNORA59B	16.6165	38.7419	0.0142644	0.2494	30; 81; 28; 76; 182; 30	39.3; 30.1; 20.9; 42.3; 47.9; 52.0
YPEL1	12.9722	52.501	0.0142448	0.2494	107; 131; 2; 185; 221; 77	38.4; 41.1; 71.0; 52.1; 50.9; 61.6
GATA2	4.30706	54.4526	0.0143445	0.249731	1823; 2662; 986; 1742; 2527; 659	51.9; 54.2; 50.2; 56.1; 57.2; 57.1
FAM65C	32.4399	36.568	0.0143705	0.249853	15; 28; 8; 34; 28; 12	23.6; 29.7; 21.0; 70.1; 67.7; 7.3
MAP1B/MIR4803	4.3862	30.58	0.0144079	0.250174	791; 1480; 514; 1992; 2243; 790	29.3; 27.0; 30.2; 30.6; 35.3; 31.1
OSBPL9	9.04707	44.4106	0.014448	0.25052	126; 298; 93; 407; 463; 97	39.6; 38.5; 43.8; 46.2; 51.5; 46.8
ZNF77	27.2572	36.41	0.0144659	0.25052	21; 34; 14; 22; 36; 7	15.1; 24.9; 21.1; 56.0; 41.5; 59.9
CD97	12.756	34.8505	0.0145099	0.250952	89; 162; 72; 127; 161; 52	34.4; 23.5; 32.3; 44.7; 41.3; 32.8
abParts/VPREB1/LOC96610/DKFZp667J0810/LOC648691/BCR/DQ570150/GGTLC2/MIR650/IGLL5/DQ575049	10.8652	54.4895	0.0146498	0.25165	122; 188; 70; 229; 260; 57	47.6; 47.0; 52.0; 60.8; 56.6; 62.9
B3GAT1	11.5451	37.4689	0.0147834	0.25165	100; 97; 50; 286; 456; 117	32.9; 34.8; 26.4; 46.5; 42.9; 41.3
BC054514/C16orf58	9.05507	53.8855	0.0146569	0.25165	274; 321; 121; 322; 426; 88	51.9; 49.1; 52.1; 63.7; 59.8; 46.8
CXorf23/BC046187	28.2635	35.0748	0.0148073	0.25165	19; 43; 18; 24; 34; 21	15.6; 23.5; 18.5; 25.5; 43.4; 83.9
DLGAP4	7.06132	51.5662	0.0148229	0.25165	362; 578; 228; 457; 509; 168	46.5; 48.6; 47.5; 54.9; 53.2; 58.6
DOHH	13.1028	51.2639	0.014744	0.25165	155; 131; 76; 81; 166; 65	46.1; 53.0; 33.2; 59.7; 59.9; 55.7
DTNA	17.8534	30.3098	0.014746	0.25165	74; 81; 34; 33; 91; 14	27.9; 22.1; 17.0; 31.4; 45.5; 37.9
FARS2	13.7393	33.2584	0.0146591	0.25165	79; 103; 76; 127; 186; 37	34.2; 22.2; 19.5; 32.8; 40.5; 50.4
GALNT11	10.1506	55.4847	0.0147016	0.25165	96; 335; 103; 290; 419; 127	57.5; 53.9; 39.6; 58.4; 65.7; 57.8
KAT6A	9.24658	36.2307	0.0146255	0.25165	172; 241; 138; 282; 343; 164	37.7; 29.2; 28.2; 44.3; 38.8; 39.2
MAML3/7SK	7.06419	34.257	0.014582	0.25165	274; 571; 251; 570; 720; 297	33.9; 26.3; 35.3; 35.3; 40.7; 33.9
MIA-RAB4B/MIA/RAB4B/RAB4B-EGLN2/EGLN2	7.39528	45.7031	0.0147108	0.25165	416; 501; 222; 412; 577; 235	46.3; 43.7; 33.9; 51.9; 48.9; 49.5
RRP1B	11.351	41.1989	0.0146704	0.25165	93; 283; 102; 156; 213; 47	42.1; 38.4; 30.8; 51.3; 50.5; 34.1
SRGAP3	23.9427	30.2028	0.0148366	0.25165	23; 37; 16; 57; 50; 13	28.1; 17.2; 13.4; 54.4; 33.8; 34.4
TACC3	-9.4349	33.4283	0.0148074	0.25165	173; 371; 195; 135; 266; 89	39.9; 34.9; 42.1; 28.5; 29.7; 25.5
GPR126	31.2345	35.5213	0.0148898	0.251653	7; 22; 17; 23; 33; 7	12.9; 32.5; 19.1; 46.3; 66.6; 35.7
LOC100506207/HULC	41.0263	52.3572	0.014904	0.251653	2; 14; 8; 31; 9; 4	46.0; 21.5; 14.5; 53.0; 75.1; 104.0
NDUFS8/MIR4691	4.44211	55.8759	0.0149097	0.251653	1594; 2428; 922; 1743; 2279; 708	52.1; 52.5; 57.1; 57.9; 58.2; 57.5
PDS5B/BC026240	10.6288	35.3133	0.0149132	0.251653	99; 334; 79; 234; 246; 98	20.9; 33.6; 31.3; 34.6; 46.2; 45.3
MED1	11.1632	33.122	0.0149594	0.25211	96; 244; 73; 286; 220; 77	26.2; 31.3; 18.5; 33.0; 44.3; 45.5
MAATS1	30.3424	49.6999	0.0150183	0.252253	12; 40; 2; 14; 39; 21	30.8; 31.9; 30.5; 75.5; 44.5; 85.0
SBP1/MNF1	6.79282	51.6846	0.0150359	0.252253	476; 806; 354; 461; 579; 177	46.3; 51.3; 44.9; 56.6; 52.8; 58.2
TMEM38A	11.812	28.8882	0.0150265	0.252253	65; 133; 107; 158; 194; 92	22.8; 22.0; 22.8; 37.1; 29.8; 38.8
ZNF83	12.6417	33.884	0.0150444	0.252253	94; 175; 97; 123; 221; 42	30.6; 34.2; 24.5; 47.2; 45.5; 21.3
TMEM178B	11.0046	31.5376	0.0150984	0.252836	134; 273; 105; 173; 194; 47	21.1; 30.0; 24.3; 31.5; 42.2; 40.0
BC016143/ZDHHC18/SFN/NUDC/TRNP1	5.2851	60.9435	0.0152353	0.253336	811; 1468; 497; 1364; 1495; 522	59.3; 58.4; 58.1; 66.2; 63.8; 59.9
CCNJ	18.6116	52.6402	0.0151648	0.253336	71; 80; 59; 43; 60; 21	44.2; 38.2; 43.3; 48.3; 62.0; 79.9
GTF2F2	5.64109	43.7964	0.0152436	0.253336	534; 941; 462; 864; 955; 535	39.1; 43.8; 39.9; 49.6; 47.6; 42.7
RAC3	5.6832	74.5077	0.0151922	0.253336	828; 1312; 576; 1067; 1631; 424	72.0; 69.4; 74.1; 77.6; 76.7; 77.3
RGS5	3.14406	56.905	0.0152285	0.253336	16085; 30774; 14547; 17053; 18168; 6839	54.6; 56.1; 55.4; 59.2; 59.7; 56.4
ZNF451	11.1034	42.3173	0.0152251	0.253336	105; 120; 68; 304; 436; 165	34.3; 37.4; 40.2; 43.5; 51.9; 46.6
AK096233/PRICKLE1	10.9667	40.0559	0.0152996	0.253947	137; 266; 67; 143; 209; 76	36.9; 29.8; 36.8; 44.9; 40.1; 51.8
BCDIN3D-AS1	48.974	58.781	0.0153279	0.254097	0; 17; 0; 18; 22; 1	NA; 15.4; NA; 86.7; 45.0; 88.0
ZRANB1	12.7975	54.3496	0.0154287	0.255446	185; 230; 40; 207; 219; 92	37.3; 45.3; 69.7; 46.6; 64.8; 62.4
DIP2A/DIP2A-IT1/Metazoa_SRP	19.0634	31.5708	0.0154565	0.255586	63; 66; 40; 59; 53; 0	20.3; 26.0; 25.7; 42.8; 43.0; NA
B3GNT1	11.3022	60.6917	0.0155223	0.255711	182; 191; 34; 151; 174; 97	55.3; 56.0; 51.9; 70.3; 62.5; 68.1
HDGFRP2	8.78941	43.2639	0.0155105	0.255711	299; 305; 103; 220; 290; 138	38.0; 38.6; 39.8; 51.1; 44.1; 47.9
PKN2	11.5611	29.4711	0.0155061	0.255711	106; 196; 108; 104; 218; 23	23.0; 23.1; 27.8; 41.1; 34.3; 27.4
CDCA4	9.12812	43.945	0.0156354	0.257252	218; 296; 131; 195; 305; 82	40.8; 40.8; 36.7; 50.9; 49.0; 45.5
WIBG	14.7583	52.0747	0.0156621	0.25737	103; 61; 50; 64; 132; 49	47.6; 48.0; 37.6; 57.8; 61.0; 60.5
FBXL18/MIR589	7.07357	51.5721	0.015696	0.257606	385; 456; 214; 554; 681; 194	49.3; 50.8; 44.0; 58.1; 55.3; 51.9
NBR2	16.4475	39.981	0.0157861	0.258441	64; 64; 56; 101; 162; 23	30.8; 34.8; 20.8; 34.3; 49.1; 70.1
TPST1	12.3714	41.7589	0.0157752	0.258441	99; 174; 52; 164; 206; 49	26.5; 33.1; 49.2; 43.3; 47.0; 51.4
TSSC1	9.15973	55.5254	0.0158091	0.258496	285; 456; 79; 247; 393; 113	42.5; 54.7; 57.7; 57.7; 61.4; 59.3
TMEM169	11.0411	38.7718	0.0158488	0.258825	108; 198; 72; 166; 207; 77	36.3; 29.9; 33.1; 41.5; 42.8; 49.0
BOLA2/LOC440354/LOC613038/LOC100132247/NPIPL3/DQ595631/SLC7A5P1/C16orf54/AK097472/BC029255/CDIPT/SEZ6L2/KCTD13/HIRIP3/DOC2A/FAM57B/AK097527/TBX6/YPEL3/GDPD3/MAPK3	2.92642	46.5518	0.0158874	0.259134	5877; 9368; 3651; 9323; 10873; 3426	45.8; 46.3; 42.9; 48.0; 48.3; 48.0
CENPV	5.45516	50.2995	0.0159398	0.259581	939; 1452; 443; 820; 1179; 413	50.4; 46.7; 47.1; 51.7; 57.0; 48.9
DDX56	6.45288	52.7467	0.0159542	0.259581	567; 825; 199; 524; 703; 277	51.0; 52.2; 43.4; 56.1; 58.1; 55.8
TMEM240	17.0087	47.2505	0.0160266	0.260437	57; 63; 21; 147; 168; 62	31.5; 45.5; 42.6; 49.1; 65.7; 49.1
cytochrome b	2.14024	41.7511	0.0160822	0.260697	64691; 84203; 36226; 133806; 164315; 65574	39.8; 41.1; 41.2; 42.8; 42.8; 42.9
SYNE1	25.0383	37.8591	0.0160641	0.260697	13; 39; 18; 66; 56; 18	12.8; 29.2; 19.5; 34.6; 56.9; 74.3
AHCTF1	13.1526	48.0458	0.0161391	0.26129	54; 204; 45; 130; 107; 36	40.7; 38.0; 46.1; 50.3; 53.8; 59.4
FAM13A	35.6673	41.9836	0.0161679	0.26129	2; 26; 0; 50; 37; 26	40.0; 17.2; NA; 69.4; 48.3; 34.9
MTCH2	7.4433	45.1108	0.0161782	0.26129	293; 543; 168; 346; 424; 221	43.1; 43.5; 36.1; 51.5; 49.0; 47.5
BEX4	6.60089	62.4458	0.0162275	0.261765	494; 877; 206; 1520; 1606; 443	54.0; 58.7; 69.0; 66.4; 66.9; 59.6
FAIM	16.6612	50.7247	0.0162964	0.262235	45; 114; 26; 88; 81; 22	44.4; 49.1; 35.7; 66.9; 63.1; 45.1
WDR41	15.2386	49.9229	0.0162785	0.262235	110; 108; 59; 89; 108; 24	33.9; 49.9; 49.6; 64.7; 57.2; 44.1
ANXA5	8.40483	48.2572	0.0164072	0.263589	317; 419; 184; 303; 368; 103	40.3; 49.8; 42.1; 51.7; 55.7; 49.8
STYXL1	9.55314	44.52	0.0164205	0.263589	148; 282; 110; 201; 285; 85	40.7; 38.5; 40.6; 53.1; 46.8; 47.3
DUSP16	16.2907	34.6397	0.0165065	0.264324	45; 60; 18; 100; 194; 43	32.8; 24.1; 19.2; 41.9; 42.3; 47.6
RANGRF	12.1026	55.6713	0.0164934	0.264324	147; 211; 78; 121; 129; 52	50.0; 48.6; 54.7; 65.6; 63.8; 51.3
RPL18	2.62727	46.0693	0.0165289	0.264362	13920; 19294; 7891; 29181; 38933; 12212	45.1; 45.9; 43.1; 47.1; 48.5; 46.6
SPTAN1	6.50358	42.5351	0.0166338	0.265718	232; 532; 272; 578; 860; 236	42.8; 39.0; 37.1; 45.9; 46.5; 43.9
SPTBN1/BC067268/RPL23AP32	8.46981	49.203	0.0166704	0.26598	161; 388; 147; 437; 554; 104	53.6; 38.9; 45.1; 52.3; 52.1; 53.1
METAP2	2.31998	20.1559	0.0167156	0.266379	2233; 5357; 2123; 5197; 6001; 1917	18.9; 18.8; 19.0; 21.8; 20.4; 22.0
PDE6B	-24.575	68.786	0.016786	0.267177	27; 61; 1; 60; 32; 0	58.2; 73.5; 116.0; 36.9; 59.2; NA
DCAF10	8.63527	41.8384	0.0168137	0.267295	160; 324; 109; 251; 366; 125	38.9; 36.2; 38.5; 47.6; 45.4; 44.5
ITPRIP	26.7876	36.7895	0.0168341	0.267298	18; 47; 0; 44; 28; 13	17.1; 22.3; NA; 56.0; 29.1; 59.3
AB062083/ZZEF1/DKFZp761G0818/5S_rRNA	15.813	42.8705	0.0169705	0.26744	67; 66; 25; 70; 145; 21	39.1; 31.5; 37.4; 51.9; 52.2; 45.0
CCDC57	11.4027	62.4421	0.0170688	0.26744	118; 222; 46; 216; 331; 83	64.2; 48.5; 59.0; 70.4; 61.9; 70.7
CERS6/MIR4774	9.81589	40.7925	0.0170866	0.26744	166; 225; 155; 278; 433; 107	48.1; 30.7; 30.9; 43.3; 48.3; 43.4
DNM1	6.43627	42.1042	0.0170282	0.26744	253; 648; 257; 637; 680; 188	40.5; 39.6; 35.3; 43.9; 45.9; 47.5
FBXO5	-16.7795	54.3501	0.0169583	0.26744	49; 91; 43; 48; 111; 34	75.2; 54.7; 63.2; 38.6; 48.3; 46.1
NDUFS4	9.31828	45.3387	0.0170422	0.26744	179; 281; 108; 292; 290; 96	42.1; 41.0; 40.6; 55.7; 47.2; 45.4
PPAPDC3	15.626	39.2135	0.0169776	0.26744	89; 92; 10; 76; 86; 43	32.0; 36.4; 22.8; 49.8; 52.9; 41.3
PPP1R9B	7.76023	50.7977	0.0169667	0.26744	273; 457; 172; 399; 495; 160	52.2; 46.7; 41.0; 52.9; 56.7; 55.3
PTCHD2	19.5304	42.5491	0.0169992	0.26744	38; 83; 10; 42; 65; 26	25.4; 31.5; 39.4; 46.5; 44.8; 67.8
SDHB	9.51741	49.1835	0.0168924	0.26744	182; 277; 136; 248; 247; 62	48.4; 45.0; 41.3; 57.6; 53.2; 49.6
TAL1/JA375062/STIL	18.1813	56.4189	0.0168926	0.26744	30; 111; 54; 58; 96; 8	34.8; 41.6; 50.2; 74.7; 50.7; 86.5
UBE2S	6.26436	65.9511	0.0170613	0.26744	911; 1241; 500; 502; 766; 227	63.8; 63.4; 62.6; 73.8; 69.0; 63.1
FAM47E/FAM47E-STBD1/STBD1	21.0773	56.6234	0.0171202	0.267648	21; 88; 9; 34; 62; 16	39.0; 44.9; 44.2; 72.0; 55.8; 83.8
TLN2/MIR190A	9.80052	43.1578	0.0171497	0.267792	270; 361; 103; 185; 240; 92	43.5; 36.5; 38.6; 51.6; 52.5; 36.2
ATP6V0A2	12.7104	43.986	0.0173924	0.268185	83; 153; 36; 98; 183; 42	36.9; 37.4; 34.9; 48.7; 48.1; 57.9
CCDC150	43.1244	55.9	0.0173128	0.268185	1; 36; 0; 2; 18; 1	26.0; 28.6; NA; 22.0; 73.9; 129.0
COPS7A	11.7134	66.6593	0.0172441	0.268185	137; 195; 55; 295; 209; 87	65.8; 59.6; 63.1; 78.7; 75.4; 57.5
FOXN4	23.2628	40.5832	0.0173621	0.268185	55; 62; 27; 24; 24; 17	26.9; 31.6; 27.6; 65.0; 38.4; 54.0
GALNT13	12.5015	32.8657	0.0172873	0.268185	88; 147; 97; 171; 72; 32	31.1; 23.9; 27.0; 39.5; 40.7; 34.9
GPATCH8/Metazoa_SRP	9.78132	36.8994	0.0173722	0.268185	146; 230; 122; 254; 322; 117	36.4; 32.9; 28.7; 48.4; 41.5; 33.5
PCBP3	7.7698	48.3251	0.0173622	0.268185	249; 322; 169; 608; 615; 223	43.6; 45.9; 44.2; 48.7; 57.1; 50.4
PDCD6/AHRR	4.52698	56.2914	0.0172028	0.268185	1898; 2281; 887; 2754; 2967; 918	52.0; 57.4; 51.7; 55.9; 60.5; 60.2
PPP6R1	7.93568	45.5539	0.0173108	0.268185	238; 385; 167; 362; 387; 106	38.5; 41.6; 43.5; 50.2; 46.8; 52.7
TICAM2/TMED7-TICAM2/TMED7	7.77075	56.968	0.0173988	0.268185	207; 387; 113; 541; 676; 251	50.1; 54.3; 53.7; 62.7; 57.8; 63.4
TRPC4AP	9.0972	52.5425	0.0173529	0.268185	278; 292; 132; 325; 490; 164	55.9; 39.2; 50.3; 54.5; 59.3; 56.0
PGPEP1	13.6929	42.3759	0.0174223	0.268235	83; 146; 63; 88; 143; 46	47.6; 30.4; 29.6; 45.7; 50.1; 50.8
RB1CC1	10.6744	45.9305	0.0174532	0.268396	81; 190; 103; 190; 346; 64	40.3; 45.2; 34.0; 55.7; 49.5; 50.9
CCNY	8.0902	40.8958	0.0175124	0.268688	200; 355; 139; 651; 574; 191	34.2; 44.2; 28.2; 46.0; 45.7; 47.1
MIER2	10.4222	42.3854	0.0175129	0.268688	146; 174; 63; 223; 247; 80	40.2; 36.8; 33.7; 45.0; 50.8; 47.8
BBIP1	9.97969	56.0479	0.0175556	0.268799	103; 284; 143; 303; 338; 85	45.9; 48.5; 57.9; 54.5; 64.9; 64.6
NR2C2	11.483	47.8402	0.017561	0.268799	130; 148; 40; 245; 312; 72	43.9; 49.3; 25.5; 52.9; 56.7; 58.8
LINC00951	33.6747	60.4818	0.0175839	0.268839	11; 27; 5; 16; 36; 0	62.8; 46.9; 18.6; 102.2; 71.9; NA
AES	4.58189	57.6954	0.0176208	0.26903	1506; 2194; 811; 2353; 2760; 824	57.2; 56.7; 51.4; 57.6; 62.2; 61.1
AXIN2/CEP112	15.3005	50.4274	0.0176373	0.26903	39; 99; 51; 123; 154; 51	51.0; 48.2; 33.2; 63.9; 62.5; 43.7
AP5B1	-26.0726	60.1079	0.0182102	0.269907	39; 41; 5; 27; 21; 11	70.7; 66.4; 94.0; 38.7; 54.7; 36.2
BCL2	8.48406	41.3723	0.0182337	0.269907	145; 202; 89; 883; 924; 300	40.0; 31.4; 41.7; 45.9; 43.5; 45.9
DEDD2	12.1484	54.8894	0.0181455	0.269907	133; 158; 62; 197; 243; 31	55.4; 54.7; 40.5; 60.5; 70.2; 48.0
DIRAS1	9.23224	50.253	0.0179975	0.269907	163; 333; 97; 178; 269; 132	43.7; 46.2; 47.2; 51.0; 56.3; 57.2
DYNLL1	4.89479	57.3556	0.0182336	0.269907	1009; 1555; 441; 1379; 1666; 512	56.6; 54.2; 55.1; 60.7; 61.2; 56.3
FBXO36	17.0201	41.541	0.0182114	0.269907	36; 67; 34; 70; 85; 31	30.9; 37.5; 30.4; 53.0; 51.2; 46.2
FIG4	14.3822	53.9882	0.01779	0.269907	51; 117; 55; 114; 125; 45	46.1; 51.3; 42.7; 70.0; 57.6; 56.1
GATS	9.24692	46.5748	0.0180016	0.269907	172; 190; 96; 583; 638; 196	47.8; 44.4; 32.8; 56.2; 50.4; 48.0
GLG1	7.46474	40.4197	0.0178396	0.269907	222; 409; 129; 417; 574; 168	40.5; 34.1; 35.2; 43.8; 42.9; 46.0
H1FX	4.65073	51.8812	0.0177982	0.269907	1311; 2049; 677; 1616; 2099; 577	45.5; 50.9; 51.2; 53.2; 52.4; 58.0
HOMER2	21.2744	31.8746	0.0180212	0.269907	32; 52; 1; 60; 63; 5	28.9; 29.0; 7.0; 52.0; 50.1; 24.2
HSCB	9.00436	32.2683	0.017798	0.269907	119; 329; 110; 326; 364; 139	24.2; 28.3; 27.5; 38.6; 31.1; 43.9
MDN1	12.9327	41.0921	0.018113	0.269907	83; 129; 68; 146; 177; 53	28.6; 43.4; 31.9; 44.9; 54.3; 43.4
MME	21.1786	46.4507	0.017816	0.269907	13; 63; 10; 32; 81; 29	17.6; 39.1; 49.3; 60.1; 59.1; 53.5
NDUFA4	-3.57982	38.0142	0.0181071	0.269907	1934; 2621; 1096; 2533; 2595; 1046	38.3; 41.3; 40.6; 37.2; 37.4; 33.3
NDUFAF4	8.54679	48.5884	0.0182682	0.269907	222; 419; 172; 210; 322; 131	38.7; 46.3; 47.4; 56.2; 51.3; 51.6
NFYC/MIR30E/MIR30C1	8.36007	50.7372	0.0180133	0.269907	298; 284; 115; 282; 434; 111	43.4; 48.0; 49.2; 51.3; 56.7; 55.8
NUB1	9.10293	47.3708	0.0180609	0.269907	198; 285; 90; 294; 426; 106	35.6; 46.1; 49.5; 52.6; 53.0; 47.5
PFDN6	9.50136	66.3315	0.0182195	0.269907	223; 347; 104; 216; 248; 81	62.0; 63.3; 61.9; 72.7; 74.8; 63.4
PUS1	14.6089	41.1506	0.0182659	0.269907	62; 147; 50; 72; 98; 64	41.1; 32.3; 30.6; 53.5; 54.1; 35.3
SLC33A1/AK130481	14.8993	39.8123	0.0179599	0.269907	67; 82; 45; 108; 79; 34	35.2; 33.2; 30.0; 49.5; 48.7; 42.2
SNCA	17.2102	49.0779	0.0181274	0.269907	49; 66; 15; 113; 82; 28	37.3; 40.8; 38.5; 57.4; 50.1; 70.5
STAT4	40.8613	42.4583	0.0179476	0.269907	1; 13; 4; 19; 54; 2	17.0; 34.0; 9.0; 85.8; 62.9; 46.0
TMOD3/AF188711	8.50281	34.1562	0.018146	0.269907	186; 478; 124; 256; 399; 109	32.4; 27.8; 30.7; 30.3; 41.8; 41.9
TNFRSF10B	10.8854	56.6428	0.0182499	0.269907	137; 215; 74; 175; 220; 96	50.0; 52.7; 53.4; 59.2; 69.1; 55.6
TTC26	25.1759	54.6189	0.018015	0.269907	43; 31; 18; 26; 37; 2	52.6; 30.3; 38.0; 65.6; 68.3; 73.0
UNC50	17.6396	54.9241	0.0180507	0.269907	48; 66; 38; 63; 103; 38	50.9; 52.2; 39.3; 68.3; 72.3; 46.6
ZNF530/AX721128	25.0723	40.0187	0.0182395	0.269907	13; 58; 13; 18; 35; 10	24.1; 32.8; 19.5; 57.7; 53.2; 52.9
EXOC5	10.8774	53.0461	0.0183708	0.270536	73; 199; 63; 199; 242; 101	47.2; 45.6; 51.5; 61.3; 55.7; 57.0
VGLL4	11.69	47.3613	0.0183724	0.270536	112; 191; 75; 243; 419; 98	46.3; 52.1; 22.2; 58.9; 56.1; 48.6
ZFHX3/U7	9.6412	32.4313	0.0183328	0.270536	193; 312; 162; 300; 453; 145	32.1; 28.8; 27.9; 36.6; 46.5; 22.7
MAP2K4/MIR744	8.27197	53.99	0.0183945	0.270559	226; 373; 128; 423; 462; 114	50.3; 52.5; 46.1; 54.9; 63.0; 57.0
CD27-AS1	14.8651	56.6323	0.0184631	0.270963	78; 134; 40; 99; 118; 36	44.6; 49.8; 60.5; 58.7; 74.1; 52.1
PDLIM4	7.92693	52.1857	0.0184616	0.270963	293; 432; 161; 346; 366; 144	47.1; 44.7; 53.2; 54.3; 53.6; 60.3
BCL9	10.8065	48.2029	0.0185651	0.271455	156; 173; 65; 150; 304; 73	45.3; 45.4; 40.4; 50.2; 60.0; 47.9
CR936796/DQ579288/DQ590589/BC071797/DQ592442/AK056396	8.53097	37.6385	0.018579	0.271455	171; 324; 132; 252; 329; 121	34.8; 30.6; 36.7; 40.1; 43.2; 40.5
DPP3/BBS1	7.88788	48.7926	0.0185325	0.271455	270; 453; 140; 421; 499; 151	39.4; 44.8; 54.1; 53.7; 53.4; 47.4
SACS	12.389	51.2015	0.0185497	0.271455	113; 146; 52; 169; 224; 87	42.3; 42.8; 48.0; 47.2; 56.8; 70.0
BC026354/ZBED5	8.29735	47.2546	0.0186436	0.271496	164; 315; 146; 307; 439; 136	38.5; 44.7; 45.9; 50.3; 52.5; 51.7
PCNP	6.46162	53.3665	0.0186116	0.271496	371; 707; 273; 916; 856; 333	48.3; 47.5; 55.8; 52.5; 59.5; 56.5
UNK	8.91482	47.2081	0.0186411	0.271496	213; 356; 106; 211; 263; 121	45.8; 43.3; 37.3; 49.1; 53.1; 54.6
MARCH11	6.2344	40.5222	0.0191543	0.271779	382; 564; 235; 744; 924; 366	35.0; 42.1; 34.4; 43.6; 46.3; 41.6
BCLAF1	6.46609	45.9586	0.018792	0.271779	458; 931; 370; 1110; 1250; 360	38.2; 48.3; 42.1; 55.6; 48.6; 42.9
CCT5	4.73963	43.7227	0.0190046	0.271779	864; 1471; 515; 920; 1240; 435	40.7; 40.7; 44.1; 45.0; 47.9; 44.0
CREBRF	16.8001	27.3169	0.0192816	0.271779	9; 77; 33; 135; 183; 36	19.6; 18.2; 25.3; 31.3; 43.7; 25.9
CYB5D2	13.8593	29.234	0.0191599	0.271779	64; 154; 44; 99; 117; 13	27.5; 26.0; 22.4; 42.7; 39.5; 17.3
DHFR/MTRNR2L2	3.37036	34.4758	0.0187517	0.271779	1339; 1911; 725; 2628; 3875; 1670	32.2; 33.5; 32.5; 35.7; 36.4; 36.5
DKFZp686G1344	-17.8455	64.9309	0.0188681	0.271779	33; 44; 21; 133; 251; 54	73.1; 65.4; 87.5; 62.0; 52.2; 49.4
FAM213B	6.66816	29.5987	0.0193365	0.271779	317; 387; 179; 460; 644; 224	26.7; 28.1; 22.6; 32.4; 33.0; 34.7
FAM45B/BC042590	15.4301	40.7637	0.0191979	0.271779	26; 88; 38; 120; 172; 44	29.3; 41.9; 26.2; 47.8; 55.5; 43.9
FANCC/BC041030	14.5979	38.3361	0.0189583	0.271779	72; 105; 86; 74; 105; 26	21.3; 35.9; 32.4; 50.0; 41.0; 49.5
FTSJ3	4.80919	38.2125	0.0191423	0.271779	671; 1080; 430; 1260; 1558; 622	36.2; 33.6; 39.7; 41.6; 41.3; 36.9
GALC	22.2537	49.7257	0.0188993	0.271779	20; 58; 20; 48; 88; 19	61.5; 32.6; 38.6; 74.3; 62.7; 28.7
GATA3	5.39031	37.4754	0.0191849	0.271779	730; 1303; 403; 959; 966; 382	33.7; 34.9; 38.5; 39.7; 44.8; 33.3
GCH1/MIR4308	9.26611	52.4455	0.0190163	0.271779	146; 234; 89; 492; 608; 245	40.8; 54.5; 45.3; 61.2; 54.2; 58.6
GPC5/Y_RNA	39.4774	45.5668	0.0192887	0.271779	11; 40; 1; 10; 4; 9	26.3; 23.4; 19.0; 31.9; 83.0; 89.8
HOXC9	13.562	29.1982	0.0192741	0.271779	78; 107; 76; 64; 129; 40	19.8; 23.8; 20.6; 33.6; 33.3; 44.0
HYAL2	8.02056	53.157	0.0188212	0.271779	221; 338; 152; 372; 439; 155	45.7; 51.3; 51.6; 58.1; 58.9; 53.4
LOC728431	-23.6424	53.8602	0.0189622	0.271779	24; 27; 13; 53; 34; 44	59.0; 71.6; 63.9; 39.1; 55.6; 34.0
MFAP1	11.3883	47.4856	0.0192281	0.271779	103; 170; 53; 163; 238; 116	37.3; 47.5; 40.4; 53.6; 58.6; 47.5
NDUFC1	6.73714	60.2264	0.0189877	0.271779	476; 669; 225; 431; 631; 237	56.4; 57.1; 58.6; 66.8; 64.3; 58.2
NFE2L2/MIR3128/LOC100130691	9.68082	40.6461	0.019356	0.271779	89; 215; 89; 311; 395; 167	35.2; 39.9; 31.0; 43.1; 50.0; 44.7
NUDT3/RPS10-NUDT3/RPS10	3.57898	58.586	0.0189765	0.271779	2922; 4164; 1640; 5416; 6419; 2183	57.7; 56.3; 56.6; 60.1; 61.5; 59.3
PRRT4	5.89987	54.5385	0.0187714	0.271779	589; 946; 336; 832; 1078; 336	55.4; 51.0; 50.1; 58.2; 60.7; 51.9
PSEN1	11.7467	35.5528	0.0191341	0.271779	93; 176; 65; 280; 247; 69	21.1; 41.7; 24.3; 46.6; 44.1; 35.5
SEC62	8.42674	37.0633	0.0193642	0.271779	192; 310; 105; 567; 623; 234	42.2; 33.3; 22.4; 42.9; 44.6; 36.9
SLC41A1/AX748016	23.3698	43.748	0.0193242	0.271779	36; 51; 14; 53; 48; 18	35.6; 22.4; 29.9; 32.0; 62.2; 80.4
SNORA70G	4.81577	71.9647	0.0189217	0.271779	1386; 1991; 822; 3359; 3958; 1465	67.7; 70.8; 70.7; 76.2; 75.5; 70.9
SPEN	-9.15994	32.4837	0.0189805	0.271779	129; 211; 130; 332; 393; 118	45.9; 35.0; 31.8; 27.8; 29.0; 25.3
TANC1	10.0048	42.0297	0.0188965	0.271779	113; 268; 117; 235; 288; 82	44.2; 39.7; 25.7; 46.4; 48.0; 48.3
THRA	13.9302	49.3862	0.0192125	0.271779	68; 87; 36; 159; 145; 61	36.5; 39.5; 51.9; 51.2; 55.6; 61.6
TSHZ2/7SK	14.0733	38.6854	0.0193105	0.271779	39; 130; 41; 129; 171; 64	37.1; 27.6; 27.7; 40.9; 39.2; 59.6
ZC2HC1C	-38.4941	30.446	0.0192281	0.271779	14; 6; 11; 23; 16; 0	74.9; 22.3; 31.9; 8.1; 15.0; NA
ZNF337	11.7663	33.9188	0.0190377	0.271779	141; 143; 48; 130; 173; 50	23.6; 30.5; 26.9; 37.7; 36.9; 48.1
ZNF784	-22.4341	51.326	0.0193036	0.271779	26; 33; 13; 73; 67; 19	81.7; 56.2; 43.9; 37.3; 42.9; 45.9
U2AF1	4.98982	46.0883	0.0193969	0.271949	865; 1120; 393; 964; 1167; 425	43.3; 43.0; 46.1; 50.6; 48.8; 44.8
CBR4	15.8291	41.8573	0.0194761	0.272709	93; 108; 41; 79; 116; 41	50.8; 26.9; 18.5; 48.0; 49.9; 56.9
RAB3GAP2/SNORA36B/AURKAPS1	13.6719	28.6133	0.0194925	0.272709	45; 98; 92; 147; 175; 14	25.4; 23.7; 9.0; 27.3; 34.2; 51.9
BCCIP	9.17622	44.3823	0.0196276	0.27286	225; 348; 108; 265; 332; 88	31.1; 44.6; 42.8; 45.7; 51.0; 51.0
CST3	5.55137	56.3741	0.0195453	0.27286	691; 1059; 384; 987; 1278; 510	52.9; 56.4; 51.8; 62.1; 60.8; 54.3
FAU	3.00942	48.0292	0.0195648	0.27286	6025; 9386; 3028; 13239; 15393; 4868	47.1; 47.2; 45.5; 51.5; 50.2; 46.8
LRPAP1	8.37644	54.7973	0.0196216	0.27286	203; 307; 112; 333; 335; 167	48.4; 49.5; 55.4; 57.6; 60.1; 57.8
SECISBP2	7.41526	31.6009	0.0196482	0.27286	212; 486; 215; 551; 523; 165	30.5; 26.1; 25.3; 28.9; 38.1; 40.6
SEMA5A/MIR4636	21.2275	44.9682	0.0195836	0.27286	13; 49; 20; 149; 127; 35	68.7; 26.6; 20.8; 61.4; 45.1; 47.2
SOAT1	16.4206	50.8609	0.0196272	0.27286	23; 119; 49; 71; 130; 12	55.5; 47.8; 23.3; 62.4; 56.7; 59.4
RPP14	11.5863	36.1958	0.0197376	0.273813	116; 154; 80; 96; 220; 36	26.8; 33.8; 25.5; 40.9; 39.6; 50.5
AMOTL2	12.5567	60.5948	0.0199861	0.275232	63; 106; 48; 223; 282; 120	47.8; 53.8; 64.2; 66.3; 70.1; 61.4
C6orf70	18.797	48.5593	0.0198623	0.275232	33; 84; 15; 103; 82; 47	37.5; 30.3; 52.6; 39.8; 60.7; 70.6
GAB1	13.4929	43.0935	0.0199263	0.275232	94; 136; 45; 201; 243; 58	46.3; 38.4; 29.1; 47.5; 62.3; 34.9
GUSBP1	16.1715	34.9758	0.0199445	0.275232	48; 136; 66; 56; 86; 12	27.4; 25.8; 37.4; 54.7; 42.6; 21.9
NNAT	4.31214	55.8848	0.0199233	0.275232	1249; 1859; 814; 1563; 1990; 695	53.0; 53.3; 55.4; 57.3; 59.1; 57.2
RNF216/RNF216-IT1/BC040728	11.361	41.1778	0.019966	0.275232	181; 177; 87; 108; 157; 59	41.4; 33.5; 32.9; 46.3; 51.5; 41.5
SF3B3/SNORD111B/SNORD111	6.86772	49.179	0.019918	0.275232	512; 529; 211; 556; 659; 208	43.2; 47.3; 49.9; 50.5; 57.5; 46.7
GPS1	4.74699	54.7932	0.0201142	0.276147	975; 1280; 553; 1117; 1403; 513	53.4; 52.9; 51.2; 58.2; 57.7; 55.4
NBPF9/NBPF8/LOC100288142/AF420437/AL050141/TRNA_Asn/BC073801/U2/BC065231/BX647792/SEC22B/NOTCH2NL/NBPF10/HFE2/TXNIP/ANKRD34A/LIX1L/AK123675/RBM8A/PEX11B/ITGA10/ANKRD35/PIAS3/RNF115/PDZK1/GPR89C/TRNA_Gln/5S_rRNA/HYDIN2/NBPF12	3.25745	45.9469	0.0200997	0.276147	2288; 3641; 1620; 4259; 5160; 1750	43.8; 43.2; 46.5; 47.2; 48.4; 46.6
RNF169	12.9782	45.09	0.0201364	0.276147	54; 112; 66; 149; 152; 62	37.1; 33.1; 47.9; 53.5; 50.0; 49.1
TMBIM6	6.21001	56.0058	0.0201286	0.276147	480; 728; 181; 885; 1145; 396	50.8; 55.9; 49.8; 55.6; 61.0; 62.8
ATP1B1	4.76026	49.9827	0.0205847	0.276299	867; 1313; 501; 3619; 4203; 1603	48.4; 51.3; 42.1; 52.9; 55.5; 49.6
CHGA	3.15239	41.65	0.0202254	0.276299	5739; 9627; 3640; 5026; 6559; 2128	41.2; 41.4; 38.3; 43.7; 46.1; 39.2
DCAF12	-10.7005	45.2899	0.0204786	0.276299	160; 202; 48; 236; 346; 61	41.6; 57.5; 51.4; 34.1; 43.1; 44.1
ETNK1	14.007	50.0695	0.0202205	0.276299	31; 150; 52; 86; 113; 37	42.0; 46.1; 41.8; 61.9; 59.1; 49.5
FAM151B	18.5983	53.7153	0.0204396	0.276299	23; 75; 18; 35; 103; 19	55.9; 39.6; 45.4; 55.1; 65.1; 61.2
LMO4	-12.0013	47.1942	0.0204721	0.276299	117; 152; 35; 218; 133; 110	45.6; 50.1; 70.5; 36.7; 45.1; 35.2
M55536	8.39186	34.1859	0.0202473	0.276299	159; 234; 97; 252; 516; 172	28.1; 30.3; 30.8; 40.0; 36.7; 39.1
MAFIP/DQ590126	8.61405	45.0306	0.020249	0.276299	181; 280; 100; 287; 321; 114	40.4; 40.2; 42.3; 47.0; 51.5; 48.8
MBD2/SNORA37	10.0776	50.2148	0.0205902	0.276299	107; 254; 103; 162; 246; 60	44.2; 42.3; 50.4; 56.8; 53.3; 54.2
METTL20	43.7572	62.2091	0.0205273	0.276299	1; 16; 0; 22; 16; 1	53.0; 28.1; NA; 65.5; 83.4; 81.0
MGEA5	9.29813	56.0474	0.0204958	0.276299	156; 298; 99; 347; 327; 100	54.7; 48.1; 50.7; 54.2; 64.2; 64.5
NAA20	11.7925	44.6505	0.0205307	0.276299	123; 203; 88; 110; 102; 51	37.6; 38.1; 40.3; 52.6; 46.2; 53.2
NCBP1	8.42568	49.0407	0.0202666	0.276299	198; 451; 141; 285; 364; 53	42.6; 47.8; 42.9; 49.6; 57.4; 53.9
NPAT	16.6854	39.9298	0.0206199	0.276299	48; 93; 25; 62; 113; 22	19.3; 36.9; 26.8; 47.7; 42.7; 66.2
PRPF40A	7.73009	44.4849	0.0206296	0.276299	173; 501; 204; 358; 476; 97	42.8; 38.2; 37.3; 47.6; 43.5; 57.6
PSMF1	6.27478	48.098	0.0205642	0.276299	462; 525; 227; 638; 659; 258	42.6; 47.1; 46.4; 52.1; 52.6; 47.7
RMND1	9.113	42.0062	0.0205201	0.276299	113; 277; 79; 223; 390; 80	40.5; 38.0; 32.5; 45.5; 47.2; 48.4
SYNE4/ALKBH6	14.4062	70.853	0.0203988	0.276299	104; 134; 46; 144; 165; 31	46.6; 62.4; 82.7; 74.4; 71.9; 87.2
TGIF1	14.8082	40.2543	0.0203986	0.276299	89; 131; 38; 109; 108; 34	39.8; 38.3; 26.2; 57.4; 54.7; 25.1
TRIAP1	10.9989	45.6001	0.0204042	0.276299	115; 183; 61; 164; 219; 50	43.6; 36.7; 44.2; 49.2; 54.0; 45.8
UFM1	10.9341	46.8153	0.0204061	0.276299	84; 157; 52; 210; 261; 123	37.3; 44.7; 41.8; 55.3; 53.0; 48.8
USP3	10.3183	37.6671	0.0205516	0.276299	130; 241; 74; 161; 201; 81	33.6; 30.6; 35.8; 38.1; 47.3; 40.5
ZBTB8B/ZBTB8A	11.6984	33.4306	0.0204402	0.276299	81; 151; 40; 205; 264; 112	21.8; 36.8; 19.2; 39.4; 43.8; 39.5
CBLL1	6.19593	54.475	0.0207239	0.276416	429; 765; 254; 869; 1180; 351	49.4; 54.1; 46.9; 57.6; 54.7; 64.0
GTF2H3	9.94483	36.5423	0.0207433	0.276416	185; 235; 93; 182; 304; 90	36.7; 34.9; 20.2; 48.2; 40.7; 38.6
MAK16	8.37513	49.5679	0.0206916	0.276416	127; 353; 116; 436; 461; 95	50.1; 44.2; 43.1; 50.4; 57.1; 52.5
TRAPPC5	5.57913	54.0559	0.0207419	0.276416	709; 1071; 452; 705; 953; 262	51.0; 50.5; 51.3; 59.8; 52.8; 58.9
ZNF709/ZNF564	12.5787	29.6704	0.020716	0.276416	43; 127; 53; 131; 159; 122	16.8; 25.0; 27.4; 39.4; 38.5; 31.0
TNPO3	6.17407	35.0161	0.0207787	0.276609	353; 617; 261; 551; 611; 112	30.0; 33.6; 30.9; 39.0; 37.0; 39.6
ABAT	7.70625	40.2725	0.0209288	0.27665	249; 329; 147; 495; 450; 228	36.2; 37.3; 37.4; 49.5; 42.6; 38.6
CBL	10.4762	40.8737	0.0209178	0.27665	159; 184; 78; 252; 341; 53	31.4; 40.0; 36.7; 54.7; 41.4; 41.1
EGR1	15.1827	55.9949	0.0208318	0.27665	79; 81; 21; 124; 126; 44	49.9; 42.8; 46.7; 60.5; 55.7; 80.4
OSBPL7	20.1833	41.569	0.0208956	0.27665	23; 49; 32; 54; 65; 25	16.4; 44.1; 27.5; 45.0; 57.4; 59.0
SMURF2	17.2221	38.9123	0.0208456	0.27665	37; 76; 27; 98; 86; 61	23.2; 26.0; 48.5; 53.4; 49.5; 32.9
TAF15/BC030591	5.10572	30.0388	0.0209276	0.27665	579; 1014; 366; 738; 1047; 198	27.8; 28.1; 24.0; 30.2; 32.9; 37.2
TUBB4B	4.29637	47.1566	0.0208625	0.27665	1246; 1884; 761; 1333; 1722; 584	45.3; 47.3; 42.1; 49.6; 50.7; 47.8
ACAD9	12.6283	54.6456	0.0210524	0.277487	78; 119; 66; 187; 143; 41	49.5; 55.2; 37.4; 61.1; 61.7; 63.0
SEMA3C	16.7567	66.2292	0.0210763	0.277487	104; 167; 58; 94; 79; 11	57.9; 53.0; 53.7; 53.5; 90.0; 89.2
SLC45A1	22.162	43.9128	0.0210373	0.277487	23; 43; 4; 45; 74; 26	40.2; 32.0; 23.0; 44.2; 61.5; 62.6
SUFU/Metazoa_SRP	11.8227	39.2128	0.0210717	0.277487	100; 186; 55; 159; 156; 114	34.1; 33.6; 30.2; 34.7; 49.9; 52.8
ABHD6	19.1433	47.6544	0.0211279	0.277594	71; 114; 24; 61; 95; 28	30.0; 29.3; 76.2; 70.6; 51.2; 28.7
CYB561	4.19942	39.6884	0.0211476	0.277594	1171; 1595; 542; 1172; 1405; 546	36.5; 37.5; 39.7; 42.6; 42.0; 39.7
YIPF4	9.10461	41.9329	0.021146	0.277594	159; 253; 78; 265; 318; 125	37.0; 34.3; 44.6; 44.6; 48.6; 42.6
ATF2/MIR933	9.60157	53.0723	0.021235	0.278464	129; 224; 63; 268; 372; 107	51.0; 47.7; 48.2; 62.0; 57.9; 51.6
AK091624/HERC1	11.6717	43.6984	0.0212985	0.278509	116; 172; 106; 255; 166; 93	51.9; 34.3; 28.7; 54.2; 42.3; 50.7
ARF3	5.46525	52.9292	0.0214603	0.278509	564; 741; 302; 835; 1008; 411	49.8; 49.7; 50.5; 54.2; 54.9; 58.5
BEGAIN	5.83517	49.409	0.0213587	0.278509	637; 786; 254; 718; 828; 267	42.3; 48.0; 50.9; 53.1; 52.2; 49.9
CRLF3	9.94447	43.6139	0.0214556	0.278509	107; 270; 65; 205; 249; 55	39.9; 38.8; 41.7; 48.4; 52.4; 40.5
IPPK	16.1985	47.0612	0.021457	0.278509	99; 133; 44; 45; 58; 19	35.9; 42.9; 33.4; 52.8; 54.1; 63.3
OTUD6B	-17.7303	50.2651	0.0214541	0.278509	28; 58; 33; 54; 82; 44	55.8; 55.5; 66.9; 48.8; 38.4; 36.3
PHF15	-23.7452	49.4027	0.0214709	0.278509	7; 32; 13; 98; 158; 75	23.3; 81.2; 58.0; 42.3; 41.6; 50.0
TIMM44	9.61639	46.0259	0.0214298	0.278509	204; 243; 84; 227; 299; 98	40.6; 42.9; 45.0; 52.1; 56.4; 39.2
TMEM25	-15.1285	37.328	0.0214458	0.278509	40; 105; 35; 154; 95; 24	50.5; 46.9; 26.6; 26.2; 28.1; 45.6
WEE1	13.6133	63.1385	0.0214264	0.278509	67; 138; 54; 152; 184; 53	65.5; 52.6; 60.6; 74.4; 75.2; 50.6
ZNF493	24.1575	48.5634	0.0213837	0.278509	37; 40; 17; 28; 51; 4	26.4; 33.2; 39.7; 78.4; 42.2; 71.5
NAA16	15.2376	53.9367	0.0214935	0.278528	39; 133; 27; 68; 83; 34	44.2; 44.3; 53.7; 56.7; 64.3; 60.4
EVC	17.5644	50.0513	0.0215376	0.278825	35; 61; 15; 116; 102; 48	51.5; 34.1; 39.9; 63.3; 50.3; 61.4
BPHL	12.0337	45.6181	0.0217417	0.280092	108; 156; 43; 169; 234; 36	37.3; 45.9; 24.6; 48.6; 51.9; 65.5
HYOU1	6.6744	45.4883	0.0216949	0.280092	327; 473; 202; 405; 568; 201	41.5; 43.1; 42.8; 50.0; 49.9; 45.7
MBTD1	8.66204	47.725	0.0217262	0.280092	238; 264; 127; 242; 427; 171	42.3; 37.9; 50.3; 48.8; 48.9; 58.1
NCAPH	15.9155	59.6757	0.0217207	0.280092	69; 171; 79; 45; 65; 30	39.3; 56.4; 54.7; 73.5; 62.8; 71.2
PVR	12.7548	43.0616	0.0217178	0.280092	135; 134; 54; 102; 146; 83	42.9; 39.0; 26.6; 56.3; 55.3; 38.2
ZNF22	-11.3395	39.0537	0.0217803	0.280316	79; 126; 76; 193; 198; 72	49.3; 46.6; 39.7; 34.4; 36.0; 28.3
TAF5	-21.5654	47.7184	0.0218246	0.280612	25; 49; 7; 53; 68; 22	54.0; 52.1; 89.3; 34.9; 40.0; 16.0
COMT/MIR4761	8.01338	34.7825	0.0218512	0.280679	227; 394; 161; 297; 297; 113	28.7; 34.8; 28.5; 42.4; 38.5; 35.7
WDR52	19.7464	49.6566	0.0218732	0.280688	28; 78; 15; 71; 67; 14	34.1; 41.6; 21.7; 57.5; 48.7; 94.4
MAP3K14	23.9292	36.9161	0.0219242	0.280796	19; 33; 38; 26; 43; 17	23.0; 44.0; 13.9; 45.0; 60.6; 35.1
RNF34/BC029038	11.1836	40.6608	0.0219124	0.280796	109; 178; 80; 108; 172; 53	36.2; 36.9; 31.6; 49.4; 45.9; 43.9
MIR548F1/RNU6-72P/TPR/PDC	12.771	41.9687	0.0221873	0.28389	55; 117; 27; 157; 188; 36	34.8; 37.3; 34.5; 49.4; 49.1; 46.8
TIMP2/LOC100653515	4.14805	40.5382	0.0222586	0.284526	911; 1167; 532; 2527; 2837; 997	36.6; 40.6; 38.8; 43.0; 44.3; 40.0
ATE1	22.9899	37.6582	0.0224193	0.28551	17; 56; 16; 28; 67; 16	15.4; 24.3; 21.7; 62.8; 31.6; 70.2
ATP6V0D1	8.3312	64.1166	0.0224062	0.28551	235; 323; 161; 366; 411; 154	56.3; 60.0; 61.7; 69.6; 62.6; 74.6
CPT1C	5.62807	45.1619	0.0224439	0.28551	659; 1024; 338; 733; 689; 216	41.6; 41.9; 40.6; 44.2; 47.5; 55.2
NT5C3B	5.71782	39.9876	0.0224426	0.28551	486; 680; 357; 848; 752; 342	36.5; 39.4; 35.0; 46.5; 39.5; 43.0
WWOX	8.47666	30.6115	0.0224372	0.28551	194; 462; 180; 271; 172; 44	29.8; 25.0; 26.1; 33.5; 37.7; 31.6
C17orf70	8.80029	55.2566	0.0225462	0.286071	151; 285; 106; 288; 417; 81	53.5; 52.3; 47.9; 57.4; 63.7; 56.7
C4orf48	4.68817	62.3746	0.0225346	0.286071	1099; 1854; 738; 1343; 1630; 626	58.9; 61.0; 60.5; 67.6; 63.6; 62.6
TET3	12.4159	34.5852	0.0225531	0.286071	95; 162; 77; 162; 175; 33	29.1; 19.7; 42.8; 36.1; 45.0; 34.8
DEK	3.61252	29.8497	0.0226064	0.286233	1025; 2489; 981; 2082; 2790; 774	28.0; 25.7; 30.6; 32.8; 28.9; 33.1
EDF1	4.01469	49.7875	0.0226218	0.286233	1312; 1832; 786; 1971; 2432; 758	48.4; 48.4; 45.8; 50.0; 52.7; 53.4
PPP2R2C	19.5302	41.4861	0.022631	0.286233	19; 49; 7; 107; 160; 26	25.0; 42.8; 22.6; 53.1; 59.5; 45.9
ENTPD1-AS1/MIR3157	14.0222	43.9219	0.0226783	0.286547	65; 93; 32; 124; 115; 71	32.6; 35.5; 45.5; 56.7; 44.1; 49.1
SRSF11	6.0621	31.164	0.0227211	0.286547	312; 776; 302; 575; 707; 181	34.2; 27.0; 22.7; 32.6; 33.9; 36.6
STRC/CATSPER2/AX748052/PPIP5K1	19.0897	22.5708	0.0227014	0.286547	8; 60; 32; 29; 90; 10	16.0; 12.5; 13.2; 34.4; 31.9; 27.4
RABGAP1L/GPR52	9.96493	27.5933	0.0227939	0.286916	104; 393; 88; 157; 135; 88	21.9; 21.1; 26.9; 28.3; 39.0; 28.4
SYT3	19.261	57.9285	0.0227792	0.286916	60; 49; 22; 69; 40; 14	42.9; 52.0; 52.2; 74.5; 52.4; 73.6
CDC37/MIR1181	4.87039	50.6411	0.0228262	0.286979	931; 1546; 562; 1540; 1993; 379	46.3; 53.0; 44.4; 52.5; 55.2; 52.4
ZNF10/ZNF268	15.1781	42.4985	0.0228425	0.286979	30; 88; 42; 114; 203; 86	41.4; 44.9; 17.1; 52.7; 55.5; 43.4
IFNAR1	11.7883	40.4838	0.0228942	0.287082	98; 125; 65; 161; 149; 72	35.8; 34.6; 35.0; 53.2; 42.6; 41.8
PDHB	-6.84147	58.5411	0.0228927	0.287082	298; 486; 168; 545; 662; 191	60.5; 60.9; 66.6; 56.9; 54.6; 51.8
CHAC2	-34.2543	59.4514	0.0230229	0.288189	13; 15; 5; 13; 29; 0	77.5; 73.9; 71.6; 27.8; 46.5; NA
IPCEF1/CNKSR3	15.6015	33.5914	0.0230918	0.288189	25; 83; 16; 151; 127; 39	26.5; 19.0; 37.2; 39.5; 35.8; 43.4
PRTG	15.3002	31.0107	0.0230836	0.288189	14; 103; 31; 146; 167; 66	25.4; 31.1; 11.8; 46.9; 42.7; 28.2
STRIP1	12.2284	50.1842	0.023084	0.288189	87; 158; 41; 186; 225; 41	37.4; 36.1; 59.9; 51.8; 49.9; 65.9
TP73-AS1	10.2872	45.5799	0.02305	0.288189	136; 162; 85; 300; 380; 92	36.1; 45.2; 45.2; 50.9; 56.8; 39.2
HNRNPK/MIR7-1	3.38132	33.7156	0.0231686	0.288704	1561; 2201; 915; 2173; 2595; 793	31.8; 31.7; 31.8; 36.1; 33.5; 37.3
TRIL	-13.0647	59.4214	0.0231988	0.288704	71; 54; 21; 805; 986; 399	74.8; 56.0; 66.0; 52.8; 54.7; 52.1
WBSCR22	4.94956	34.3143	0.0231811	0.288704	550; 719; 392; 861; 894; 397	31.5; 32.3; 32.1; 37.2; 37.4; 35.5
DYRK3	14.9037	52.8904	0.0232676	0.289286	40; 72; 48; 102; 104; 53	52.8; 46.7; 36.4; 58.9; 59.8; 62.7
MAGI2/MIR548AU	9.9809	39.975	0.0233181	0.289368	150; 129; 71; 353; 317; 65	41.4; 33.7; 26.5; 43.4; 47.3; 47.7
NEIL2	-14.9992	57.5426	0.0233108	0.289368	50; 91; 44; 154; 130; 57	83.0; 51.1; 64.1; 46.0; 47.7; 53.4
B3GALNT1	9.6987	48.4166	0.0233927	0.290021	101; 215; 77; 322; 338; 88	45.0; 37.5; 51.8; 50.1; 54.0; 52.1
CTNNBIP1	8.55353	48.6342	0.0234527	0.290481	247; 408; 163; 262; 396; 112	37.6; 44.8; 46.4; 54.9; 45.8; 62.3
ZP3	9.52651	50.0734	0.0234739	0.290481	163; 254; 79; 217; 227; 89	45.7; 43.8; 50.1; 54.5; 58.4; 47.9
PTK2/Mir_28	9.22637	41.8721	0.0235087	0.290638	100; 273; 106; 207; 365; 106	41.5; 34.4; 36.3; 40.1; 46.9; 52.0
BRWD1	11.9031	46.8551	0.0236578	0.290827	68; 201; 77; 240; 267; 78	38.8; 30.2; 56.7; 43.8; 52.6; 59.0
CACNG2	21.7224	49.378	0.0236412	0.290827	18; 49; 29; 37; 70; 29	50.7; 32.4; 28.1; 72.0; 41.6; 71.3
DHX9	6.383	55.8624	0.0236626	0.290827	429; 628; 279; 638; 818; 282	56.2; 52.3; 49.8; 64.1; 57.1; 55.6
DPY19L4	14.2029	48.4534	0.0236232	0.290827	92; 110; 55; 96; 221; 57	45.5; 37.7; 51.4; 62.1; 63.0; 30.9
ERGIC1/BX648961	6.01467	48.3643	0.0237016	0.290827	515; 716; 278; 796; 818; 315	44.3; 45.8; 48.8; 52.5; 55.0; 43.8
KCNK15	-39.7555	53.6911	0.0237058	0.290827	0; 19; 0; 30; 11; 10	NA; 84.9; NA; 48.4; 35.6; 45.8
PLEKHO2	-22.598	75.3287	0.0237225	0.290827	20; 55; 3; 57; 43; 14	69.0; 78.6; 125.0; 56.9; 46.4; 76.0
TMEM248	7.47812	48.9279	0.0235473	0.290827	268; 350; 150; 438; 524; 231	47.4; 47.9; 39.8; 57.1; 53.0; 48.4
UBE2E1	4.87333	44.161	0.0237209	0.290827	772; 1141; 442; 1191; 1160; 460	41.1; 43.9; 41.1; 47.7; 49.4; 41.7
TTC12	18.6354	55.4054	0.0237978	0.291478	16; 64; 13; 55; 89; 58	54.3; 41.6; 45.8; 58.9; 59.5; 72.4
BC048201/BC024173	16.0101	29.685	0.0238495	0.291652	70; 86; 56; 52; 71; 23	25.8; 17.8; 15.6; 34.7; 31.3; 52.9
LOC100507373	34.865	42.9684	0.0239447	0.291652	16; 6; 10; 12; 29; 8	23.6; 8.7; 44.5; 88.6; 59.3; 33.1
LSM1	6.75601	42.7674	0.0239029	0.291652	397; 521; 230; 530; 484; 146	39.1; 41.8; 40.3; 47.1; 50.7; 37.6
PBX1/AX748175	9.55194	30.7046	0.0239423	0.291652	130; 157; 77; 319; 365; 116	24.3; 30.7; 24.5; 37.0; 39.1; 28.7
PSIP1	6.49634	40.4532	0.023879	0.291652	279; 555; 184; 659; 705; 141	42.5; 36.5; 32.3; 45.9; 42.1; 43.4
QRFPR	40.8029	74.4045	0.0239433	0.291652	10; 7; 10; 16; 16; 5	99.8; 39.7; 19.5; 91.7; 98.1; 97.6
FUT9	33.4446	49.2557	0.0240407	0.292281	0; 17; 40; 12; 14; 5	NA; 20.3; 26.6; 51.2; 49.6; 98.6
KLHL35	-25.7046	53.721	0.0240348	0.292281	27; 17; 5; 25; 76; 11	79.9; 55.1; 70.6; 32.3; 50.3; 34.2
THADA	11.2761	42.5255	0.024116	0.292927	94; 195; 96; 186; 188; 51	46.8; 30.8; 31.0; 47.7; 41.3; 57.5
BLOC1S6	10.5681	60.1863	0.0241694	0.293274	84; 224; 104; 418; 382; 70	53.3; 49.3; 59.2; 55.5; 69.3; 74.4
LMBR1L	12.3665	53.887	0.0241892	0.293274	128; 129; 49; 109; 179; 50	41.6; 49.5; 51.9; 68.4; 53.1; 58.8
RSAD1	11.4655	56.4241	0.0242215	0.293397	73; 195; 54; 146; 199; 61	52.8; 50.5; 47.3; 54.7; 65.7; 67.5
PRRC2C	5.45727	25.2906	0.0242709	0.293725	394; 687; 359; 682; 819; 156	20.3; 21.5; 27.1; 27.4; 28.8; 26.7
TMEM192	13.4087	33.0584	0.0243106	0.293935	77; 103; 39; 116; 165; 65	23.0; 34.7; 14.7; 45.0; 34.7; 46.3
CADM4	8.91749	73.6459	0.0243767	0.294031	180; 369; 48; 362; 340; 87	72.8; 70.0; 59.1; 79.3; 76.7; 83.9
NLGN2	6.26641	47.6128	0.0243855	0.294031	405; 620; 159; 445; 670; 235	42.2; 44.7; 48.3; 49.1; 52.5; 48.9
SETD7	-23.014	51.7866	0.0243498	0.294031	37; 19; 14; 59; 59; 39	59.2; 74.8; 61.3; 39.9; 55.7; 19.9
IKBKAP	10.7928	59.1754	0.0244247	0.294235	138; 170; 58; 175; 199; 63	49.5; 52.7; 58.7; 59.0; 64.6; 70.6
AGO4	12.7061	39.5078	0.0245056	0.29449	51; 109; 63; 135; 155; 27	35.4; 29.1; 32.1; 44.9; 41.6; 54.0
LOC150776	9.50694	53.7604	0.0245129	0.29449	142; 225; 139; 227; 290; 63	51.5; 52.8; 42.9; 63.5; 56.7; 55.1
SEPT11/FW340024	7.16986	47.9645	0.0244978	0.29449	209; 442; 106; 416; 517; 193	41.6; 46.8; 43.3; 51.1; 52.3; 52.8
ZSWIM7	12.0639	42.2954	0.0245356	0.294495	95; 142; 43; 181; 215; 53	39.3; 35.6; 34.6; 40.1; 56.5; 47.8
ADRBK2	6.88727	46.7022	0.0246097	0.295041	284; 466; 171; 427; 466; 196	42.9; 44.3; 41.6; 52.8; 47.2; 51.4
C18orf32/RPL17-C18orf32/RPL17/SNORD58C/SNORD58A/SNORD58B	4.89384	54.6799	0.0248772	0.295041	662; 972; 396; 1181; 1591; 518	53.7; 52.6; 50.9; 58.3; 58.2; 54.4
CCDC18	20.3476	36.2361	0.0248329	0.295041	34; 47; 44; 34; 44; 11	18.2; 27.6; 22.7; 45.8; 36.2; 67.0
CRIM1	-18.7228	61.4131	0.0248601	0.295041	28; 57; 24; 74; 94; 53	61.2; 60.1; 98.8; 46.1; 55.6; 46.6
DENND2A	8.21206	29.0022	0.0246809	0.295041	135; 259; 137; 319; 360; 117	23.4; 27.8; 21.0; 32.7; 32.2; 36.9
DNAJC24	14.8387	53.8776	0.0247396	0.295041	27; 127; 49; 90; 107; 4	51.7; 54.9; 43.8; 64.3; 69.6; 39.0
EIF3CL/EIF3C	3.35043	47.6645	0.0247562	0.295041	1992; 2899; 1167; 3833; 4176; 1358	45.0; 47.3; 45.9; 49.9; 50.3; 47.7
EMP1	-39.8924	68.7789	0.0246277	0.295041	15; 2; 3; 19; 6; 13	101.0; 98.0; 54.7; 54.3; 49.7; 55.1
HINT1	3.97699	50.3654	0.0248669	0.295041	1759; 2584; 952; 1826; 2498; 844	47.2; 49.7; 49.3; 53.9; 54.2; 47.9
HMOX1	-38.3171	51.0273	0.0247877	0.295041	15; 8; 6; 13; 9; 7	61.8; 85.2; 66.0; 22.9; 52.3; 17.9
LRRC8D	9.4051	56.0789	0.02477	0.295041	100; 204; 138; 230; 240; 93	54.6; 48.8; 51.8; 60.1; 61.0; 60.1
MASTL	14.7716	44.4837	0.0248266	0.295041	90; 92; 57; 69; 115; 53	50.8; 28.2; 33.7; 43.6; 58.8; 51.8
PRELID1	3.28118	45.4976	0.0248946	0.295041	2479; 3134; 1339; 2504; 3156; 1237	43.1; 45.3; 43.1; 47.3; 47.9; 46.3
SLC12A6	16.7262	48.7234	0.0247013	0.295041	43; 72; 22; 42; 93; 46	35.3; 43.6; 40.3; 67.7; 56.6; 48.8
NOMO3/Mir_548	7.03069	53.7041	0.0249382	0.295289	326; 501; 167; 360; 452; 144	51.7; 47.5; 53.2; 56.0; 58.2; 55.6
PRPF40B	14.7381	45.6823	0.0249603	0.295289	113; 104; 45; 64; 130; 37	32.4; 39.6; 51.1; 65.8; 53.3; 31.9
CLSTN2	12.0632	44.8622	0.0250632	0.295623	128; 179; 84; 90; 119; 35	42.1; 42.5; 31.2; 54.3; 51.4; 47.7
LOC100128885/LOC641746	13.5157	53.4687	0.0250735	0.295623	109; 116; 49; 91; 96; 21	41.4; 49.6; 53.1; 59.9; 62.4; 54.4
PFKFB3/MIR3155A	-17.8356	55.7383	0.0250783	0.295623	49; 47; 10; 76; 108; 33	56.5; 75.5; 66.2; 51.6; 49.5; 35.2
ZNF557	12.6895	45.0308	0.0250707	0.295623	56; 157; 47; 146; 272; 91	58.8; 33.6; 30.5; 49.4; 55.5; 42.3
CIC	-9.37028	45.737	0.0251453	0.296148	165; 243; 102; 251; 260; 82	52.8; 50.7; 52.1; 41.6; 47.0; 30.2
C1orf21	6.95814	44.2808	0.0253	0.29733	234; 301; 155; 629; 646; 174	43.9; 40.4; 37.3; 48.5; 46.9; 48.7
FAM110A	21.2966	49.5218	0.0253359	0.29733	55; 14; 23; 37; 42; 13	44.3; 33.9; 30.4; 62.9; 55.2; 70.5
PACS2	7.22964	48.7186	0.0253313	0.29733	233; 416; 152; 368; 476; 202	46.7; 41.3; 48.1; 50.9; 50.4; 54.9
ZW10	-12.1033	51.1544	0.0252886	0.29733	67; 161; 45; 151; 139; 48	58.0; 53.4; 65.0; 41.7; 49.0; 40.0
MEIS1	7.82836	40.3126	0.0254115	0.297952	173; 371; 112; 354; 527; 94	32.0; 39.1; 36.6; 40.2; 47.2; 46.7
AMZ2	9.57496	46.7465	0.0254839	0.298536	130; 317; 106; 206; 219; 88	50.0; 41.2; 37.9; 52.5; 55.9; 42.9
PDZD2	6.51673	58.6046	0.0255177	0.298666	276; 544; 139; 629; 693; 263	54.8; 54.3; 58.7; 61.1; 63.2; 59.5
ARHGAP5-AS1	30.9453	58.1481	0.0256263	0.299671	17; 29; 5; 12; 26; 5	36.9; 48.3; 14.0; 83.3; 60.3; 106.0
RAP1GAP2	9.79669	41.5496	0.025672	0.299673	127; 243; 111; 203; 271; 71	43.6; 31.2; 37.6; 51.8; 42.0; 43.0
ZFYVE1	10.5747	60.1184	0.0256641	0.299673	107; 176; 29; 204; 280; 116	55.5; 50.4; 61.6; 59.9; 64.7; 68.6
CDC27	8.65364	41.9735	0.0257798	0.300397	164; 300; 123; 345; 328; 65	34.8; 44.8; 31.4; 46.9; 49.1; 44.9
LGALS3BP	5.02897	49.6146	0.0258353	0.300397	743; 1090; 411; 842; 1135; 452	47.4; 48.4; 45.4; 56.2; 50.7; 49.6
MPHOSPH8	12.5151	48.8956	0.025774	0.300397	122; 193; 42; 103; 104; 30	46.5; 37.4; 40.6; 48.7; 54.5; 65.6
RARA/GJD3	6.46399	54.0845	0.0258238	0.300397	516; 482; 272; 456; 643; 197	48.4; 53.9; 52.1; 60.5; 57.8; 51.8
TACC2	11.0951	62.7396	0.025848	0.300397	76; 203; 85; 172; 240; 34	52.8; 54.7; 54.3; 63.7; 62.8; 88.1
LOC100507462	50.7046	58.5732	0.0259047	0.300572	0; 14; 4; 15; 3; 0	NA; 17.1; 75.8; 86.1; 55.3; NA
TPM3P9/ZNF761	18.7404	38.0407	0.0259086	0.300572	48; 26; 51; 39; 47; 24	28.0; 39.0; 21.2; 43.2; 46.9; 50.0
ST3GAL3/U6	9.95855	45.0313	0.0259686	0.300784	89; 170; 109; 271; 289; 86	34.0; 39.9; 43.8; 53.1; 44.7; 54.7
UBL5	3.69114	64.2627	0.0259726	0.300784	3051; 4447; 1623; 3556; 4737; 1556	62.3; 62.6; 62.7; 67.3; 66.8; 63.9
DPH2	5.83249	50.363	0.0260127	0.300789	437; 723; 176; 584; 712; 247	45.3; 47.9; 50.0; 54.0; 53.0; 52.0
FAM193A	8.47449	27.0284	0.0260187	0.300789	179; 281; 153; 210; 266; 88	24.1; 25.4; 20.5; 32.5; 34.3; 25.4
UNC119B/MIR4700	8.22439	47.484	0.0261045	0.301518	178; 183; 156; 316; 381; 148	45.5; 42.3; 41.3; 49.4; 51.4; 55.0
TOB2	14.0165	27.4198	0.0261744	0.302059	33; 103; 27; 75; 98; 82	20.2; 20.7; 20.2; 33.3; 34.8; 35.3
SEMA4F	18.1357	55.2453	0.0262109	0.302216	45; 85; 44; 35; 93; 11	42.6; 55.3; 34.5; 85.4; 58.0; 55.6
SLC6A2	7.68545	38.7687	0.026252	0.302426	479; 674; 270; 185; 216; 106	34.1; 37.6; 33.3; 40.9; 46.9; 39.8
FBXL19	9.25361	65.6001	0.0262789	0.302451	166; 297; 103; 183; 287; 75	57.8; 63.5; 57.7; 67.9; 69.0; 77.6
LAMTOR4	4.56437	57.0952	0.0263292	0.302451	951; 1432; 619; 915; 1504; 504	53.5; 55.2; 56.1; 60.7; 59.1; 58.1
MGRN1	8.67619	38.665	0.0263378	0.302451	213; 283; 40; 188; 284; 87	35.4; 34.1; 31.1; 42.8; 42.2; 46.4
SNF8	4.33138	44.7374	0.026346	0.302451	913; 1680; 640; 1091; 1163; 506	42.3; 43.9; 40.4; 45.0; 47.9; 48.8
TANGO6	12.949	33.7215	0.0264516	0.303399	59; 222; 79; 56; 134; 15	34.9; 20.0; 25.9; 33.6; 36.4; 51.5
SUV420H1	10.2676	26.1526	0.0264849	0.303516	92; 202; 69; 115; 228; 125	20.9; 21.7; 22.8; 25.2; 37.0; 29.2
CDH11/AK021537	12.8414	51.8664	0.0265349	0.303826	56; 66; 26; 356; 334; 75	42.4; 48.6; 45.3; 57.5; 59.7; 57.7
PIGO	13.1731	45.1125	0.0266044	0.304093	73; 109; 21; 96; 171; 29	41.9; 39.9; 34.7; 48.1; 56.9; 49.2
TMEM35	-23.6135	50.8866	0.0266028	0.304093	42; 29; 6; 35; 34; 0	59.3; 65.9; 53.8; 38.0; 37.4; NA
EFR3B	11.7569	39.5154	0.0266625	0.304494	104; 146; 38; 134; 142; 56	36.9; 28.2; 35.6; 45.5; 40.1; 50.7
RSU1	9.99763	47.7438	0.026708	0.304749	129; 243; 108; 127; 231; 56	39.1; 42.3; 43.6; 46.8; 51.6; 63.0
BOLA3	-11.7057	54.3394	0.0267738	0.305124	67; 173; 106; 135; 164; 17	60.6; 56.3; 55.6; 49.3; 39.7; 64.5
RNMT	-11.9429	38.4675	0.0267872	0.305124	85; 128; 53; 177; 165; 60	56.3; 41.4; 33.7; 31.8; 32.8; 34.9
CREBL2	-12.605	53.8374	0.026823	0.305207	32; 109; 41; 197; 240; 90	69.9; 58.2; 52.7; 44.0; 46.2; 52.1
WHSC1L1	12.4395	43.4562	0.0268408	0.305207	88; 171; 66; 235; 302; 85	26.6; 52.9; 22.6; 57.0; 46.8; 54.9
MED25	8.27283	46.614	0.0269594	0.306291	325; 395; 151; 290; 369; 136	38.5; 47.2; 39.7; 58.3; 44.5; 51.5
MAP3K2	18.2147	56.8419	0.0270099	0.306601	39; 62; 10; 44; 72; 62	46.8; 41.4; 66.5; 49.4; 71.6; 65.3
CDCA7	14.0784	55.3476	0.0272395	0.307568	48; 125; 67; 91; 72; 25	40.2; 47.1; 55.0; 60.6; 61.9; 67.4
ENSA	5.08271	44.8641	0.0272035	0.307568	638; 1088; 324; 660; 820; 256	40.8; 43.9; 41.6; 46.4; 48.4; 48.0
FMO5	16.5826	56.0437	0.02714	0.307568	35; 73; 27; 45; 105; 18	46.3; 44.1; 49.8; 56.8; 62.3; 77.0
JB137816	4.50356	34.0838	0.0272585	0.307568	531; 734; 282; 1258; 1936; 854	31.8; 32.3; 30.7; 36.0; 35.6; 38.1
KDM6A	16.1758	35.0055	0.0272084	0.307568	38; 98; 13; 65; 60; 31	30.8; 22.5; 30.8; 44.3; 37.0; 44.6
NRGN	12.4727	58.1818	0.0272487	0.307568	106; 121; 53; 210; 244; 58	55.0; 45.5; 65.5; 72.2; 64.6; 46.3
YWHAB	3.4184	30.5688	0.0271599	0.307568	1157; 2061; 703; 1606; 2132; 747	27.8; 29.5; 28.5; 31.8; 31.7; 34.1
PPWD1	21.3481	45.037	0.0273355	0.308174	27; 50; 10; 45; 43; 5	37.2; 34.9; 28.5; 47.3; 65.5; 56.8
RLTPR/DL491203	8.73804	37.8641	0.0273677	0.308272	214; 301; 147; 191; 189; 100	30.8; 36.2; 34.2; 46.6; 41.1; 38.3
EIF2AK1	5.49062	51.6085	0.0276402	0.310885	835; 1062; 446; 1057; 1259; 397	47.0; 53.9; 45.6; 51.8; 59.5; 51.8
GPATCH2L/AK025117/AK055384	10.6478	32.8759	0.0277024	0.310885	119; 168; 109; 128; 205; 66	23.7; 30.7; 22.9; 36.4; 33.2; 50.4
GRM7	12.8834	28.8004	0.0277412	0.310885	62; 220; 26; 76; 86; 44	24.8; 22.7; 20.9; 30.8; 43.3; 30.2
PMS1	13.4567	48.3736	0.027688	0.310885	106; 121; 21; 98; 135; 13	32.6; 37.0; 46.9; 52.6; 44.4; 76.7
RPS4X	2.54764	52.8409	0.0277335	0.310885	18770; 29868; 11244; 53784; 59217; 22295	51.1; 51.9; 51.8; 54.5; 55.0; 52.8
WASH1	11.3342	56.6309	0.0276548	0.310885	87; 152; 45; 174; 150; 85	44.7; 54.8; 51.3; 59.3; 64.0; 65.8
RIMBP2	6.96602	39.485	0.0277766	0.310978	227; 349; 228; 667; 718; 229	34.8; 42.2; 30.5; 41.1; 46.9; 41.4
SLC2A1	7.6184	52.5887	0.0277967	0.310978	402; 579; 164; 243; 269; 76	49.1; 47.2; 50.2; 59.6; 52.3; 57.2
CARHSP1	4.85746	49.7902	0.0279331	0.311974	883; 1049; 480; 818; 1189; 334	46.0; 47.5; 48.6; 55.4; 49.8; 51.4
TM9SF3	6.2389	50.0864	0.0279273	0.311974	335; 437; 153; 749; 838; 329	44.9; 46.2; 52.0; 54.5; 53.4; 49.5
ABHD3	-28.2609	43.3703	0.0280085	0.312378	8; 34; 10; 14; 35; 13	83.4; 56.7; 26.1; 28.6; 18.1; 47.4
GAREM	6.43275	66.3721	0.0280403	0.312378	299; 576; 209; 551; 622; 194	63.1; 62.6; 64.1; 70.5; 68.7; 69.2
PDIA3P	22.595	36.356	0.0280296	0.312378	27; 41; 10; 36; 34; 12	25.9; 27.8; 20.0; 38.6; 60.8; 45.0
ARSD	-11.535	35.8927	0.0281634	0.31309	43; 129; 54; 161; 307; 132	36.6; 50.8; 32.7; 30.7; 33.5; 31.1
MAPK14	11.3849	51.5682	0.0281755	0.31309	115; 162; 82; 107; 182; 31	53.3; 42.5; 44.5; 62.8; 56.1; 50.2
SENP6	8.36288	36.0956	0.0281427	0.31309	159; 330; 89; 337; 302; 118	29.3; 30.2; 34.2; 34.2; 40.4; 48.3
CCDC47	6.4992	53.2064	0.0282857	0.31405	237; 523; 221; 629; 733; 196	48.0; 48.6; 55.5; 58.9; 56.1; 52.1
ARHGAP6	32.8744	32.1948	0.0284049	0.314295	0; 25; 16; 14; 24; 0	NA; 14.8; 21.1; 32.5; 60.4; NA
CRIPT	6.80525	46.9046	0.0283989	0.314295	243; 466; 198; 531; 629; 149	40.8; 42.5; 50.7; 51.3; 51.9; 44.3
GIGYF1	6.70816	52.3157	0.0283596	0.314295	301; 486; 183; 651; 710; 181	46.4; 54.3; 46.8; 58.8; 57.2; 50.4
KDM5B-AS1	14.2651	56.2466	0.0284418	0.314295	70; 67; 24; 93; 192; 36	46.9; 54.7; 39.8; 71.1; 58.8; 66.2
MYC	14.8593	46.5014	0.0284508	0.314295	132; 117; 65; 70; 51; 3	35.0; 32.1; 36.0; 47.1; 49.7; 79.0
SHANK2/AK128563/MIR3664	19.3714	47.0038	0.0284276	0.314295	38; 39; 12; 74; 99; 38	19.1; 37.5; 66.0; 45.0; 57.0; 57.5
DPAGT1	9.82824	56.3085	0.028516	0.314511	164; 211; 57; 191; 206; 104	45.7; 56.5; 52.5; 63.7; 61.7; 57.8
NDFIP2	9.22379	49.4574	0.0285181	0.314511	127; 218; 86; 340; 359; 143	37.4; 49.7; 48.2; 53.2; 59.1; 49.1
RPS6KA4/MIR1237	24.0068	48.8619	0.0286863	0.316101	37; 20; 15; 44; 36; 20	29.4; 61.2; 29.0; 67.8; 70.6; 35.1
SLIT1/ARHGAP19-SLIT1/ARHGAP19	8.89307	46.503	0.0287257	0.31627	152; 264; 82; 247; 352; 57	42.8; 43.4; 46.1; 52.1; 55.2; 39.4
DMXL2	17.4124	59.5159	0.0288085	0.316423	46; 96; 15; 55; 101; 22	35.3; 45.2; 89.5; 57.9; 68.1; 61.1
RACGAP1	14.248	55.3612	0.0288032	0.316423	64; 144; 31; 63; 109; 25	46.1; 41.4; 58.4; 52.2; 59.8; 74.3
SMG1P1/LOC100132247/DQ584116/DQ595631	8.23432	51.7826	0.0288116	0.316423	159; 302; 123; 277; 337; 103	46.4; 51.0; 42.9; 56.4; 55.0; 59.0
LPPR4	15.1913	60.6906	0.0288391	0.316428	77; 132; 29; 52; 103; 15	52.0; 44.5; 66.9; 75.7; 59.2; 65.9
OTUD5	6.63437	45.1697	0.02886	0.316428	342; 334; 170; 426; 679; 157	39.9; 43.6; 43.0; 45.9; 50.6; 48.1
RMDN2	15.2735	43.3204	0.0289669	0.317335	33; 80; 38; 118; 87; 82	40.1; 37.3; 28.1; 44.6; 64.5; 45.3
MIR548H3/MMS22L	15.1326	32.9092	0.0289957	0.317388	31; 101; 18; 71; 119; 33	36.1; 26.4; 10.5; 47.1; 39.2; 38.2
RHOC	9.36436	54.046	0.0290271	0.317467	145; 214; 64; 214; 270; 137	49.8; 52.3; 44.0; 64.5; 56.7; 57.0
RASL10B	6.5118	40.2909	0.0290689	0.317661	345; 328; 161; 640; 863; 256	37.3; 39.6; 36.0; 43.4; 47.5; 37.9
HMGA1	4.1795	57.7255	0.0291609	0.318345	1216; 1664; 641; 1538; 2326; 722	57.9; 53.5; 55.7; 59.9; 59.6; 59.7
MGA/MIR626	8.69767	27.4383	0.0291798	0.318345	123; 318; 89; 245; 243; 92	24.5; 26.6; 18.1; 35.5; 34.3; 25.6
CRTAP	6.82205	45.309	0.0292181	0.318401	293; 278; 154; 509; 623; 219	40.6; 41.7; 43.3; 51.2; 45.8; 49.2
SCAMP1	8.32017	40.8327	0.0292574	0.318401	146; 273; 110; 328; 364; 124	31.2; 40.3; 34.9; 45.8; 42.0; 50.8
SHQ1	12.8317	47.072	0.0292447	0.318401	105; 147; 63; 119; 94; 30	41.5; 39.7; 40.5; 44.6; 64.9; 51.2
ERO1LB	29.9633	52.3521	0.0293556	0.318418	0; 11; 26; 58; 29; 3	NA; 9.1; 45.3; 72.6; 45.7; 89.0
GCSHP3	17.0586	57.8718	0.0293227	0.318418	44; 64; 22; 131; 121; 16	49.1; 42.7; 43.5; 50.4; 70.6; 90.9
RNF5	10.5972	56.9457	0.0293149	0.318418	132; 147; 53; 138; 197; 67	49.1; 50.9; 54.1; 62.1; 58.8; 66.7
TRAPPC12	7.10761	37.5016	0.029333	0.318418	280; 304; 225; 283; 388; 162	31.0; 37.5; 33.3; 40.2; 42.0; 41.1
ATP2B2/MIR885	26.1098	45.8217	0.0294446	0.318544	24; 15; 2; 64; 68; 33	38.8; 42.1; 6.0; 78.7; 57.0; 52.4
FAM3A	10.6989	58.4991	0.0294448	0.318544	92; 137; 85; 161; 194; 44	51.5; 55.4; 53.5; 65.7; 64.4; 60.3
FAR1	10.8804	38.0574	0.0294549	0.318544	98; 186; 69; 156; 199; 55	39.8; 35.4; 26.1; 47.8; 48.0; 31.3
IGSF9	8.94138	62.4464	0.0294881	0.318544	294; 358; 135; 296; 269; 67	60.0; 58.6; 47.4; 60.2; 68.5; 79.9
RAVER2	12.684	43.2592	0.0294855	0.318544	89; 82; 72; 85; 155; 44	27.8; 45.1; 37.4; 48.0; 48.8; 52.6
HERPUD2	8.94481	45.0305	0.0295896	0.319277	100; 239; 54; 248; 344; 153	42.0; 40.6; 37.2; 51.0; 46.7; 52.7
ORAI2	3.72945	28.84	0.0296044	0.319277	893; 1256; 590; 1711; 2250; 665	26.5; 27.9; 25.2; 31.9; 28.8; 32.7
TMEM99	30.4232	53.2543	0.0296377	0.319374	4; 41; 12; 21; 3; 8	38.8; 42.1; 29.2; 66.6; 63.3; 79.5
CCNI	-3.75619	39.3419	0.0297092	0.319556	916; 1731; 579; 2785; 3382; 1602	40.6; 44.2; 38.1; 38.8; 39.3; 35.1
DQ572964	8.17806	71.5468	0.0296958	0.319556	130; 293; 77; 523; 585; 200	65.6; 69.9; 64.8; 73.2; 77.6; 78.2
SEC31A/THAP9-AS1/AK128593	4.81929	48.9609	0.0297273	0.319556	620; 1206; 492; 1422; 1426; 503	41.6; 50.6; 46.2; 53.0; 50.4; 52.0
NAPA	7.04276	52.0741	0.0297695	0.319749	416; 498; 233; 446; 469; 230	42.1; 50.9; 55.1; 55.1; 59.3; 50.0
RPL26L1	9.85153	47.1885	0.0298018	0.319835	165; 299; 55; 159; 142; 52	38.0; 41.4; 48.2; 51.3; 48.5; 55.8
GUCY1A3	21.5318	48.5706	0.0298299	0.319877	36; 66; 45; 24; 26; 9	32.4; 41.8; 32.1; 55.2; 54.7; 75.2
CEBPD	27.4687	39.472	0.0298544	0.319879	16; 18; 0; 29; 60; 28	11.0; 34.6; NA; 50.3; 51.9; 49.7
ABHD2	9.73174	62.9115	0.0298863	0.319961	106; 199; 56; 314; 379; 87	55.9; 51.7; 70.3; 64.3; 66.0; 69.3
ERP29	-3.91434	37.4343	0.0299964	0.320234	803; 1002; 402; 2040; 1965; 870	39.9; 38.1; 41.1; 35.6; 35.7; 34.3
EZH2	10.9687	43.4613	0.0300819	0.320234	176; 231; 108; 125; 135; 62	31.4; 41.6; 45.3; 51.4; 54.8; 36.3
FAM35A	11.4296	46.5142	0.0300563	0.320234	94; 178; 32; 108; 170; 42	33.1; 41.4; 49.0; 52.0; 49.8; 53.7
OGFOD1	9.58387	43.3771	0.0299974	0.320234	109; 224; 38; 242; 228; 90	38.1; 38.0; 42.7; 52.0; 45.9; 43.6
PLEKHG4	12.2483	51.1895	0.0299716	0.320234	57; 115; 80; 64; 186; 86	52.6; 48.3; 37.8; 49.9; 61.8; 56.8
SPSB3	9.62405	57.3058	0.0300787	0.320234	134; 161; 109; 318; 233; 116	55.0; 52.6; 50.6; 59.4; 69.8; 56.3
WSB2	5.0821	54.1318	0.0300267	0.320234	594; 832; 286; 1041; 1261; 339	51.0; 49.7; 54.2; 54.2; 56.7; 59.1
TSPO	8.66619	57.4714	0.0301102	0.320276	242; 311; 99; 258; 271; 42	49.8; 58.9; 49.6; 62.1; 63.6; 60.8
AGAP5/BMS1P4	20.2259	39.5412	0.0304623	0.321231	43; 49; 11; 51; 39; 3	23.9; 33.2; 38.5; 58.3; 40.0; 43.3
DQ597485	2.20603	38.7058	0.0302404	0.321231	4941; 6666; 2921; 16526; 28053; 11203	36.4; 37.8; 38.8; 39.9; 39.5; 39.9
DQ599872	21.0683	45.6546	0.0303512	0.321231	21; 47; 18; 21; 52; 22	37.4; 40.4; 28.4; 63.0; 63.5; 41.2
GPR98	15.6111	34.3012	0.0302918	0.321231	29; 82; 43; 69; 79; 21	26.6; 31.2; 24.4; 40.8; 49.9; 33.0
LOC100506548	6.95073	26.3223	0.0303505	0.321231	250; 408; 137; 766; 1105; 312	22.5; 25.5; 20.2; 37.4; 27.4; 24.9
NEK9	8.12049	40.4695	0.0304179	0.321231	164; 303; 119; 296; 400; 128	30.6; 42.3; 35.4; 47.9; 45.4; 41.2
PCSK7	9.91711	45.0544	0.0302571	0.321231	143; 191; 57; 218; 203; 75	37.6; 45.7; 34.0; 54.2; 46.9; 52.1
PLXNB2	7.86744	54.9552	0.0304681	0.321231	262; 236; 160; 316; 395; 86	48.8; 51.9; 51.6; 62.5; 54.8; 60.1
RLF	10.0254	35.1416	0.0303767	0.321231	116; 201; 94; 169; 174; 40	30.3; 32.3; 27.0; 36.4; 44.5; 40.4
SLC38A9	14.9983	52.9065	0.0304103	0.321231	47; 149; 16; 109; 82; 13	45.6; 44.9; 21.8; 52.0; 60.9; 92.4
ZGLP1/FDX1L	9.93881	50.0428	0.0304445	0.321231	201; 250; 111; 176; 230; 62	48.3; 51.4; 30.6; 57.4; 54.2; 58.4
MSC	-52.7071	65.1995	0.0306264	0.322642	0; 1; 18; 1; 11; 0	NA; 57.0; 84.9; 94.0; 24.9; NA
DIO3AS/DIO3OS/MIR1247	34.8652	47.9029	0.0306881	0.323034	8; 17; 0; 8; 28; 10	15.6; 29.9; NA; 80.2; 54.9; 58.9
ZNF518A	-26.1324	46.6617	0.0307673	0.32361	0; 30; 19; 51; 81; 43	NA; 76.8; 48.7; 35.7; 53.8; 18.3
MRPS14	9.13166	50.7755	0.0308983	0.324727	158; 266; 81; 186; 240; 60	51.4; 46.1; 41.3; 56.7; 56.6; 52.6
BC113076	10.2969	73.3821	0.0309733	0.325145	135; 253; 89; 117; 182; 87	62.7; 71.1; 72.4; 79.1; 82.6; 72.5
DRG2	13.0539	54.079	0.0309873	0.325145	73; 88; 38; 111; 136; 28	46.5; 44.0; 48.1; 57.9; 56.7; 71.3
DNAJB4	15.7638	41.1673	0.0310714	0.325767	47; 130; 23; 62; 105; 58	49.4; 31.5; 20.7; 60.1; 56.0; 29.4
TMEM45B	-31.2221	51.5709	0.0311116	0.32593	7; 17; 0; 72; 46; 23	73.3; 67.1; NA; 40.1; 28.2; 49.2
TMEM164/Mir_652/MIR3978	12.8024	49.4422	0.0311462	0.326033	83; 96; 56; 151; 155; 62	43.4; 47.3; 31.4; 50.9; 51.8; 71.8
AK090593	21.5138	39.5013	0.0311897	0.326059	22; 44; 14; 5; 70; 7	35.4; 29.8; 25.6; 33.4; 52.6; 60.3
ENKD1	-7.40035	31.5356	0.0312229	0.326059	179; 317; 129; 323; 439; 135	39.6; 31.4; 36.1; 25.8; 28.2; 28.1
ZKSCAN5	10.4629	47.1347	0.0312106	0.326059	98; 134; 56; 172; 242; 53	42.3; 45.1; 36.3; 53.9; 52.0; 53.2
NAA40	11.7559	51.4535	0.0312759	0.326354	94; 207; 35; 162; 230; 25	38.2; 55.0; 31.6; 52.7; 63.1; 68.1
SLC50A1	7.98188	54.4981	0.0313201	0.326556	242; 216; 170; 282; 398; 116	54.3; 52.5; 45.5; 57.4; 61.9; 55.4
TSN	8.39386	43.9742	0.0314376	0.327523	183; 248; 93; 225; 375; 95	40.7; 38.4; 43.6; 52.3; 48.4; 40.5
TGFBR2	35.3424	42.2323	0.0314653	0.327553	15; 3; 0; 49; 20; 23	24.6; 12.7; NA; 58.1; 60.1; 55.7
TTC9	16.919	47.3006	0.0315012	0.327667	38; 36; 28; 66; 88; 37	44.2; 42.4; 30.1; 57.8; 57.9; 51.5
CCBL2/RBMXL1	6.47089	51.1414	0.031615	0.327908	247; 577; 155; 426; 432; 195	46.9; 49.2; 46.3; 54.6; 53.8; 55.9
HECTD4	11.2995	40.066	0.0316239	0.327908	111; 187; 73; 109; 178; 39	28.0; 28.9; 43.2; 42.7; 39.3; 58.4
PSMA3	7.27008	58.8966	0.0315954	0.327908	279; 421; 102; 369; 353; 117	53.8; 57.5; 53.5; 62.1; 63.9; 62.6
RTEL1/RTEL1-TNFRSF6B/TNFRSF6B	-19.0742	48.1108	0.0315974	0.327908	37; 60; 38; 29; 58; 0	56.5; 58.1; 50.6; 41.4; 34.0; NA
H1F0	4.83023	53.1922	0.031686	0.328294	523; 829; 378; 1449; 1666; 563	53.5; 49.6; 50.4; 56.0; 57.3; 52.4
NYNRIN	-12.6505	51.8372	0.031716	0.328346	76; 120; 27; 144; 102; 65	62.7; 49.8; 67.2; 45.6; 39.3; 46.4
H2AFV	3.6306	41.6831	0.0318093	0.328884	1872; 3037; 1083; 1627; 2158; 872	40.7; 37.7; 43.1; 43.6; 45.4; 39.7
NRCAM	6.46446	49.0595	0.0318179	0.328884	311; 619; 272; 424; 509; 152	45.0; 50.3; 41.8; 52.8; 54.9; 49.5
AGK	11.3264	37.6001	0.0321784	0.329311	83; 153; 88; 115; 176; 49	40.7; 30.6; 27.5; 51.0; 41.4; 34.5
BCR/FBXW4P1	11.018	44.0749	0.0320844	0.329311	114; 108; 79; 105; 189; 25	35.6; 38.5; 38.7; 48.4; 47.5; 55.7
DALRD3/MIR425/MIR191	9.254	44.8446	0.0321788	0.329311	106; 190; 44; 228; 319; 89	41.2; 38.9; 40.7; 48.6; 49.1; 50.5
DLEU2/MIR3613/MIR16-1	13.9975	31.8453	0.0321029	0.329311	44; 107; 43; 73; 140; 30	30.5; 29.1; 20.2; 32.5; 48.6; 30.1
DNHD1	24.0216	61.696	0.0319624	0.329311	49; 47; 12; 26; 34; 9	42.0; 41.2; 57.9; 41.4; 75.4; 112.3
ECHS1/MIR3944	6.04281	45.4982	0.032184	0.329311	563; 759; 369; 550; 651; 181	41.9; 48.2; 35.7; 51.0; 48.0; 48.3
MAPKBP1/BC045779	9.73369	27.9681	0.0318917	0.329311	120; 236; 80; 163; 263; 29	27.3; 23.2; 23.2; 41.7; 30.6; 21.9
MIDN	6.35859	50.2054	0.0321489	0.329311	351; 675; 213; 482; 782; 161	49.1; 47.6; 45.3; 60.3; 51.2; 47.8
SCOC	6.60356	46.663	0.0320177	0.329311	195; 437; 183; 639; 716; 289	41.9; 47.2; 40.9; 53.2; 51.8; 45.0
SUN1/GET4	5.2704	54.6837	0.0321365	0.329311	461; 856; 316; 803; 1193; 285	49.9; 51.8; 56.2; 58.9; 57.6; 53.6
TMEM33	6.84858	44.9792	0.0320973	0.329311	183; 428; 130; 499; 592; 176	46.2; 39.6; 37.7; 46.9; 46.8; 52.8
TNKS2	10.5469	44.7144	0.0320243	0.329311	115; 183; 54; 249; 207; 85	34.9; 45.8; 31.4; 53.0; 43.4; 59.8
VSTM2L	12.0938	60.3902	0.0320534	0.329311	71; 210; 93; 125; 144; 51	66.9; 47.1; 55.3; 74.7; 59.0; 59.3
FOXN2	-21.6305	50.2349	0.0322502	0.329733	27; 15; 35; 39; 58; 19	42.1; 64.2; 78.7; 40.7; 45.8; 29.8
DHRS7B	16.8854	41.1122	0.0323206	0.330075	47; 112; 22; 24; 68; 26	37.3; 22.6; 40.5; 55.1; 40.0; 51.1
DIP2B	11.6256	30.7044	0.0323337	0.330075	58; 140; 57; 86; 167; 37	25.1; 24.3; 27.1; 34.0; 38.6; 35.1
CCS	-14.6443	51.4174	0.0323924	0.330337	30; 107; 54; 48; 103; 49	55.3; 63.2; 54.4; 34.4; 43.3; 57.9
PRDX1	3.88269	53.6484	0.0324096	0.330337	2011; 3214; 1073; 1834; 2007; 719	49.1; 53.2; 53.6; 54.6; 58.2; 53.2
TMEM117	18.1157	35.3013	0.0324863	0.330863	42; 97; 58; 40; 29; 21	25.5; 26.4; 21.5; 28.9; 49.7; 59.9
MAN2A2	12.9448	47.9835	0.0325796	0.331301	40; 121; 21; 146; 137; 37	43.6; 45.1; 30.0; 58.1; 52.9; 58.4
WDR53	16.5869	40.2746	0.0325589	0.331301	48; 63; 48; 45; 65; 28	34.6; 40.6; 22.2; 42.6; 57.0; 44.7
ARPP19	4.54304	56.6345	0.032829	0.331465	696; 1151; 449; 1512; 1976; 743	57.3; 52.1; 54.7; 58.2; 60.7; 56.8
CDC45	-13.2631	53.2939	0.0327913	0.331465	97; 108; 55; 63; 118; 47	54.7; 67.8; 57.3; 56.3; 46.8; 36.9
CDON	16.0421	46.1283	0.0328473	0.331465	29; 65; 25; 106; 78; 49	41.4; 45.5; 24.4; 55.2; 62.4; 47.9
DET1	15.0067	39.5274	0.0327203	0.331465	55; 76; 38; 58; 93; 20	34.4; 35.8; 25.7; 55.3; 45.1; 40.8
GOT1	9.73406	53.8402	0.032839	0.331465	217; 196; 52; 269; 298; 115	38.5; 59.1; 51.0; 57.1; 59.8; 57.5
NDUFA3	4.48041	45.67	0.0326377	0.331465	994; 1365; 551; 890; 1090; 355	40.4; 45.9; 44.1; 48.9; 48.0; 46.7
PPP1R37	8.08985	68.6396	0.0326681	0.331465	249; 363; 114; 216; 315; 88	63.8; 63.3; 65.9; 74.7; 69.0; 75.2
RNASEH2A	6.29391	44.5019	0.032736	0.331465	450; 791; 283; 464; 603; 225	46.5; 43.2; 35.3; 50.9; 51.0; 40.1
UBR1	12.9766	23.8412	0.032846	0.331465	37; 147; 77; 67; 88; 38	21.8; 15.1; 19.8; 30.7; 34.0; 21.7
ZNF626	10.3495	41.6046	0.0327215	0.331465	91; 126; 57; 244; 247; 138	37.4; 36.9; 36.7; 51.2; 48.4; 39.0
HSPBAP1	13.4738	43.9741	0.0329578	0.332073	30; 130; 35; 154; 142; 23	30.9; 34.8; 54.3; 47.2; 57.8; 38.8
ZZZ3	10.4451	40.0262	0.0329456	0.332073	94; 193; 50; 148; 187; 35	35.4; 36.0; 35.0; 42.2; 50.1; 41.4
TIMM13	3.82317	53.1533	0.0329955	0.332198	1583; 1989; 882; 1634; 2138; 742	51.8; 51.9; 50.6; 55.1; 57.1; 52.4
PLD3	6.4876	55.3251	0.0330331	0.332323	313; 518; 199; 568; 550; 127	57.5; 51.4; 48.0; 58.9; 60.2; 56.0
ZNF320	9.41955	31.1235	0.0331202	0.332945	120; 204; 59; 216; 345; 59	36.8; 24.1; 19.1; 35.8; 38.0; 32.9
RASSF1	10.3758	52.2397	0.0331952	0.333191	86; 182; 41; 177; 227; 87	49.4; 49.5; 39.3; 63.4; 55.2; 56.7
TM2D1	9.18894	44.7823	0.0331757	0.333191	98; 234; 89; 256; 346; 102	49.7; 39.7; 29.2; 48.6; 47.7; 53.8
PDCD2	4.81518	46.7575	0.0333584	0.333951	612; 1023; 367; 840; 992; 315	47.7; 43.4; 41.5; 48.8; 49.4; 49.7
RASAL2	10.4968	27.4943	0.0333723	0.333951	53; 163; 53; 146; 163; 108	20.1; 24.3; 21.0; 33.4; 33.9; 32.3
SNX29	14.4895	47.7592	0.0333585	0.333951	60; 90; 41; 107; 108; 26	25.6; 44.8; 48.6; 46.3; 59.9; 61.4
ZC4H2	12.338	41.87	0.0333058	0.333951	111; 211; 93; 95; 100; 25	27.5; 42.8; 29.4; 44.1; 49.0; 58.4
EMILIN1	4.97895	53.1776	0.0335702	0.334155	582; 779; 370; 890; 1325; 274	49.7; 53.0; 47.7; 55.4; 55.0; 58.4
GRIP2	-18.4836	70.7132	0.0335352	0.334155	25; 63; 8; 80; 48; 19	85.8; 68.1; 100.1; 56.0; 59.7; 54.5
MMD	7.62454	59.5649	0.0335563	0.334155	206; 314; 122; 358; 693; 153	51.5; 58.4; 59.8; 60.4; 67.5; 59.7
PKIA	8.8328	53.4427	0.0334967	0.334155	85; 268; 114; 238; 292; 92	42.9; 50.7; 50.5; 60.9; 54.6; 61.1
PRRT2	15.9834	31.6932	0.0335077	0.334155	41; 55; 20; 61; 100; 38	24.9; 25.5; 23.9; 41.3; 45.2; 29.5
ZDHHC14/MIR3692/AK092380	12.5213	40.0564	0.0334547	0.334155	31; 110; 75; 105; 163; 56	32.8; 30.3; 34.5; 42.2; 41.1; 59.4
ZNF662	20.253	42.4045	0.0334646	0.334155	19; 43; 10; 58; 72; 39	32.8; 32.5; 36.7; 49.6; 65.0; 37.9
CAMTA1	-5.38218	45.0915	0.0336729	0.334168	354; 704; 313; 967; 980; 317	53.0; 47.8; 43.5; 41.8; 45.0; 39.6
DTX1	9.27613	46.0544	0.0336131	0.334168	187; 240; 58; 219; 223; 76	38.9; 41.3; 50.5; 49.9; 55.4; 40.4
PIM2	16.6048	56.87	0.0336336	0.334168	75; 95; 33; 56; 82; 11	37.3; 38.1; 51.3; 55.2; 50.4; 108.9
SBF2-AS1/BC073899	18.399	38.0547	0.0336659	0.334168	48; 50; 31; 42; 48; 8	23.8; 38.8; 27.1; 45.4; 53.3; 40.0
NPFFR2	16.1332	46.8823	0.0337124	0.334308	43; 60; 41; 69; 60; 16	40.0; 32.8; 43.9; 49.2; 59.7; 55.7
NDUFA8	11.2545	55.3641	0.033766	0.334337	89; 169; 62; 129; 224; 62	52.7; 57.1; 36.7; 68.5; 62.1; 55.0
SLC8A1	40.0909	52.2611	0.0337597	0.334337	22; 5; 2; 9; 11; 2	15.0; 53.4; 61.5; 88.7; 49.0; 46.0
PTCD2	31.9998	54.5986	0.0338946	0.335224	15; 25; 0; 25; 34; 9	30.7; 31.4; NA; 92.9; 36.1; 81.9
STXBP3	-15.4881	65.6435	0.0339065	0.335224	47; 72; 10; 96; 106; 55	71.0; 67.5; 90.9; 64.0; 49.2; 51.2
ASPSCR1	7.55068	55.8095	0.0340295	0.336188	233; 300; 110; 334; 409; 133	49.5; 53.5; 55.3; 61.7; 60.3; 54.5
BPTF	4.90591	27.7413	0.0341184	0.33631	400; 801; 292; 735; 870; 222	25.5; 25.2; 23.5; 30.8; 28.1; 33.3
OAZ2	5.45081	58.6758	0.0341371	0.33631	560; 657; 229; 670; 778; 271	55.0; 57.2; 55.6; 60.7; 62.4; 61.1
PSME4	8.68842	41.0134	0.034144	0.33631	132; 268; 90; 206; 240; 99	41.5; 34.8; 36.0; 47.0; 46.7; 40.1
SCD	5.33704	54.1255	0.0341027	0.33631	456; 541; 200; 1034; 1205; 335	54.0; 50.7; 49.2; 57.4; 57.0; 56.4
ATAD3B	15.7012	45.1054	0.0341912	0.336524	86; 125; 40; 53; 49; 7	40.6; 41.0; 42.8; 61.2; 56.2; 28.9
ARMCX6	10.9796	47.4478	0.0344451	0.336557	92; 153; 67; 131; 192; 65	42.6; 44.9; 41.5; 49.7; 61.1; 44.8
BET1L	9.64069	48.3739	0.0344639	0.336557	109; 154; 109; 254; 322; 74	32.6; 48.2; 46.1; 54.0; 49.8; 59.6
C1orf228	28.3582	39.077	0.0344678	0.336557	15; 23; 5; 4; 41; 8	16.8; 19.1; 13.2; 75.8; 38.0; 71.6
FHOD3	10.9062	39.1247	0.0343402	0.336557	75; 208; 58; 177; 171; 67	39.2; 33.5; 22.1; 38.8; 42.8; 58.5
KAT5	11.243	60.9038	0.0343165	0.336557	97; 156; 43; 164; 188; 116	59.6; 49.4; 59.5; 74.4; 58.9; 63.7
PELP1	4.45294	40.8053	0.0343338	0.336557	719; 998; 456; 1033; 1160; 412	39.1; 38.3; 39.7; 45.5; 43.2; 38.9
PLEKHM3/Mir_548	-30.449	54.8653	0.0344754	0.336557	2; 15; 9; 48; 49; 22	51.5; 79.1; 69.9; 31.4; 56.0; 41.3
POC1B/GALNT4/POC1B-GALNT4	13.1022	51.5571	0.034375	0.336557	69; 99; 54; 53; 109; 71	37.6; 50.1; 44.3; 63.6; 53.2; 60.5
RBM25	6.29161	35.6308	0.0344457	0.336557	300; 686; 267; 572; 697; 263	40.1; 31.2; 29.8; 41.9; 41.4; 29.4
RIOK3	10.6884	59.3067	0.0344529	0.336557	88; 169; 80; 178; 136; 56	46.3; 58.5; 53.6; 63.2; 64.7; 69.5
SHD	3.80715	49.9212	0.0344681	0.336557	1650; 2820; 1027; 1696; 2015; 638	48.7; 50.0; 43.8; 50.6; 52.0; 54.4
PPP1R2/U6atac	11.3963	42.9401	0.0345835	0.337362	90; 118; 39; 127; 202; 44	31.6; 37.9; 44.8; 52.9; 45.9; 44.5
C16orf91	12.3287	61.0418	0.0346645	0.337902	93; 155; 42; 84; 187; 39	47.7; 58.1; 60.1; 80.1; 63.8; 56.4
MCM7/MIR25/MIR93/MIR106B	4.73008	63.188	0.0346932	0.337932	1565; 2249; 700; 1813; 2479; 797	59.1; 65.1; 58.7; 69.6; 67.1; 59.5
PPP6R3	6.79634	43.75	0.0348337	0.338799	239; 512; 200; 397; 472; 132	40.7; 43.2; 35.0; 51.5; 43.8; 48.2
RFFL/RAD51L3-RFFL/RAD51D	10.508	44.4648	0.0348232	0.338799	112; 169; 66; 234; 219; 74	36.0; 39.9; 49.2; 53.3; 54.6; 33.8
RALGPS1	15.772	35.3682	0.0348772	0.338973	50; 89; 31; 60; 100; 23	47.8; 22.5; 15.6; 47.4; 45.3; 33.6
TMEM160	6.13346	52.1417	0.034922	0.339158	486; 607; 232; 394; 566; 130	50.2; 47.4; 48.9; 58.7; 51.7; 55.9
BTBD9/Mir_584	13.9438	33.8438	0.0350622	0.339269	58; 132; 38; 126; 76; 33	30.9; 25.2; 13.6; 29.4; 44.8; 59.2
CRAMP1L/HN1L	5.05147	44.2734	0.035054	0.339269	447; 677; 309; 788; 907; 378	41.8; 43.9; 38.9; 46.2; 48.1; 46.7
LOC285484	18.6726	44.6298	0.0350617	0.339269	46; 38; 15; 78; 53; 27	31.9; 18.0; 66.2; 48.5; 53.9; 49.3
MYO10	13.0216	52.0428	0.0349997	0.339269	69; 130; 71; 90; 91; 33	46.2; 44.9; 43.0; 47.5; 64.9; 65.8
TBC1D22B/TRNA_Gln	20.2207	46.0567	0.0350549	0.339269	25; 53; 6; 36; 42; 12	36.6; 36.4; 39.2; 61.9; 55.5; 46.8
FGF14/MIR2681/MIR4705/FGF14-IT1	8.93922	31.7782	0.0351756	0.339618	107; 293; 94; 243; 292; 116	29.6; 23.5; 26.6; 30.7; 31.6; 48.6
TMED9	6.64341	43.0549	0.0351584	0.339618	297; 398; 193; 407; 593; 138	42.4; 40.1; 39.0; 51.4; 46.5; 38.8
UBIAD1	11.8025	37.1908	0.0351427	0.339618	111; 116; 49; 97; 153; 58	32.8; 39.2; 19.2; 48.9; 44.9; 38.1
FRMD5/PIN4P1	14.262	27.943	0.0352563	0.339921	68; 94; 38; 78; 49; 25	22.6; 23.0; 15.1; 35.5; 35.7; 35.8
TMEM168	12.3773	32.0343	0.0352843	0.339921	67; 111; 30; 125; 110; 30	24.7; 28.1; 25.3; 36.9; 42.3; 34.9
WDR54	5.41081	50.4994	0.035278	0.339921	567; 719; 190; 600; 683; 291	48.2; 47.0; 49.1; 51.0; 55.7; 52.1
ZNF574	11.1772	47.3479	0.0353323	0.340134	119; 127; 45; 150; 146; 41	45.2; 43.7; 31.9; 49.4; 57.0; 56.9
YPEL4	34.9727	60.8426	0.0355402	0.341886	12; 8; 2; 41; 25; 9	25.4; 15.6; 113.0; 54.9; 75.2; 81.0
HSBP1	5.21207	56.829	0.0355929	0.342143	1095; 1692; 651; 1595; 2053; 656	52.4; 60.2; 50.9; 62.6; 63.3; 51.6
ACPL2	11.7623	44.8892	0.0357035	0.342449	53; 145; 86; 86; 188; 35	40.2; 42.5; 31.1; 41.7; 52.2; 61.7
BAMBI	10.5303	44.0634	0.0356933	0.342449	203; 174; 85; 148; 185; 61	39.2; 48.3; 31.4; 57.0; 53.0; 35.4
FAM200A	13.4173	45.8948	0.0357287	0.342449	41; 89; 51; 100; 138; 39	44.1; 43.4; 33.3; 49.3; 60.3; 45.1
NDUFB7	3.79522	53.1598	0.0356898	0.342449	1567; 2172; 860; 1769; 2219; 733	48.5; 52.8; 52.9; 54.4; 56.3; 54.0
ACSL3	11.1113	44.2838	0.0357891	0.34255	87; 129; 57; 164; 148; 46	31.1; 43.5; 42.6; 51.7; 50.3; 46.5
CETN2	10.4788	44.4926	0.0357912	0.34255	114; 180; 51; 232; 195; 87	40.1; 37.8; 43.3; 44.8; 59.8; 41.2
FAM168B	8.99903	45.796	0.0360352	0.343079	126; 233; 97; 209; 361; 94	35.5; 47.6; 35.0; 49.1; 48.9; 58.7
FBRS	9.03226	41.9854	0.0361088	0.343079	180; 287; 116; 194; 379; 90	37.1; 39.3; 36.5; 59.8; 43.1; 36.1
HMGN1	4.9763	47.9163	0.0359501	0.343079	595; 1085; 400; 723; 961; 306	40.6; 48.3; 46.5; 49.9; 50.9; 51.3
IDH3G	7.63061	50.6409	0.0359833	0.343079	220; 351; 149; 257; 499; 160	44.6; 51.4; 46.4; 56.8; 59.0; 45.7
KLF15	19.4711	60.5689	0.0361137	0.343079	44; 42; 7; 108; 122; 51	22.5; 52.2; 108.7; 67.6; 61.9; 50.6
PNKP	10.4583	40.4716	0.0359767	0.343079	149; 184; 82; 119; 142; 66	31.9; 33.4; 38.2; 44.7; 38.3; 56.4
PRKD2/MIR320E	9.65204	47.7627	0.0360881	0.343079	124; 272; 80; 164; 222; 76	48.6; 38.5; 48.8; 55.0; 55.1; 40.6
THY1	4.19436	40.2903	0.0361327	0.343079	996; 1158; 564; 1108; 1297; 421	35.1; 40.9; 38.4; 43.7; 41.3; 42.4
YME1L1	5.55141	47.4956	0.0360669	0.343079	346; 629; 262; 646; 761; 295	41.4; 45.6; 46.5; 52.1; 47.7; 51.7
ZNF28	20.6502	54.3781	0.0361276	0.343079	20; 38; 19; 44; 54; 24	35.5; 43.6; 59.2; 74.5; 68.4; 45.1
ZNF581/ZNF580	5.44772	59.037	0.0359113	0.343079	488; 759; 402; 1031; 1276; 471	52.9; 59.1; 57.3; 66.8; 60.3; 57.9
AX747227/ITSN2	18.8983	24.8854	0.0362587	0.343799	14; 62; 25; 32; 78; 6	13.9; 26.9; 20.4; 35.3; 48.2; 4.7
HELZ	8.80327	42.7671	0.0362617	0.343799	159; 157; 75; 264; 225; 93	41.0; 38.1; 35.3; 47.7; 47.7; 46.8
JOSD2	8.63648	58.6486	0.036313	0.343799	136; 306; 105; 152; 295; 90	49.2; 53.9; 59.4; 60.2; 62.2; 66.9
TYRO3	15.1481	46.1266	0.0363033	0.343799	54; 57; 57; 33; 74; 42	42.5; 39.0; 36.1; 53.7; 59.3; 46.0
CNOT4	9.65021	39.464	0.0364152	0.343944	84; 210; 94; 163; 246; 117	38.3; 32.7; 37.1; 43.7; 50.2; 34.7
GINS1	12.696	44.0974	0.0363648	0.343944	48; 177; 20; 106; 92; 38	41.6; 31.2; 52.3; 51.2; 46.2; 42.2
SCYL2	16.0122	46.0844	0.0364327	0.343944	55; 84; 21; 72; 88; 19	40.0; 24.6; 49.8; 56.2; 40.0; 66.0
SLC4A7	11.9141	51.1084	0.0364276	0.343944	81; 122; 51; 103; 165; 38	40.2; 46.4; 41.8; 54.7; 51.9; 71.6
DAP	7.68623	46.1673	0.0365153	0.343985	240; 311; 148; 393; 473; 151	38.1; 44.6; 42.9; 56.2; 43.4; 51.8
FP15737	-27.6596	51.1344	0.0365128	0.343985	16; 15; 2; 61; 30; 9	54.4; 79.9; 41.0; 30.9; 45.6; 55.0
IGFLR1/U2AF1L4	11.5333	51.463	0.0365115	0.343985	89; 137; 33; 128; 159; 81	38.7; 41.4; 64.3; 55.8; 55.1; 53.5
ARPC4/ARPC4-TTLL3/TTLL3	4.30681	52.9847	0.036734	0.345058	977; 1206; 518; 1412; 1958; 639	47.6; 54.7; 49.7; 55.4; 55.3; 55.2
LRPPRC	4.4683	45.0119	0.0367182	0.345058	450; 1092; 381; 1340; 1267; 448	45.3; 40.9; 42.3; 45.2; 47.6; 48.8
SNRPA1	13.3299	42.5943	0.036669	0.345058	83; 155; 43; 62; 95; 44	41.3; 37.7; 32.4; 53.0; 59.1; 32.2
WDR12	-11.0317	39.8444	0.0367349	0.345058	113; 180; 93; 155; 193; 66	38.2; 47.5; 51.8; 23.4; 44.4; 33.7
ZSCAN30/AK128697	22.3253	58.2364	0.0367601	0.345058	13; 52; 10; 37; 39; 0	60.8; 44.0; 47.3; 62.3; 76.8; NA
SMAD2	6.72572	51.2078	0.0368948	0.34583	220; 321; 124; 446; 521; 223	46.5; 49.1; 47.8; 54.1; 55.4; 54.4
SZRD1/AL832937	5.83855	50.2641	0.0368922	0.34583	519; 655; 214; 406; 507; 242	46.4; 45.4; 52.4; 54.0; 53.4; 49.9
AHSA1	5.52771	61.4764	0.0369977	0.346196	646; 826; 413; 780; 902; 280	53.8; 58.3; 62.7; 62.8; 61.2; 70.0
NFATC3	8.18958	39.2121	0.0370419	0.346196	203; 275; 98; 232; 178; 99	35.9; 36.6; 31.7; 45.0; 41.2; 44.9
NTPCR	6.48711	51.1047	0.0370195	0.346196	342; 506; 199; 408; 434; 158	44.4; 49.1; 49.4; 56.8; 50.4; 56.6
PLBD2	15.9566	50.9349	0.0369863	0.346196	49; 54; 24; 106; 95; 17	48.0; 31.8; 45.2; 48.0; 63.7; 68.9
RPL28	2.39483	52.4871	0.0370652	0.346196	21140; 32576; 13405; 41709; 52645; 16075	50.4; 51.8; 51.7; 55.0; 52.9; 53.0
ABCA11P/ZNF721	12.2939	39.1856	0.0374912	0.34742	61; 100; 43; 180; 189; 32	44.4; 31.4; 18.9; 40.8; 47.8; 51.8
AP3B1/TRNA_Pseudo	18.8219	42.0992	0.0376382	0.34742	35; 79; 33; 31; 25; 24	34.7; 26.0; 40.5; 45.3; 62.3; 43.9
APCDD1	43.9437	63.4222	0.0373954	0.34742	12; 9; 0; 3; 13; 4	36.5; 14.1; NA; 118.0; 52.0; 96.5
BX538249/BC045807/AK021551	18.2509	46.2889	0.0373213	0.34742	2; 60; 16; 63; 87; 8	46.0; 35.8; 40.9; 56.5; 55.7; 42.9
C17orf99/JA425978	6.10599	66.3422	0.0372983	0.34742	466; 714; 220; 416; 528; 209	63.6; 63.1; 64.8; 71.4; 70.9; 64.3
CAMSAP2	8.22742	34.6525	0.0372713	0.34742	121; 274; 87; 309; 424; 128	29.5; 27.6; 40.3; 36.9; 42.1; 31.6
GGNBP2	11.7766	37.192	0.0375793	0.34742	86; 158; 39; 153; 109; 42	27.8; 34.9; 26.8; 36.1; 53.2; 44.3
GLS2/BC059370	36.2728	58.232	0.0374353	0.34742	7; 26; 0; 10; 11; 5	55.0; 23.8; NA; 49.1; 71.1; 92.2
LINC00938	20.9294	58.2564	0.037522	0.34742	27; 41; 0; 45; 62; 16	51.1; 44.4; NA; 78.6; 64.2; 53.1
MAPK8IP3/MIR3177	7.66492	43.2079	0.0375429	0.34742	175; 281; 157; 234; 369; 107	40.2; 41.6; 36.0; 51.6; 45.5; 44.5
MEX3D	5.94827	43.4492	0.0376708	0.34742	478; 469; 238; 508; 725; 217	39.7; 41.1; 44.0; 45.2; 51.0; 39.8
RAB40B	16.2859	51.7251	0.037322	0.34742	72; 74; 44; 40; 55; 34	44.4; 31.0; 58.8; 63.3; 58.2; 54.6
RPL26	-1.78937	37.3861	0.0376625	0.34742	12725; 21639; 8626; 45216; 44059; 19275	37.6; 38.0; 39.4; 36.6; 37.0; 35.8
SFPQ	4.37253	50.8602	0.0376293	0.34742	963; 1287; 410; 1004; 1371; 342	45.7; 49.9; 51.0; 53.8; 52.4; 52.5
SLC39A11	12.2129	39.6126	0.0373782	0.34742	69; 115; 57; 91; 139; 45	32.7; 31.0; 40.7; 53.3; 44.7; 35.2
SLC4A8/AX747851	9.17944	27.3838	0.0376675	0.34742	138; 142; 90; 268; 296; 62	26.1; 24.9; 17.5; 38.1; 28.7; 29.0
SUCLA2	9.35101	43.8262	0.0376446	0.34742	147; 178; 82; 217; 290; 52	45.0; 36.5; 29.8; 46.5; 46.2; 59.0
ZC3H7A	11.1282	63.0098	0.037366	0.34742	44; 125; 73; 187; 188; 58	67.5; 52.6; 55.2; 68.7; 65.6; 68.4
MARK2/TRNA_Pseudo	-8.5312	54.2704	0.0377005	0.347451	172; 230; 86; 260; 283; 73	63.8; 56.6; 52.4; 49.5; 48.9; 54.4
H6PD	11.5834	33.6279	0.037859	0.348668	73; 125; 31; 106; 199; 47	27.3; 25.2; 35.0; 31.2; 42.5; 40.6
C11orf71	13.3408	48.4027	0.0380325	0.348866	55; 82; 18; 98; 115; 55	43.0; 42.0; 40.6; 58.9; 54.9; 51.0
CENPJ	15.8814	40.9254	0.0379447	0.348866	27; 107; 25; 61; 38; 42	27.7; 34.5; 39.0; 60.5; 41.6; 42.3
FAM156A/FAM156B	14.5824	50.4251	0.0380393	0.348866	39; 63; 26; 85; 106; 54	43.9; 47.7; 35.7; 63.4; 56.5; 55.5
HIST1H2BK/Histone3	5.43444	60.9619	0.0380073	0.348866	517; 744; 291; 512; 806; 388	55.8; 57.2; 62.9; 62.1; 64.3; 63.4
INPP5D	34.3122	49.7124	0.0380351	0.348866	15; 8; 2; 19; 18; 0	45.7; 32.9; 22.0; 72.6; 75.4; NA
TEX10	7.78509	38.6965	0.037973	0.348866	139; 262; 114; 267; 360; 148	30.3; 34.3; 39.6; 43.9; 40.0; 44.0
HADHA	4.81134	51.7274	0.0380701	0.348905	673; 1097; 256; 1412; 1794; 672	44.1; 49.4; 57.3; 55.0; 53.9; 50.6
CREB3	8.4012	52.8131	0.0381847	0.34947	129; 259; 95; 340; 361; 93	52.0; 47.6; 41.8; 52.7; 56.1; 66.6
HARS	5.26583	49.2685	0.0381631	0.34947	473; 797; 349; 753; 1004; 277	45.3; 47.4; 47.0; 47.1; 55.1; 53.7
TXNDC9	9.08003	50.0124	0.0382246	0.349592	101; 296; 79; 255; 260; 105	54.9; 46.7; 31.4; 55.5; 52.7; 58.9
E2F3	6.00147	50.494	0.0382752	0.349812	295; 589; 224; 538; 635; 120	46.0; 47.7; 46.0; 49.7; 54.1; 59.5
KSR1/AK095721	19.1874	45.8552	0.0383021	0.349815	47; 47; 30; 33; 36; 20	36.8; 31.6; 45.6; 50.9; 70.0; 40.2
MAD2L1BP	10.399	58.4643	0.0383545	0.350051	123; 176; 73; 108; 142; 54	49.9; 53.5; 56.9; 61.2; 64.6; 64.7
TMED3	4.83343	48.6975	0.0383871	0.350106	540; 947; 269; 1223; 1147; 415	43.1; 49.6; 45.8; 51.1; 53.6; 49.0
IFNGR2	-7.64809	35.213	0.0384303	0.350258	127; 302; 87; 390; 329; 112	41.4; 39.4; 38.8; 34.9; 31.4; 25.4
GLIS2	17.9617	58.846	0.0384723	0.350398	39; 88; 1; 63; 55; 12	52.8; 40.8; 99.0; 71.8; 60.7; 28.0
SLC25A39	4.30305	43.2933	0.0385505	0.350868	1069; 1400; 375; 1173; 1261; 471	40.5; 41.1; 44.4; 45.9; 48.3; 39.6
KLHL13	7.10044	38.2235	0.0386348	0.35115	210; 294; 127; 318; 422; 148	31.6; 38.0; 34.7; 42.4; 43.4; 39.2
MEPCE	9.25371	47.1966	0.0386207	0.35115	130; 184; 78; 184; 282; 76	37.1; 40.7; 52.9; 52.8; 50.8; 48.9
CUL1	8.10436	47.1337	0.0386702	0.35123	150; 284; 152; 301; 321; 179	48.8; 44.2; 35.2; 45.3; 54.5; 54.7
PRDX4	8.76396	47.2373	0.0387276	0.351509	157; 313; 122; 155; 216; 25	39.1; 44.0; 41.2; 49.3; 51.0; 58.7
FTX/AK125301/MIR421/MIR374B/MIR545/MIR374A	7.1929	31.3206	0.0388478	0.351794	123; 444; 138; 426; 411; 179	32.6; 25.9; 23.4; 28.6; 35.6; 41.7
HMBS	8.98899	56.2653	0.0388658	0.351794	322; 322; 165; 203; 230; 48	49.8; 52.7; 42.9; 60.4; 51.9; 79.8
KCTD2/JB153618/TRNA_Arg/Metazoa_SRP	9.69144	44.1425	0.0388076	0.351794	136; 127; 96; 233; 277; 43	49.1; 31.8; 35.4; 48.4; 49.1; 51.1
PSMB7	3.63135	41.0453	0.0388481	0.351794	1260; 1690; 644; 1738; 1892; 678	40.8; 38.5; 38.5; 45.4; 41.1; 41.9
CMC1	-10.1535	49.3795	0.0390281	0.35302	105; 97; 71; 153; 225; 74	53.0; 55.3; 56.7; 45.2; 45.8; 40.2
SH3BP5	15.8768	51.1519	0.039062	0.353085	32; 58; 21; 37; 123; 43	49.0; 40.9; 45.4; 56.7; 64.6; 50.1
ORAI1	13.008	49.4035	0.0391234	0.353398	45; 130; 41; 98; 114; 46	40.1; 44.4; 36.8; 53.6; 49.0; 72.6
RP9P	14.8243	48.6025	0.0391575	0.353464	48; 105; 24; 116; 113; 45	27.3; 55.4; 32.8; 68.5; 51.2; 56.4
CLCN3	10.9319	49.7655	0.0391887	0.353503	69; 109; 85; 220; 248; 69	57.2; 41.4; 36.1; 50.1; 59.1; 54.6
BUB1B/PAK6	9.5756	58.5955	0.0392682	0.35375	265; 343; 143; 229; 206; 66	62.1; 57.9; 42.4; 62.7; 73.7; 52.8
TNFAIP8	24.5978	37.5484	0.0392886	0.35375	23; 14; 13; 12; 64; 1	22.1; 51.4; 17.6; 65.0; 52.2; 17.0
TTC28	9.56101	33.9142	0.0392966	0.35375	91; 168; 69; 194; 209; 65	27.5; 32.8; 24.1; 37.3; 39.6; 42.2
SNX27/KIAA0488	9.04399	47.4854	0.0393387	0.353888	168; 186; 62; 177; 258; 62	38.6; 47.6; 41.6; 53.1; 51.2; 52.7
AL049935/FNBP1	10.7546	35.1172	0.0395982	0.355577	52; 132; 63; 231; 312; 120	38.3; 33.8; 18.0; 46.4; 41.0; 33.2
KLF10	16.1271	39.311	0.0395785	0.355577	41; 76; 17; 55; 68; 32	27.4; 38.6; 28.2; 53.0; 55.2; 33.5
PALM2/PALM2-AKAP2/AKAP2	16.0314	44.4753	0.0396074	0.355577	52; 48; 39; 39; 75; 22	30.4; 32.2; 44.1; 52.7; 47.1; 60.3
MED15	6.75455	55.8517	0.0396435	0.355622	315; 365; 148; 433; 496; 263	48.5; 56.9; 51.8; 63.4; 57.1; 57.5
ZNF701	30.6742	34.7604	0.0396664	0.355622	35; 0; 0; 14; 32; 0	11.9; NA; NA; 55.6; 36.8; NA
CCNC	10.9305	46.0581	0.0397143	0.355808	105; 196; 64; 121; 190; 67	43.2; 43.1; 40.6; 58.1; 58.4; 33.0
AKR1B1	-6.40229	49.6522	0.040077	0.356017	323; 458; 138; 398; 581; 126	51.8; 52.3; 56.3; 42.5; 49.3; 45.7
AQP5	55.3917	67.2333	0.0403859	0.356017	0; 10; 0; 2; 14; 0	NA; 16.2; NA; 121.0; 64.5; NA
AX747368	-26.8895	57.4447	0.0402289	0.356017	19; 12; 0; 48; 49; 16	69.5; 82.1; NA; 45.2; 53.0; 37.4
BAZ1B/BC050599	7.16939	39.1099	0.040186	0.356017	240; 487; 84; 382; 343; 120	43.3; 33.3; 30.2; 41.1; 46.6; 40.1
DHX40	7.41174	47.922	0.0402231	0.356017	217; 425; 194; 382; 501; 182	45.8; 48.2; 39.6; 60.2; 51.4; 42.3
DMTF1	9.19722	48.4616	0.0398512	0.356017	62; 243; 69; 254; 252; 80	40.1; 44.2; 42.3; 51.8; 49.2; 63.2
EPB41L5	11.4647	45.284	0.0398169	0.356017	99; 209; 40; 150; 113; 50	50.9; 37.4; 27.7; 45.6; 60.4; 49.7
FZD3	11.4335	42.6743	0.0402986	0.356017	78; 132; 67; 105; 131; 56	30.7; 35.8; 46.8; 52.6; 47.9; 42.3
KIF16B	20.6873	50.2703	0.0403036	0.356017	33; 42; 21; 12; 55; 15	47.0; 38.9; 43.0; 29.9; 67.3; 75.6
MAP9	10.6763	44.2645	0.040377	0.356017	28; 118; 62; 265; 329; 140	37.5; 40.1; 40.4; 52.4; 52.5; 42.6
MED18	10.7779	48.7393	0.0399784	0.356017	149; 185; 64; 127; 152; 86	42.7; 41.0; 52.2; 55.4; 62.2; 38.9
MIF	2.52385	48.9532	0.0398887	0.356017	11233; 15134; 6421; 8208; 10694; 3657	46.3; 49.8; 46.8; 49.0; 50.5; 51.4
OGDH	6.6047	37.7801	0.0401828	0.356017	232; 391; 205; 435; 473; 225	33.9; 37.5; 33.3; 43.8; 44.6; 33.6
PEBP1	3.77645	39.5858	0.0398393	0.356017	1025; 1577; 561; 1147; 1654; 639	40.0; 36.8; 36.7; 39.8; 43.4; 40.8
PKP4/SnoZ5	10.3425	39.8573	0.0400629	0.356017	72; 117; 90; 132; 213; 64	34.1; 35.3; 34.7; 39.2; 48.0; 47.8
PPP1R26	-10.5268	47.4332	0.0399579	0.356017	101; 121; 35; 177; 248; 94	61.1; 45.0; 53.7; 41.4; 43.1; 40.4
RBM23	7.7422	47.2667	0.0401016	0.356017	213; 255; 66; 272; 435; 139	45.0; 39.7; 49.9; 51.7; 52.5; 44.8
RBM34/ARID4B/MIR4753	4.52536	35.7234	0.0399542	0.356017	493; 998; 406; 815; 1032; 328	35.8; 34.4; 29.1; 37.0; 38.4; 39.6
RUFY3	6.28135	50.6652	0.0403207	0.356017	271; 553; 183; 838; 1058; 275	43.8; 46.0; 56.0; 49.6; 58.0; 50.6
SH3BGRL	-7.63824	60.6948	0.0400814	0.356017	163; 376; 170; 409; 347; 132	68.5; 57.7; 67.6; 52.9; 54.5; 63.0
SLC37A3	8.55975	46.483	0.0403466	0.356017	43; 249; 73; 208; 390; 122	38.2; 44.0; 42.6; 51.3; 52.0; 50.8
TTTY14/CD24	3.60394	46.9629	0.0403078	0.356017	1184; 1878; 668; 1664; 2084; 744	45.1; 46.6; 43.8; 49.3; 50.1; 46.7
UBE2D2	4.5338	46.8376	0.0402329	0.356017	619; 1104; 360; 835; 1034; 336	46.1; 45.8; 41.1; 49.9; 49.5; 48.5
ZFYVE26/Metazoa_SRP	18.9274	50.1975	0.0401798	0.356017	37; 39; 12; 88; 60; 24	34.5; 34.5; 46.2; 51.4; 47.1; 87.5
BMPR1B	11.3241	32.4699	0.0405247	0.356497	35; 154; 65; 102; 143; 35	23.0; 26.0; 27.2; 37.4; 34.7; 46.5
CASC2	20.5096	25.6502	0.0405485	0.356497	27; 48; 9; 37; 30; 13	26.7; 14.5; 6.8; 44.2; 36.0; 25.7
IFT43	10.1256	39.3884	0.0405355	0.356497	66; 124; 66; 181; 240; 57	33.1; 35.4; 34.4; 47.5; 43.0; 42.9
PHLDA1	-19.936	49.2689	0.040541	0.356497	27; 25; 16; 43; 82; 32	71.6; 42.3; 68.4; 39.0; 45.0; 29.4
BC024306	33.6494	55.1506	0.0408711	0.356617	11; 0; 14; 30; 7; 2	28.1; NA; 27.9; 56.7; 75.0; 88.0
GALNT2	8.02297	55.2263	0.0409214	0.356617	205; 222; 134; 266; 525; 161	44.4; 60.3; 46.9; 60.1; 57.9; 61.8
HCST	41.84	35.7578	0.0409229	0.356617	5; 10; 0; 9; 20; 8	13.0; 17.0; NA; 33.9; 75.4; 39.5
HMOX2	8.3162	40.745	0.0406373	0.356617	160; 321; 102; 241; 346; 112	41.8; 36.0; 26.5; 43.1; 41.0; 56.1
HP08777	24.4502	36.2972	0.0407887	0.356617	14; 59; 47; 13; 18; 8	14.7; 28.2; 24.4; 69.8; 37.8; 42.9
IMPACT	13.6524	46.8643	0.0407803	0.356617	72; 62; 15; 121; 117; 35	36.6; 47.9; 34.1; 59.4; 50.6; 52.5
LOC100652739	31.0916	35.6714	0.0409565	0.356617	1; 13; 15; 15; 12; 18	20.0; 26.9; 16.0; 57.1; 33.8; 60.2
LOC440295/GOLGA6L9/AK097432/LOC161527/DQ582680/LOC390660/Prion_pknot/LOC80154/LOC727751/DQ581594/UBE2Q2P2/UBE2Q2P3/DQ601279/DQ586415/CSPG4P8/DQ578700	11.3037	36.2546	0.0407298	0.356617	71; 171; 70; 130; 131; 34	32.2; 35.0; 26.9; 38.2; 52.2; 33.1
PAPD4	11.0987	38.8337	0.0407816	0.356617	104; 158; 60; 117; 139; 51	26.4; 38.1; 38.5; 50.8; 45.4; 33.8
PPP1R9A	10.6711	41.0083	0.0407326	0.356617	50; 191; 45; 155; 143; 55	43.9; 32.2; 31.7; 41.7; 46.0; 50.6
PRRX1	15.6344	49.4308	0.0409681	0.356617	66; 125; 74; 15; 51; 50	31.0; 52.6; 41.2; 49.8; 64.9; 57.2
RPL23/SNORA21	-2.17389	44.2883	0.0407834	0.356617	8179; 13627; 4684; 21867; 21787; 8111	44.3; 44.8; 47.2; 42.4; 43.7; 43.3
RUFY1	9.34792	42.7965	0.0406566	0.356617	89; 209; 95; 213; 194; 52	43.8; 34.2; 34.5; 45.4; 43.8; 55.1
SULF2	7.65145	52.3931	0.0408788	0.356617	271; 398; 84; 230; 279; 149	50.9; 43.6; 55.6; 54.2; 58.4; 51.8
ZNF826P/MIR1270-1	13.8715	49.512	0.0408063	0.356617	53; 109; 60; 50; 74; 37	50.5; 44.6; 33.6; 59.1; 58.4; 50.8
RALBP1	9.47393	35.4251	0.0410582	0.357166	108; 225; 76; 195; 220; 103	30.1; 34.7; 25.3; 33.5; 48.3; 40.6
NKD1	33.0226	46.8517	0.0411346	0.357358	20; 26; 25; 10; 11; 0	36.1; 31.5; 32.5; 85.1; 49.0; NA
TUBG2	21.6002	42.7048	0.0411128	0.357358	19; 37; 1; 46; 50; 7	35.2; 38.3; 29.0; 58.3; 62.8; 32.6
P4HB	3.19874	38.2302	0.0411838	0.35749	1800; 2680; 1140; 1936; 2534; 927	36.5; 39.1; 33.2; 41.0; 38.9; 40.7
PAN3	8.35683	44.7855	0.0412241	0.35749	111; 198; 115; 286; 414; 86	37.8; 37.0; 47.5; 52.1; 45.9; 48.4
RPAP3	14.5274	44.9608	0.0412311	0.35749	46; 74; 47; 113; 102; 50	26.6; 39.4; 40.2; 46.9; 43.5; 73.3
ILF3-AS1	9.85193	49.2799	0.0413007	0.357848	103; 153; 43; 224; 216; 29	43.4; 42.8; 52.6; 54.7; 54.9; 47.4
TEAD4	11.4862	42.3814	0.0413267	0.357848	71; 155; 54; 96; 109; 40	34.6; 40.6; 31.1; 46.4; 49.5; 52.0
ORAI3	17.7019	41.5779	0.0414017	0.358027	56; 15; 0; 104; 146; 61	29.9; 36.5; NA; 48.8; 53.3; 39.4
ZNF358	4.21442	49.0517	0.0413978	0.358027	730; 1037; 416; 1095; 1293; 481	47.4; 47.2; 46.1; 50.0; 52.2; 51.4
ATPAF2/BC150162	21.1578	65.154	0.0420896	0.358666	30; 69; 31; 24; 28; 1	51.1; 47.6; 44.9; 76.0; 61.3; 110.0
CEP57L1	-18.1687	60.4975	0.0418629	0.358666	36; 54; 22; 77; 22; 4	56.7; 63.3; 71.0; 40.7; 51.1; 80.2
COX7C/MIR3607	-3.20083	55.5029	0.0421492	0.358666	2091; 4093; 1599; 4288; 5809; 2615	57.2; 59.1; 54.8; 54.9; 55.4; 51.6
CXXC5	5.19648	57.9543	0.042003	0.358666	604; 832; 277; 622; 869; 278	57.7; 53.4; 55.3; 57.5; 62.5; 61.3
FAF2	8.71069	33.4347	0.042156	0.358666	117; 228; 76; 176; 205; 125	28.2; 31.2; 27.8; 41.3; 39.8; 32.3
FDPS	3.80767	48.2683	0.0417761	0.358666	1287; 2010; 910; 1315; 1667; 522	46.6; 48.4; 43.3; 52.4; 48.6; 50.3
FLT3LG/RPL13A/SNORD32A/SNORD33/SNORD34/SNORD35A	2.4171	50.9607	0.0416065	0.358666	8450; 13813; 5133; 20084; 23883; 8424	49.0; 50.2; 50.2; 53.0; 52.8; 50.6
GADD45GIP1	6.0202	56.5151	0.0421112	0.358666	553; 755; 213; 470; 643; 284	49.7; 52.3; 62.6; 60.5; 61.3; 52.5
GTF3C5	6.88401	56.3827	0.041993	0.358666	294; 496; 184; 324; 552; 150	46.7; 56.4; 56.0; 65.5; 58.2; 55.5
HSPA14	12.229	56.1381	0.0418761	0.358666	89; 133; 48; 100; 156; 24	55.8; 46.0; 36.6; 61.0; 55.3; 82.2
KIAA0319L	7.0623	48.8952	0.0416041	0.358666	205; 392; 200; 383; 478; 151	44.2; 50.1; 38.5; 55.6; 48.8; 56.2
KLHL25/MIR1276	9.56117	52.3654	0.0420347	0.358666	116; 198; 37; 153; 286; 27	48.1; 43.4; 49.9; 50.9; 56.6; 65.3
KLHL26	21.2719	59.3341	0.0419462	0.358666	53; 67; 5; 26; 33; 9	29.1; 55.2; 57.6; 63.2; 60.3; 90.7
MAZ/AB209061	3.50271	57.2283	0.0420521	0.358666	2217; 3057; 1302; 2743; 3379; 1208	55.1; 56.6; 55.4; 60.7; 60.6; 54.9
MUT	11.6575	48.2563	0.0417994	0.358666	126; 93; 50; 141; 121; 38	43.7; 41.2; 48.9; 62.9; 51.4; 41.3
PAQR3	11.4729	62.2303	0.0418777	0.358666	92; 122; 54; 128; 151; 31	59.4; 55.8; 46.7; 66.4; 63.6; 81.5
PARVB/TRNA_SeC	-12.904	48.3954	0.0415029	0.358666	68; 103; 52; 70; 90; 34	53.8; 50.9; 62.9; 43.4; 42.2; 37.2
POGLUT1	8.59254	48.7215	0.0421055	0.358666	83; 263; 68; 315; 341; 138	42.7; 51.3; 34.2; 56.6; 54.7; 52.9
PTPN23	12.1023	61.5853	0.0419713	0.358666	124; 89; 14; 125; 168; 93	53.4; 45.2; 79.1; 72.7; 60.2; 58.8
RAB12	10.9297	44.4559	0.041626	0.358666	79; 209; 54; 80; 168; 39	41.7; 43.8; 28.1; 56.5; 50.7; 45.9
RPUSD1	9.28125	57.8001	0.0417129	0.358666	92; 248; 116; 110; 214; 61	54.8; 50.3; 53.9; 64.7; 58.9; 64.1
TAOK1	8.89459	30.7931	0.0416842	0.358666	175; 298; 104; 240; 220; 96	34.8; 27.3; 17.8; 34.0; 44.3; 26.6
USP27X	18.4884	31.3684	0.0416118	0.358666	17; 44; 20; 49; 71; 8	8.7; 22.6; 27.9; 35.0; 41.0; 53.0
WWC2	18.2389	47.4101	0.0420892	0.358666	22; 106; 23; 24; 40; 9	41.1; 38.2; 38.1; 62.5; 55.0; 49.6
ZNF551/ZNF776/ZNF587/ZNF586/ZNF587B/DL490846	5.97755	34.0948	0.0418111	0.358666	161; 580; 206; 352; 581; 132	34.5; 29.1; 30.0; 36.2; 35.5; 39.3
RCHY1	14.6655	47.5281	0.0422336	0.359095	31; 74; 12; 90; 129; 60	33.5; 44.2; 41.7; 48.3; 60.3; 57.2
BCL7B	10.0259	48.6263	0.0422721	0.359191	137; 145; 55; 194; 200; 50	39.1; 48.1; 37.7; 54.0; 48.4; 64.5
GMDS/AK024936	20.2074	33.4451	0.0423644	0.359742	53; 27; 38; 26; 48; 19	14.8; 37.6; 31.7; 40.0; 60.4; 16.2
FAM189A1/NDNL2	10.1909	42.7056	0.0424836	0.360522	110; 144; 42; 108; 175; 60	36.8; 37.0; 40.0; 48.5; 47.3; 46.5
LOC100506710	7.63091	51.307	0.0425576	0.360686	141; 253; 144; 501; 429; 145	47.1; 48.8; 49.7; 55.9; 60.4; 46.0
SLC6A15/BC045559	10.087	48.4951	0.04254	0.360686	73; 165; 66; 165; 254; 87	37.4; 45.9; 43.5; 60.0; 47.8; 56.4
ABCA7	28.202	61.6705	0.0427561	0.360861	19; 18; 0; 18; 30; 2	46.1; 42.0; NA; 81.7; 66.6; 72.0
AMT/NICN1/NPCEDRG	9.02349	50.0369	0.0428318	0.360861	102; 242; 102; 329; 320; 155	38.3; 53.9; 43.2; 58.3; 60.7; 45.8
CASC4	7.81396	39.6797	0.0429696	0.360861	156; 326; 154; 321; 463; 140	40.3; 35.7; 33.1; 35.5; 50.4; 43.2
CPEB4	10.4036	33.7837	0.0427476	0.360861	112; 108; 48; 138; 197; 41	24.4; 28.8; 31.6; 34.4; 39.0; 44.5
EFCAB7/DLEU2L	18.0189	38.9229	0.0428442	0.360861	33; 36; 18; 84; 77; 9	29.8; 29.4; 40.9; 60.3; 40.8; 32.2
EVA1B	12.0375	48.2868	0.0427162	0.360861	66; 111; 28; 205; 189; 28	37.5; 43.2; 50.2; 61.9; 46.8; 50.2
FNDC5	-27.0915	74.3947	0.0429816	0.360861	7; 21; 4; 39; 67; 16	99.9; 66.7; 107.0; 49.6; 47.6; 75.6
KIAA1958	9.03714	41.0285	0.0426436	0.360861	89; 222; 80; 271; 335; 102	46.9; 32.1; 35.0; 40.6; 50.0; 41.6
MAP4	6.64741	38.3156	0.0429324	0.360861	253; 396; 144; 375; 431; 188	33.2; 38.6; 29.6; 39.7; 41.1; 47.6
NGFRAP1	4.20556	42.9675	0.0428091	0.360861	698; 1192; 454; 1061; 1204; 400	40.8; 42.4; 40.3; 46.0; 47.1; 41.2
NUP85	9.06968	42.5808	0.0428831	0.360861	136; 222; 109; 135; 232; 74	39.6; 34.7; 39.7; 54.3; 42.0; 45.3
RARRES1	27.0109	51.4402	0.0429786	0.360861	27; 26; 5; 28; 11; 6	35.0; 50.6; 17.8; 60.0; 96.7; 48.5
RPLP0/DL492076	2.42961	47.5215	0.042989	0.360861	7333; 10810; 3764; 11009; 12894; 4500	47.1; 45.2; 46.7; 47.1; 50.4; 48.6
STX1B	20.5249	52.7479	0.0428416	0.360861	23; 41; 6; 85; 70; 14	72.0; 38.7; 5.7; 61.5; 75.1; 63.6
ZNF225/AX748287	28.9086	57.5212	0.0426578	0.360861	24; 33; 0; 6; 24; 6	23.8; 52.6; NA; 85.5; 68.2; 57.5
CLHC1	-16.0698	38.5049	0.0432071	0.362231	24; 54; 36; 123; 123; 23	61.3; 52.7; 20.7; 27.5; 26.5; 42.3
LOC100289187	-36.7932	58.1952	0.0431845	0.362231	0; 11; 7; 27; 11; 5	NA; 67.5; 93.0; 41.7; 29.5; 59.4
BC035377	45.5948	39.1759	0.0432983	0.362554	0; 12; 0; 27; 3; 0	NA; 16.1; NA; 64.4; 37.0; NA
LIMK1	5.59665	42.0431	0.0433557	0.362554	342; 486; 226; 637; 843; 239	44.5; 35.1; 38.7; 45.7; 43.9; 44.2
SDC1	6.07151	54.3234	0.0433047	0.362554	425; 573; 238; 357; 486; 153	47.4; 53.1; 51.9; 57.3; 55.1; 61.2
TRPM7	11.3078	37.3258	0.0433401	0.362554	78; 95; 59; 167; 124; 58	26.1; 36.0; 30.1; 43.7; 36.7; 51.3
FLJ31104	49.1065	37.2905	0.0434781	0.363236	0; 10; 5; 0; 14; 0	NA; 23.1; 18.2; NA; 70.6; NA
NOLC1	6.13384	42.4504	0.0435193	0.363236	297; 505; 166; 547; 529; 180	37.8; 40.5; 43.3; 48.2; 47.7; 37.3
ZBTB7B	10.9245	63.5945	0.0435223	0.363236	108; 182; 53; 105; 136; 33	51.0; 59.3; 65.0; 71.4; 66.1; 68.8
ZNF677	10.0078	17.6685	0.0435475	0.363236	68; 174; 64; 100; 238; 55	10.4; 14.6; 7.1; 27.1; 18.4; 28.4
LRRC8B	7.61426	28.5192	0.0437011	0.363597	227; 403; 122; 190; 355; 65	23.0; 24.2; 24.5; 22.8; 34.1; 42.6
NIN	9.96138	32.6281	0.043687	0.363597	119; 171; 97; 246; 285; 170	20.9; 34.0; 29.2; 34.1; 49.0; 28.5
SF3A3	-6.49678	48.7176	0.0436461	0.363597	273; 455; 120; 430; 519; 186	50.5; 51.3; 53.0; 39.9; 46.3; 51.4
VASH1	12.1523	48.6614	0.0436239	0.363597	58; 97; 24; 118; 210; 56	30.1; 46.1; 52.5; 54.1; 53.1; 56.2
MARCH5	7.6376	48.9592	0.0439943	0.364473	226; 375; 161; 373; 322; 60	36.9; 46.6; 55.1; 54.6; 52.7; 47.9
GPC1/MIR149	9.37966	49.0202	0.044	0.364473	127; 141; 49; 190; 269; 76	44.7; 46.5; 42.9; 58.4; 53.9; 47.8
MARCKSL1	3.1701	53.5626	0.0439674	0.364473	2690; 3870; 1456; 4118; 4948; 1601	51.6; 54.7; 49.3; 54.9; 56.7; 54.1
MIPEPP3	21.6759	52.989	0.0439209	0.364473	13; 28; 18; 82; 26; 14	37.8; 30.8; 49.9; 51.8; 80.9; 66.7
NSMAF	15.1921	49.9033	0.0438531	0.364473	38; 106; 29; 103; 84; 16	50.0; 39.6; 38.2; 44.2; 72.7; 54.8
RALGAPA1	12.3523	35.4856	0.043934	0.364473	47; 96; 47; 132; 124; 44	29.1; 24.0; 40.7; 44.5; 42.3; 32.2
SFT2D3	14.4296	54.7544	0.0439027	0.364473	53; 69; 26; 69; 75; 29	42.3; 50.1; 48.3; 57.7; 62.4; 67.7
CGRRF1	-21.956	55.4438	0.0441685	0.365409	8; 39; 17; 30; 49; 15	46.0; 62.6; 91.5; 54.3; 45.6; 32.7
EIF2B4	7.81543	37.0777	0.0441676	0.365409	133; 342; 101; 250; 207; 104	31.7; 36.3; 29.9; 44.4; 39.3; 40.9
TSPEAR/KRTAP10-1/KRTAP10-2/KRTAP10-3/KRTAP10-5/KRTAP10-6/KRTAP12-4/KRTAP12-2/KRTAP12-1	34.9027	51.1307	0.0442324	0.365708	0; 25; 5; 15; 10; 1	NA; 33.9; 16.0; 54.9; 81.8; 69.0
HMGXB4	7.55398	25.5674	0.044315	0.365932	204; 329; 113; 209; 243; 91	24.3; 22.7; 18.1; 27.4; 33.0; 28.0
REST	19.7445	54.0224	0.0442975	0.365932	8; 58; 2; 104; 51; 29	68.9; 23.9; 85.5; 52.1; 55.6; 38.1
CAMK1D/MIR4480	17.7088	31.9602	0.0443612	0.366084	75; 29; 63; 27; 41; 14	20.3; 25.2; 21.1; 24.1; 42.5; 58.4
C5orf22	11.1299	44.7357	0.0444653	0.366714	62; 106; 48; 146; 185; 68	29.1; 42.4; 45.1; 51.5; 49.1; 51.1
CKAP5/MIR5582/SNORD67/Metazoa_SRP	8.28003	46.0067	0.0446305	0.366745	189; 247; 120; 149; 258; 89	42.3; 42.5; 43.8; 47.2; 55.5; 44.8
FAM76B	10.1589	53.6997	0.0446268	0.366745	90; 105; 65; 267; 317; 76	37.7; 50.8; 58.5; 60.8; 56.5; 57.8
FBXL2	15.6263	38.0417	0.0446639	0.366745	24; 71; 13; 69; 102; 14	27.1; 35.4; 17.8; 43.0; 48.5; 56.4
LOC150622	43.3039	46.8899	0.0446431	0.366745	16; 0; 0; 9; 14; 0	16.3; NA; NA; 74.0; 50.4; NA
SRSF9	4.32752	58.3978	0.04453	0.366745	1194; 1900; 669; 1198; 1549; 493	52.8; 58.0; 59.3; 60.5; 63.3; 56.5
WDR26/MIR4742/DL490795/AB586698	6.42668	48.613	0.0445251	0.366745	194; 379; 202; 594; 771; 229	40.0; 44.3; 53.1; 54.9; 50.7; 48.7
ZNF33B	8.90989	47.5432	0.0446434	0.366745	75; 147; 110; 338; 305; 81	40.8; 40.6; 46.2; 54.1; 47.1; 56.4
CACNG4	3.34579	45.3002	0.04486	0.366794	1472; 1809; 770; 2612; 3746; 1071	45.4; 44.0; 41.8; 46.7; 49.3; 44.6
CCDC93	19.497	38.8614	0.0448008	0.366794	38; 37; 5; 43; 70; 41	23.2; 45.3; 8.6; 68.4; 50.6; 37.0
GTF2A2	4.16502	52.104	0.0448391	0.366794	864; 1151; 558; 968; 1252; 359	49.7; 50.3; 50.3; 55.9; 53.3; 53.2
LATS1	8.56066	47.2766	0.0448926	0.366794	128; 248; 92; 252; 475; 110	29.3; 45.0; 53.4; 49.7; 50.2; 56.1
LIG3	7.5233	23.922	0.044863	0.366794	179; 323; 129; 224; 240; 68	23.9; 19.2; 19.1; 28.3; 28.9; 24.1
LOC100132352	12.6422	24.8471	0.0448794	0.366794	61; 57; 50; 96; 141; 27	18.3; 19.5; 23.0; 31.4; 35.9; 21.0
PARG/AGAP8/LOC728407/AGAP7/TIMM23/SNORA74	4.77782	44.1426	0.0448446	0.366794	604; 1103; 437; 865; 1001; 311	44.6; 44.4; 36.9; 49.5; 48.1; 41.3
SPATA9	40.3201	71.753	0.0447821	0.366794	13; 8; 0; 15; 7; 0	66.2; 35.1; NA; 97.7; 88.0; NA
BCL7A	7.39666	34.1017	0.0450869	0.367017	158; 286; 92; 323; 346; 121	28.7; 28.9; 37.3; 39.0; 38.4; 32.3
MCM5	9.12039	53.7463	0.0449573	0.367017	132; 260; 110; 158; 274; 63	53.1; 54.5; 36.0; 59.1; 58.4; 61.5
RBM20/7SK	9.97787	32.5373	0.0450521	0.367017	72; 157; 71; 111; 199; 37	27.3; 27.3; 29.1; 40.5; 36.7; 34.4
TM9SF2	6.48972	49.8855	0.045068	0.367017	285; 352; 135; 567; 621; 234	48.9; 41.2; 52.9; 51.0; 55.5; 49.9
WBP11	-7.91685	52.2447	0.0450493	0.367017	177; 254; 98; 259; 427; 135	57.2; 49.1; 66.4; 45.7; 48.5; 46.5
WDR66	36.0363	48.718	0.0450211	0.367017	8; 16; 7; 8; 15; 1	30.0; 17.2; 25.4; 90.6; 39.1; 90.0
MEI1/bK250D10.C22.8/CCDC134/DQ596940/SREBF2/MIR33A/LINC00634	6.71447	51.7426	0.045157	0.367361	388; 418; 263; 390; 563; 120	55.4; 46.5; 46.4; 61.2; 55.5; 45.4
DNAJC11	6.69693	54.0071	0.0451916	0.367415	302; 462; 115; 443; 393; 93	51.9; 49.6; 53.9; 61.9; 54.6; 52.1
ITGB3/EFCAB13	-22.4039	59.7931	0.0452207	0.367425	15; 20; 4; 71; 179; 32	63.0; 81.2; 62.5; 59.5; 46.6; 46.1
TBC1D25	13.0398	35.3416	0.0452691	0.367591	53; 76; 52; 71; 109; 27	30.3; 28.1; 29.8; 35.5; 47.0; 41.4
CHPT1	20.288	52.4299	0.0453633	0.367947	10; 65; 16; 23; 45; 18	62.9; 39.3; 26.4; 47.3; 58.2; 80.3
DLK1	4.6872	54.11	0.0455361	0.367947	3589; 5243; 2286; 333; 487; 203	51.8; 52.0; 52.7; 57.3; 58.3; 52.7
ENHO	12.4191	55.435	0.0455282	0.367947	59; 119; 60; 55; 120; 34	55.0; 47.4; 50.5; 63.7; 65.6; 50.4
GBE1	21.0066	43.8811	0.0455249	0.367947	16; 40; 7; 28; 59; 11	35.1; 25.0; 54.0; 40.7; 57.2; 51.3
MEX3B	8.94285	49.6925	0.0454472	0.367947	131; 250; 77; 206; 307; 84	46.5; 43.5; 46.1; 63.6; 48.0; 50.5
NIPSNAP1	5.45371	58.1554	0.0455148	0.367947	479; 606; 298; 662; 886; 277	53.9; 59.1; 50.9; 61.2; 58.8; 65.1
SMCHD1	9.0536	54.1275	0.0454048	0.367947	80; 271; 76; 212; 234; 84	52.6; 47.1; 55.4; 59.5; 62.6; 47.5
YBX2	14.6523	40.1599	0.0455001	0.367947	69; 49; 12; 74; 92; 29	25.1; 30.8; 48.5; 46.9; 40.1; 49.6
ATP6V0A1/MIR5010	9.5479	32.0655	0.0456309	0.368487	88; 200; 64; 196; 199; 70	35.4; 29.5; 16.5; 41.7; 36.7; 32.5
DNTTIP1	-7.36637	49.5581	0.045882	0.370102	323; 282; 147; 211; 313; 113	51.2; 58.8; 50.3; 45.7; 48.6; 42.8
EIF3C/EIF3CL	2.87163	47.662	0.0458872	0.370102	2034; 2845; 1172; 3780; 4084; 1413	45.8; 46.6; 46.4; 49.5; 49.2; 48.4
AFTPH/MIR4434	9.41983	48.0525	0.0463186	0.371231	140; 164; 116; 235; 241; 92	37.0; 46.0; 48.8; 46.5; 61.8; 48.2
AKAP10	15.6964	42.6808	0.0463369	0.371231	29; 59; 44; 47; 72; 18	40.5; 34.0; 26.0; 45.6; 46.6; 63.4
AP3M1	8.23458	61.1228	0.0461565	0.371231	148; 288; 127; 304; 420; 78	47.5; 65.7; 54.8; 65.6; 67.2; 65.9
CCAR1/SNORD98	8.75976	42.6748	0.0462575	0.371231	115; 271; 104; 282; 240; 44	42.0; 31.3; 35.2; 42.2; 40.9; 64.5
COL11A1	27.0002	40.5286	0.0462069	0.371231	12; 23; 20; 10; 22; 5	26.7; 36.4; 25.4; 43.4; 66.4; 45.0
EMD	7.30461	51.329	0.0461334	0.371231	268; 418; 139; 231; 432; 175	42.4; 46.9; 51.7; 55.7; 48.1; 63.1
FAIM2	8.67306	45.4723	0.0463021	0.371231	164; 137; 134; 238; 238; 84	38.0; 46.5; 40.9; 46.8; 55.6; 45.0
FAM163A	4.56295	37.9001	0.0462745	0.371231	458; 690; 290; 1037; 1054; 357	36.7; 34.6; 35.3; 41.7; 37.8; 41.2
GPATCH11	-20.6087	30.9681	0.046172	0.371231	39; 22; 23; 21; 31; 22	52.9; 32.2; 33.8; 20.3; 16.8; 29.7
SYT14	14.6998	26.387	0.0463053	0.371231	22; 128; 38; 72; 84; 23	17.5; 23.9; 14.2; 21.3; 49.4; 32.0
ZNF830	-14.5406	46.2767	0.0462737	0.371231	28; 62; 18; 174; 107; 40	61.2; 44.8; 57.2; 32.6; 41.7; 40.2
CSK	4.763	51.5109	0.0463712	0.37128	612; 817; 340; 890; 905; 261	48.9; 50.7; 45.6; 52.7; 53.2; 58.1
CERKL/NEUROD1	36.2075	47.6137	0.0465129	0.371529	15; 7; 7; 2; 17; 4	37.1; 55.6; 16.0; 53.0; 82.3; 41.8
KIDINS220	7.10834	51.0686	0.0464663	0.371529	133; 335; 82; 373; 418; 102	48.1; 46.5; 47.8; 54.7; 53.3; 56.0
PARP8	10.5618	39.3911	0.0464679	0.371529	80; 145; 43; 162; 99; 70	28.4; 36.8; 34.8; 42.2; 44.4; 49.8
ZMYM4/AF119915	7.29761	40.1714	0.0465151	0.371529	125; 321; 142; 283; 358; 173	43.3; 32.3; 37.0; 45.8; 42.7; 39.8
WEE2-AS1	23.1661	36.886	0.046558	0.371646	7; 20; 22; 31; 31; 36	41.0; 28.9; 11.9; 37.3; 62.1; 40.1
BC053679/BC029473/DQ590126	14.2854	38.1375	0.0468687	0.372164	35; 94; 18; 75; 92; 33	35.2; 29.9; 32.1; 37.5; 54.7; 39.5
C11orf58	4.61804	44.9843	0.0467182	0.372164	564; 911; 394; 884; 1232; 479	39.9; 45.3; 43.0; 51.2; 47.0; 43.4
FBXO46/AX746967	8.22924	40.1927	0.0469123	0.372164	137; 268; 78; 247; 237; 83	39.1; 34.7; 38.7; 48.7; 44.2; 35.8
FOXO3	4.96666	33.9854	0.0469335	0.372164	263; 512; 212; 1047; 1153; 459	29.2; 33.9; 30.9; 36.0; 38.3; 35.7
NAV1/MIR5191/MIR1231	6.75488	31.7034	0.0467985	0.372164	221; 256; 66; 418; 465; 236	31.6; 26.0; 27.2; 37.0; 34.1; 34.2
PDE4A	28.6988	32.7729	0.0466973	0.372164	23; 12; 7; 18; 15; 1	24.2; 26.2; 17.3; 50.3; 56.7; 22.0
RCBTB1	9.51788	56.2012	0.0468561	0.372164	118; 193; 87; 251; 309; 98	58.6; 57.9; 38.3; 63.7; 66.8; 51.9
RIN2	22.2778	44.8937	0.0468528	0.372164	47; 15; 0; 53; 49; 4	18.1; 38.0; NA; 31.2; 57.6; 79.5
RINT1	10.5777	66.5507	0.0468781	0.372164	90; 225; 28; 185; 199; 71	67.1; 54.9; 65.4; 77.8; 60.9; 73.2
SCAF1	4.69716	52.7443	0.046759	0.372164	592; 834; 347; 907; 1286; 486	51.2; 47.3; 53.4; 57.7; 52.5; 54.3
USP33	9.16711	42.6355	0.0467445	0.372164	172; 228; 129; 271; 295; 97	34.3; 43.6; 35.8; 37.4; 57.6; 47.2
HFM1	10.1633	21.9035	0.0470104	0.372326	75; 310; 11; 97; 108; 38	18.5; 16.5; 16.7; 30.1; 25.2; 24.4
MAGI3	5.58088	32.425	0.047007	0.372326	212; 568; 178; 475; 531; 179	29.7; 29.6; 30.7; 35.8; 36.1; 32.7
AK025726	18.5955	34.8418	0.0471265	0.372395	28; 31; 7; 65; 66; 11	26.8; 27.3; 26.0; 49.4; 43.2; 36.4
EML6/U7	17.0526	34.2109	0.0471746	0.372395	41; 41; 37; 38; 50; 12	24.4; 28.1; 19.6; 44.1; 36.4; 52.6
IFLTD1	31.8775	34.1897	0.047214	0.372395	7; 15; 13; 13; 15; 4	35.6; 24.5; 8.6; 39.4; 71.5; 25.5
NOMO2/Mir_548	6.26378	51.9629	0.0472169	0.372395	318; 453; 139; 351; 418; 121	47.2; 50.3; 49.2; 55.8; 55.3; 53.9
SLC30A6	8.91568	42.9436	0.0470895	0.372395	78; 219; 93; 218; 228; 85	45.3; 39.8; 32.2; 52.0; 46.4; 42.0
TCF7L2/Mir_652	11.1942	26.6967	0.0471261	0.372395	73; 178; 38; 81; 143; 53	19.8; 26.2; 17.4; 39.7; 37.2; 19.9
TPGS2	4.5464	52.9933	0.0471865	0.372395	782; 997; 448; 930; 1365; 440	47.6; 54.0; 51.1; 53.5; 58.2; 53.6
ANKLE2	11.5846	41.4655	0.0473666	0.372544	91; 116; 37; 116; 150; 20	31.6; 43.6; 32.3; 55.1; 45.3; 40.8
DDR1/MIR4640	-24.3788	71.1569	0.0473173	0.372544	11; 22; 6; 29; 40; 17	76.3; 76.6; 103.5; 61.0; 52.6; 56.9
EML5	8.72042	45.3452	0.0473772	0.372544	90; 231; 95; 139; 256; 58	42.0; 40.2; 40.7; 45.2; 51.0; 52.8
KAT7	8.46996	53.9408	0.0473655	0.372544	230; 224; 102; 294; 308; 113	41.3; 54.4; 58.8; 59.0; 61.6; 48.6
LOC100499489	34.1285	73.6367	0.0473174	0.372544	6; 17; 0; 15; 8; 12	55.5; 54.0; NA; 95.6; 73.0; 90.1
TNIP1	6.17439	40.7282	0.0474467	0.372869	406; 446; 206; 451; 633; 161	38.3; 42.3; 34.3; 49.8; 44.9; 34.8
RFTN1	8.97148	49.9631	0.0474854	0.37295	49; 190; 52; 388; 496; 174	35.4; 45.3; 56.1; 52.0; 56.6; 54.5
KPNA1	9.24607	43.8873	0.0475756	0.373319	70; 217; 76; 196; 252; 103	37.5; 38.4; 45.6; 45.0; 55.3; 41.6
SCG2	8.25175	65.2941	0.0475891	0.373319	145; 175; 106; 534; 634; 199	69.7; 60.7; 53.5; 74.8; 68.2; 64.9
CHRNA5	11.2497	43.4471	0.0476392	0.37349	136; 161; 42; 77; 153; 49	28.1; 46.1; 35.1; 54.3; 44.7; 52.4
GPR3	-22.9187	58.1815	0.0476973	0.373501	21; 22; 1; 35; 54; 35	72.7; 73.5; 51.0; 66.3; 44.4; 41.1
NRL	33.2119	53.6374	0.0476836	0.373501	22; 13; 4; 15; 9; 2	37.5; 39.4; 52.2; 93.5; 42.1; 57.0
BAG4	12.4174	32.6956	0.0478598	0.3736	43; 93; 27; 116; 146; 85	18.7; 24.7; 40.1; 32.9; 42.9; 36.9
CLDND2	37.8889	60.3961	0.0479502	0.3736	22; 8; 0; 14; 6; 0	48.7; 40.5; NA; 96.9; 55.5; NA
CRTC2	7.97605	40.4599	0.0478368	0.3736	143; 193; 85; 226; 329; 101	34.6; 38.9; 33.8; 43.9; 43.5; 48.0
EIF2AK4	11.7799	36.3121	0.0478892	0.3736	101; 74; 40; 118; 111; 42	30.7; 34.2; 21.3; 37.6; 42.9; 51.2
MMP15	-28.2875	68.6291	0.0478726	0.3736	0; 18; 8; 92; 131; 51	NA; 63.7; 121.9; 59.6; 51.7; 46.3
RHBDD2	5.19923	49.9736	0.0477685	0.3736	354; 582; 192; 911; 897; 317	50.2; 46.7; 44.8; 50.7; 54.7; 52.8
RTN4/U6	3.84807	55.8179	0.047965	0.3736	1012; 1711; 543; 1709; 2241; 729	56.1; 53.5; 52.6; 58.0; 59.7; 54.9
SCN8A	17.3028	29.5757	0.0479418	0.3736	55; 65; 31; 26; 35; 21	28.3; 19.3; 12.8; 43.8; 34.6; 38.6
UBE2L3/Metazoa_SRP	4.98375	42.6655	0.0478307	0.3736	477; 651; 270; 723; 687; 250	37.2; 43.0; 39.7; 44.3; 46.3; 45.5
PRR25	40.1129	25.9698	0.0480848	0.374019	18; 7; 2; 2; 14; 0	17.3; 21.0; 14.0; 13.0; 64.6; NA
PXMP4	-13.4193	33.2512	0.048104	0.374019	76; 67; 12; 49; 138; 13	42.6; 44.6; 33.8; 32.3; 29.5; 16.8
SIMC1/C5orf25	7.4397	32.6346	0.0480884	0.374019	130; 253; 145; 255; 325; 153	29.4; 28.1; 30.4; 41.4; 35.1; 31.4
AF268386	-19.6802	40.3887	0.0481494	0.374152	18; 45; 18; 85; 44; 20	85.8; 38.4; 29.2; 22.2; 34.6; 32.0
RAP1GAP	13.7617	50.3976	0.0482566	0.374763	78; 57; 12; 89; 121; 52	35.3; 44.8; 60.8; 63.0; 53.0; 45.5
NAT14	7.52032	55.084	0.0483073	0.374936	245; 369; 94; 385; 460; 131	45.1; 58.3; 47.0; 54.3; 63.1; 62.7
GATA4	11.8635	41.2514	0.048344	0.375	84; 126; 45; 51; 121; 35	29.6; 38.4; 34.4; 48.3; 44.2; 52.5
CSF1R/PDGF/PDGFRB	13.4959	48.4946	0.0483724	0.375	49; 81; 18; 104; 81; 68	50.3; 40.2; 33.9; 63.0; 50.6; 53.0
IFT81	9.83905	44.5519	0.0485584	0.37622	113; 168; 76; 148; 210; 60	44.2; 45.1; 31.3; 54.7; 53.4; 38.7
GTF2A1/SNORA79	11.2735	49.1267	0.0486593	0.376781	67; 112; 34; 196; 264; 70	43.5; 37.2; 60.3; 56.5; 56.3; 40.9
THAP6	-21.2813	46.9506	0.0487422	0.377201	16; 23; 3; 53; 114; 39	61.6; 55.1; 59.7; 28.0; 40.7; 36.6
KIAA1731/SCARNA9	14.9014	34.0332	0.0488454	0.377778	77; 121; 35; 76; 36; 0	29.8; 20.8; 34.3; 37.3; 48.0; NA
HADH	10.0003	45.2022	0.0489882	0.37866	106; 157; 63; 103; 153; 68	35.0; 44.5; 40.9; 49.3; 52.2; 49.5
ATRNL1	12.4993	38.0602	0.0490967	0.378664	64; 96; 38; 125; 148; 44	25.9; 38.0; 35.6; 39.5; 55.4; 33.9
CALY	8.38831	50.3826	0.0491828	0.378664	208; 229; 96; 226; 287; 72	37.1; 46.3; 55.2; 51.9; 51.4; 60.4
CCDC64	23.9071	35.2158	0.0490872	0.378664	20; 21; 21; 22; 16; 9	18.9; 19.1; 32.7; 47.8; 49.8; 43.0
FAM210A	10.6813	38.0914	0.0491238	0.378664	80; 137; 38; 143; 136; 71	28.0; 40.7; 24.7; 44.8; 44.8; 45.4
FKBP11	12.9256	42.9971	0.0491899	0.378664	48; 91; 31; 81; 101; 18	38.7; 35.4; 34.8; 51.4; 47.0; 50.8
SHISA4	10.0238	54.5491	0.04916	0.378664	79; 129; 59; 226; 282; 65	54.9; 48.3; 51.6; 62.4; 63.6; 46.4
UBL4A	7.80005	55.6436	0.0491043	0.378664	231; 256; 89; 236; 358; 67	53.4; 47.7; 56.9; 54.5; 62.7; 58.8
OBSL1	5.68461	47.0371	0.0492751	0.378878	480; 423; 140; 569; 652; 227	39.4; 44.9; 49.4; 47.1; 48.7; 52.7
TP53I13	-11.6169	66.0705	0.049255	0.378878	91; 97; 65; 114; 194; 36	80.3; 64.2; 63.5; 56.0; 55.8; 76.6
UQCR10	4.6686	49.4694	0.0493473	0.379211	766; 1174; 389; 749; 905; 288	48.2; 46.0; 47.4; 47.0; 55.2; 52.9
MIAT/AK026502	6.13591	30.7225	0.0494092	0.379466	201; 323; 133; 561; 591; 208	32.0; 28.0; 22.2; 33.8; 34.8; 33.5
COLEC11	5.80254	48.1628	0.0494721	0.379728	328; 562; 189; 370; 558; 123	45.0; 46.2; 42.0; 52.0; 49.0; 54.7
MFSD5	11.9982	41.8594	0.0495221	0.37989	108; 125; 34; 84; 113; 22	35.0; 39.8; 38.2; 41.8; 57.8; 38.6
EIF4G1/SNORD66	5.03708	57.9655	0.0495889	0.380182	547; 697; 246; 613; 902; 286	53.9; 57.2; 54.7; 62.8; 58.9; 60.4
ADPGK	-10.0924	49.2689	0.0497937	0.380531	87; 184; 38; 141; 216; 45	51.3; 50.5; 66.9; 36.4; 46.8; 43.7
C15orf39	13.4148	61.6651	0.0497673	0.380531	75; 120; 21; 54; 75; 32	51.7; 51.0; 68.5; 59.4; 70.5; 68.9
C9orf3/MIR2278/AL137535/MIR23B	7.07456	44.0732	0.0498023	0.380531	142; 317; 113; 393; 454; 83	41.6; 40.8; 38.6; 43.4; 51.1; 48.9
NKTR	11.7861	29.6058	0.0497581	0.380531	50; 128; 99; 120; 137; 13	14.5; 30.4; 26.2; 28.2; 46.8; 31.6
YIPF5	8.32052	40.404	0.0498077	0.380531	163; 196; 40; 213; 337; 58	39.3; 38.2; 31.1; 43.1; 49.1; 41.6
ZNRF2/MIR550A1	14.5315	46.3052	0.0496893	0.380531	55; 116; 43; 40; 59; 24	46.4; 39.8; 28.3; 60.9; 48.9; 53.6
OAS3	16.3604	52.35	0.04987	0.380786	52; 41; 17; 52; 44; 25	45.7; 47.5; 36.1; 63.3; 56.8; 64.7
C17orf53	18.4678	57.8752	0.0499598	0.381251	27; 37; 7; 71; 47; 40	61.3; 45.4; 37.7; 75.2; 69.8; 57.9
ATP7A	14.0974	42.4831	0.050066	0.381457	35; 93; 18; 63; 95; 51	39.1; 40.7; 18.7; 43.4; 52.2; 60.8
MRFAP1L1	6.79542	54.0578	0.0500342	0.381457	144; 356; 113; 433; 500; 171	50.2; 49.6; 53.3; 61.0; 54.8; 55.3
TP53BP1	12.5841	37.815	0.0501026	0.381457	82; 122; 65; 108; 119; 27	49.9; 20.6; 28.6; 47.4; 42.6; 37.8
TTLL11/BC039180/Mir_584	28.9461	50.7866	0.050097	0.381457	5; 31; 6; 8; 20; 8	28.8; 27.4; 70.0; 50.1; 69.0; 59.4
MGAT2	-13.5752	45.8866	0.0501395	0.381518	80; 109; 38; 54; 90; 23	42.6; 63.2; 52.9; 39.8; 42.7; 34.1
DTX3L	17.2295	43.9672	0.0502473	0.382117	34; 50; 28; 37; 78; 12	33.9; 21.7; 40.5; 56.1; 39.3; 72.4
CDK5RAP3	6.44705	55.9007	0.0503165	0.382423	464; 670; 237; 598; 671; 242	49.8; 62.0; 44.5; 63.9; 60.6; 54.6
ARMC12	-22.8667	44.1587	0.0505435	0.383413	15; 19; 11; 35; 51; 12	40.6; 69.2; 50.4; 38.1; 26.1; 40.7
ATP9A	9.78219	51.9884	0.0511632	0.383413	77; 123; 41; 266; 428; 152	53.0; 47.9; 39.5; 63.1; 57.1; 51.2
C6orf170	21.202	39.4415	0.0511952	0.383413	20; 39; 23; 66; 32; 28	23.4; 11.9; 61.6; 56.1; 60.2; 23.5
CAPRIN2	14.7766	64.0182	0.0512362	0.383413	26; 101; 20; 96; 57; 20	48.1; 52.5; 79.1; 74.1; 65.8; 64.6
CAPZB/AX748283	5.21483	50.7928	0.0512999	0.383413	394; 630; 253; 617; 707; 243	45.8; 48.8; 48.6; 50.4; 53.6; 57.5
CELF1	5.31065	52.5194	0.0506871	0.383413	434; 745; 283; 727; 861; 273	54.2; 47.0; 51.5; 57.6; 56.6; 48.2
CERS4	11.122	39.3182	0.0508772	0.383413	71; 152; 30; 111; 160; 8	31.7; 41.0; 35.4; 52.8; 47.1; 27.9
FAM65A	7.37819	50.7891	0.0510463	0.383413	178; 358; 102; 356; 361; 111	39.3; 48.9; 55.6; 57.7; 53.1; 50.1
INTS5	12.8529	38.1315	0.0505918	0.383413	97; 69; 39; 100; 81; 35	32.0; 38.9; 28.9; 47.5; 53.7; 27.8
KLF16	7.79701	60.8661	0.0511036	0.383413	138; 236; 89; 261; 330; 140	59.0; 53.2; 61.2; 64.2; 65.6; 62.1
LOC284581	26.8155	50.1874	0.0509557	0.383413	19; 13; 16; 17; 34; 2	30.9; 76.5; 29.6; 60.4; 76.9; 27.0
LRCH1/AK123654	12.7623	34.9494	0.0510364	0.383413	61; 211; 60; 54; 64; 13	33.0; 26.7; 30.9; 45.4; 39.5; 34.2
LRP8	10.8277	34.7723	0.0511317	0.383413	128; 206; 73; 95; 210; 83	25.5; 29.4; 37.8; 54.5; 42.9; 18.6
MED6	10.452	56.2573	0.0505004	0.383413	105; 164; 67; 73; 177; 61	47.8; 57.8; 42.5; 61.2; 60.1; 68.1
MEIS2	5.12055	51.6904	0.0508214	0.383413	533; 1111; 370; 1334; 1364; 527	50.2; 48.9; 50.9; 60.9; 53.3; 45.9
ORAOV1/BC133018	15.8737	49.3969	0.0509904	0.383413	27; 62; 11; 59; 90; 14	39.5; 40.4; 52.3; 52.4; 61.8; 50.0
PHACTR3	9.52038	38.0827	0.051197	0.383413	59; 199; 51; 208; 190; 60	30.1; 33.7; 40.0; 41.8; 48.4; 34.6
PIGV	22.8947	41.6423	0.0510234	0.383413	19; 36; 7; 35; 30; 5	32.5; 43.5; 21.4; 52.4; 76.2; 23.8
PIK3CB	-25.9092	44.8554	0.0507609	0.383413	8; 32; 1; 38; 24; 2	53.8; 51.4; 10.0; 19.7; 26.3; 108.0
PRDX2	2.89677	49.207	0.0505451	0.383413	3091; 5465; 1984; 3474; 4424; 1463	50.7; 46.3; 46.3; 52.3; 49.6; 49.9
QTRTD1	17.9496	62.7885	0.0511656	0.383413	32; 64; 15; 58; 93; 24	46.7; 49.4; 68.0; 92.8; 55.4; 64.5
RBL1/FKSG51	18.301	23.0899	0.0512684	0.383413	35; 50; 28; 45; 41; 12	11.5; 15.1; 11.1; 45.0; 13.0; 42.8
SOX11	3.90209	34.3517	0.0513195	0.383413	1036; 1505; 571; 1890; 2287; 792	33.1; 26.7; 38.7; 33.4; 35.1; 39.1
TAF6	7.32038	48.7817	0.0507868	0.383413	209; 420; 105; 251; 368; 72	47.1; 46.3; 35.4; 49.3; 51.9; 62.8
TBXAS1	15.9038	46.8127	0.0510755	0.383413	89; 89; 9; 53; 45; 10	43.2; 43.0; 49.4; 63.0; 64.2; 18.1
TCERG1L	32.8912	56.0674	0.0512524	0.383413	2; 21; 0; 31; 17; 0	58.0; 34.6; NA; 78.6; 53.1; NA
TMTC1	31.5415	45.6917	0.0508988	0.383413	0; 19; 1; 22; 37; 9	NA; 22.1; 37.0; 57.5; 50.9; 60.9
TRMT13	16.3042	48.2977	0.0511242	0.383413	25; 59; 12; 65; 115; 54	23.8; 48.5; 47.3; 65.0; 61.0; 44.2
WASF2	5.63357	43.2964	0.0509735	0.383413	339; 492; 118; 401; 564; 199	40.9; 41.0; 39.6; 47.4; 46.4; 44.5
ZNF740	10.1335	47.8507	0.0506398	0.383413	68; 161; 62; 199; 228; 42	31.7; 43.7; 54.7; 57.6; 50.5; 48.9
GMNN	-8.23557	52.3127	0.051409	0.383692	220; 282; 172; 254; 350; 119	60.1; 60.5; 44.9; 40.0; 50.5; 57.7
ZNF251	10.9738	40.2856	0.0514152	0.383692	42; 197; 71; 137; 139; 36	22.8; 31.1; 43.3; 37.6; 45.0; 61.9
CCDC122	21.7171	44.2214	0.0515648	0.383851	26; 21; 6; 43; 41; 7	26.8; 22.4; 60.7; 55.2; 45.1; 55.1
CLSTN3	13.3061	60.6154	0.0515821	0.383851	40; 89; 17; 88; 112; 12	55.5; 54.2; 51.4; 69.4; 66.2; 67.1
FSTL1/MIR198	6.95604	61.4967	0.0515717	0.383851	276; 237; 105; 343; 427; 250	58.1; 57.3; 59.7; 69.1; 65.2; 59.5
RAD51C	7.62489	42.6838	0.0514786	0.383851	199; 288; 171; 182; 279; 119	34.2; 42.6; 40.2; 40.8; 51.1; 47.3
ZNF484	33.1932	37.3772	0.0515259	0.383851	5; 15; 1; 13; 29; 7	30.0; 18.4; 39.0; 50.2; 66.1; 20.6
BCAT1	8.40825	43.9492	0.0518544	0.384071	118; 168; 126; 216; 263; 88	39.8; 40.4; 42.1; 52.6; 50.0; 38.8
DGKZ/MIR4688	10.0461	62.8852	0.0516774	0.384071	123; 113; 52; 199; 242; 102	52.0; 66.0; 52.2; 69.1; 62.6; 75.5
DOT1L	10.557	52.5521	0.0520268	0.384071	129; 164; 64; 164; 244; 38	52.2; 57.9; 36.3; 68.6; 62.2; 38.0
DQ786258/ZNF322	12.4752	53.4029	0.0520488	0.384071	46; 117; 32; 140; 154; 80	36.5; 42.5; 69.0; 66.6; 52.7; 53.0
ERI3	4.61422	65.8205	0.0519983	0.384071	687; 1156; 433; 1200; 1333; 446	60.2; 63.2; 68.6; 69.3; 68.4; 65.1
GCLC	-11.7005	50.6039	0.0520034	0.384071	72; 107; 50; 100; 152; 21	66.9; 49.6; 56.9; 41.0; 48.2; 41.1
HEXDC	8.19241	38.725	0.0516961	0.384071	89; 302; 66; 210; 303; 94	23.8; 38.4; 38.7; 41.4; 44.7; 45.4
MGAT5B	11.6798	43.6227	0.0519836	0.384071	83; 54; 78; 143; 106; 49	30.8; 40.8; 45.5; 51.3; 54.5; 38.8
MRPL2	10.8041	57.5365	0.0518349	0.384071	89; 138; 52; 105; 112; 50	53.5; 50.1; 53.7; 57.8; 67.1; 63.0
MRVI1	38.9937	41.6725	0.051921	0.384071	10; 11; 8; 0; 16; 2	56.3; 34.0; 16.5; NA; 83.1; 18.5
PACS1	6.90426	34.908	0.0517802	0.384071	171; 305; 78; 421; 624; 177	33.4; 29.7; 36.0; 36.9; 42.3; 31.1
PCGF5	-17.81	43.7463	0.051972	0.384071	26; 103; 8; 33; 39; 7	59.4; 59.0; 34.4; 48.2; 35.1; 26.4
RPS27L	5.24892	43.5987	0.0519469	0.384071	528; 639; 192; 420; 625; 231	38.9; 43.6; 41.0; 44.6; 48.9; 44.7
SRSF8	6.17303	37.7641	0.0518068	0.384071	246; 336; 129; 541; 542; 240	34.5; 37.6; 31.4; 39.1; 45.2; 38.8
TCAP	32.6673	71.9632	0.0520454	0.384071	11; 10; 0; 9; 28; 26	32.7; 66.4; NA; 105.7; 72.7; 82.3
HLTF	17.5771	33.1117	0.0520997	0.384232	18; 56; 32; 41; 82; 19	18.1; 36.9; 20.8; 60.5; 46.5; 15.8
RPUSD2	12.9327	33.2455	0.0521371	0.384292	54; 75; 41; 75; 99; 21	24.9; 22.9; 35.1; 41.2; 38.6; 36.8
CADM2/MIR5688	7.67867	31.6401	0.0522445	0.384869	118; 357; 99; 322; 230; 114	34.5; 21.0; 30.5; 30.9; 32.8; 40.0
SMIM13/AK129879	13.1111	54.8501	0.0522834	0.38494	60; 86; 56; 126; 114; 39	64.4; 35.5; 41.9; 56.2; 56.5; 74.7
C14orf142	9.33904	49.828	0.0523634	0.384972	126; 152; 42; 271; 245; 43	49.2; 41.3; 44.6; 48.9; 59.9; 55.1
FAM101B	5.59963	49.9278	0.0523754	0.384972	272; 396; 171; 543; 831; 270	47.5; 48.4; 44.2; 53.8; 51.5; 54.3
PRKAR1B	4.05648	47.6573	0.0523248	0.384972	779; 992; 396; 1305; 1546; 558	47.8; 44.8; 44.0; 47.2; 51.7; 50.6
LINC00957	26.0955	52.5178	0.0524214	0.385096	0; 25; 14; 29; 26; 9	NA; 33.6; 30.7; 53.6; 52.7; 92.0
PRDM15	-15.029	50.7822	0.0524841	0.385127	64; 41; 20; 46; 55; 39	58.3; 59.8; 56.2; 38.6; 44.9; 47.0
TMEM220/MAGOH2	-12.8531	40.4579	0.0524621	0.385127	62; 70; 49; 71; 120; 55	32.5; 50.0; 59.0; 35.1; 32.8; 33.4
MMP28	27.3677	30.3342	0.0525136	0.385129	11; 11; 2; 136; 100; 25	20.5; 22.9; 10.0; 47.3; 54.7; 26.5
BECN1	-8.12865	46.4708	0.0526955	0.386136	94; 273; 65; 302; 273; 71	55.6; 48.2; 49.5; 45.9; 37.5; 42.1
TMEM30A	7.61374	51.6785	0.052728	0.386136	131; 267; 131; 463; 600; 238	55.8; 51.9; 35.7; 53.9; 60.0; 52.7
WASH1/WASH6P	11.2989	62.6072	0.0527389	0.386136	56; 119; 38; 110; 137; 45	58.0; 54.1; 61.0; 71.3; 65.3; 66.0
CCDC167	6.26987	62.9925	0.0528238	0.386463	390; 638; 256; 307; 369; 96	59.0; 61.5; 59.1; 70.6; 63.5; 64.2
PNN	6.92025	31.8667	0.0528421	0.386463	174; 432; 188; 282; 285; 102	25.1; 33.5; 23.0; 36.5; 34.5; 38.6
SHROOM3/MIR4450	8.3213	37.3633	0.0528827	0.386546	133; 184; 81; 199; 307; 76	36.4; 30.4; 35.9; 46.2; 40.9; 34.5
TBC1D8	25.7164	31.8608	0.0529571	0.386874	15; 12; 10; 26; 28; 4	24.7; 10.2; 24.6; 53.3; 39.6; 38.8
AF279782	28.2632	41.7256	0.0530827	0.386934	2; 10; 44; 18; 11; 0	39.0; 37.6; 24.3; 60.8; 46.9; NA
BZRAP1-AS1/JB025504	30.7955	28.432	0.0530652	0.386934	14; 9; 7; 14; 32; 6	15.1; 31.3; 18.9; 32.1; 69.2; 4.0
ITPR1/EGOT	10.2376	31.4572	0.0530691	0.386934	93; 213; 47; 113; 111; 29	21.9; 26.7; 29.0; 31.0; 39.9; 40.2
KDM3B	7.50293	38.8325	0.0530487	0.386934	152; 280; 73; 245; 312; 131	39.2; 34.3; 31.8; 47.1; 41.2; 39.4
PRCC	5.68089	51.4376	0.0531555	0.387251	544; 627; 176; 591; 779; 261	49.4; 45.9; 55.6; 56.6; 56.7; 44.4
ATF6	9.40235	44.5202	0.053592	0.387432	121; 134; 35; 158; 290; 62	42.2; 38.9; 43.5; 52.0; 52.0; 38.5
CELF2/AF007147	31.8773	47.6902	0.0535533	0.387432	18; 0; 0; 51; 28; 49	23.6; NA; NA; 61.5; 58.1; 47.6
EIF4ENIF1	8.65329	42.6238	0.0534886	0.387432	222; 126; 95; 256; 185; 60	42.6; 43.0; 26.4; 46.8; 49.3; 47.6
GAL3ST4	25.5118	63.5862	0.0533937	0.387432	21; 22; 10; 13; 38; 4	47.5; 63.2; 17.4; 95.1; 64.3; 94.0
GOLPH3L	-8.83693	48.7659	0.0533398	0.387432	95; 206; 58; 171; 229; 85	53.9; 50.0; 59.5; 41.2; 46.8; 41.2
GPS2/NEURL4	3.30429	36.8839	0.0535789	0.387432	1036; 1488; 615; 1388; 1670; 548	34.7; 36.1; 34.9; 38.5; 39.0; 38.1
IFNGR1	17.1153	46.1019	0.0535899	0.387432	18; 46; 16; 76; 51; 48	37.7; 31.2; 45.2; 44.4; 54.7; 63.4
IL32	15.3369	39.9705	0.0533612	0.387432	24; 73; 24; 31; 81; 30	42.7; 33.2; 21.5; 41.9; 49.2; 51.4
MAP3K1	7.73042	34.0671	0.0534341	0.387432	81; 215; 95; 350; 504; 191	27.1; 31.2; 34.1; 40.0; 41.1; 30.9
NUDT15	-12.1804	43.0328	0.0533639	0.387432	62; 164; 28; 78; 146; 57	33.8; 52.9; 65.9; 26.8; 44.5; 34.3
TAMM41	13.0449	50.3879	0.0534166	0.387432	68; 122; 17; 86; 91; 18	40.6; 50.7; 23.6; 57.7; 55.2; 74.4
TCOF1	4.07147	23.1952	0.0535829	0.387432	553; 1267; 341; 660; 834; 240	22.7; 19.8; 21.9; 26.5; 23.9; 24.5
TMEM173	22.7232	67.4367	0.0535538	0.387432	19; 26; 25; 16; 34; 3	47.8; 45.0; 63.2; 84.8; 68.5; 95.3
TRAPPC2L	5.9553	58.9816	0.0535331	0.387432	367; 466; 184; 420; 493; 160	55.6; 58.4; 54.9; 64.9; 62.7; 57.4
CNPPD1	7.55677	61.0045	0.0536698	0.387782	219; 261; 156; 354; 463; 91	62.9; 53.0; 53.7; 57.5; 67.8; 71.1
NIPBL	6.84073	30.9312	0.0538499	0.38887	104; 376; 138; 316; 316; 131	28.0; 28.2; 23.7; 32.0; 33.1; 40.6
BRD7	3.34719	22.166	0.0539151	0.388906	853; 1535; 527; 1315; 1532; 555	23.1; 21.2; 16.3; 24.7; 23.9; 23.9
RPS6	2.25939	49.2478	0.053917	0.388906	8178; 13361; 4888; 20533; 22777; 7299	47.1; 48.4; 49.1; 51.1; 51.1; 48.7
TMEM14B/SYCP2L	5.74089	46.9236	0.0539434	0.388906	320; 613; 312; 571; 653; 230	51.1; 45.8; 35.7; 50.3; 51.7; 47.0
RHOQ	7.78719	47.5408	0.0539764	0.388931	215; 280; 107; 368; 267; 85	45.0; 43.8; 43.9; 47.2; 61.1; 44.2
GPN2	12.4184	44.5644	0.0540347	0.389015	134; 86; 24; 78; 99; 15	36.3; 46.3; 45.1; 57.1; 53.8; 28.9
KCNC4	25.8149	51.2748	0.0540483	0.389015	10; 11; 13; 21; 59; 4	12.6; 30.9; 50.8; 59.3; 56.1; 98.0
KIAA0100	6.24546	49.0171	0.0540767	0.389015	246; 425; 80; 335; 459; 173	46.1; 44.5; 49.6; 51.5; 53.1; 49.4
PSMD8	3.27485	44.9274	0.0541155	0.389083	1409; 1909; 737; 1551; 1825; 545	42.5; 44.2; 42.5; 46.3; 46.2; 47.9
NUDT2	10.3066	30.3098	0.0541532	0.389141	75; 104; 44; 138; 208; 71	24.7; 31.7; 15.9; 37.1; 36.3; 36.2
CALU	5.19121	42.2594	0.0542223	0.389425	411; 603; 215; 433; 691; 201	42.7; 38.9; 37.0; 47.0; 44.3; 43.5
C1orf198	-6.99091	41.1166	0.0543174	0.389799	222; 287; 94; 411; 592; 234	48.1; 47.4; 38.6; 41.5; 42.0; 29.1
DOCK1/Y_RNA/AX747123	9.60821	44.1804	0.0543334	0.389799	116; 236; 88; 155; 191; 29	35.4; 34.7; 45.9; 37.5; 52.4; 59.2
ASB13	8.1428	49.9975	0.0546672	0.390398	169; 195; 67; 276; 340; 71	44.6; 41.0; 50.6; 47.6; 53.3; 62.8
C16orf59	12.5464	56.9123	0.054772	0.390398	89; 98; 79; 54; 116; 19	57.1; 56.6; 37.3; 67.4; 62.2; 60.8
C19orf81	17.3673	52.3091	0.0548019	0.390398	60; 26; 17; 68; 60; 12	38.9; 49.8; 46.7; 47.3; 76.1; 55.1
DEPDC5	10.9343	36.1196	0.054674	0.390398	76; 199; 70; 92; 158; 38	33.9; 33.8; 32.4; 35.1; 54.4; 27.1
EBF4	7.11172	47.2841	0.0546197	0.390398	140; 314; 161; 470; 668; 241	40.0; 50.2; 41.4; 53.5; 56.0; 42.5
FAM222B	10.3302	39.0068	0.0544996	0.390398	135; 141; 73; 112; 189; 28	39.9; 32.8; 21.0; 36.7; 45.1; 58.5
IBA57	30.6888	54.6289	0.0547766	0.390398	12; 14; 0; 15; 19; 9	29.2; 39.1; NA; 62.8; 58.4; 83.7
MRPL21	5.65211	44.0922	0.0547018	0.390398	384; 515; 174; 401; 557; 138	44.7; 38.9; 41.1; 44.7; 48.9; 46.3
N6AMT1	12.072	49.2542	0.0546507	0.390398	47; 83; 36; 84; 140; 65	43.9; 48.3; 36.6; 56.7; 59.1; 51.0
PARP1	4.64178	56.0663	0.0548004	0.390398	519; 847; 286; 932; 1222; 366	52.8; 57.0; 49.8; 59.9; 57.8; 59.1
PRDX6	3.48709	51.376	0.054801	0.390398	1332; 2101; 648; 1681; 1971; 581	49.8; 48.4; 51.5; 51.2; 54.9; 52.4
SLC46A1	13.4355	47.5908	0.054802	0.390398	66; 88; 4; 73; 125; 20	41.0; 33.2; 46.0; 42.1; 51.5; 71.8
ZNF850	14.4977	35.0609	0.0545479	0.390398	86; 90; 18; 29; 100; 14	24.6; 36.3; 21.3; 63.1; 41.6; 23.5
AGBL4/BEND5	14.8505	29.291	0.0553205	0.391694	30; 80; 35; 69; 74; 49	19.7; 30.7; 13.7; 49.5; 42.2; 20.0
ARPC5L	7.54507	54.3061	0.0551552	0.391694	134; 310; 107; 198; 334; 58	51.8; 49.8; 51.3; 61.9; 56.6; 54.5
C21orf33	3.45213	48.6103	0.0551275	0.391694	1201; 1953; 767; 2404; 2630; 978	44.1; 48.6; 46.7; 49.4; 48.5; 54.4
KIAA1147	14.0498	39.1423	0.0552557	0.391694	39; 54; 40; 62; 99; 31	27.4; 42.9; 26.9; 47.2; 50.2; 40.2
N4BP2L2/HV983084/MINOS1P1/N4BP2L2-IT2/U50535	6.44017	35.4693	0.0550503	0.391694	183; 436; 220; 415; 442; 127	31.5; 27.1; 40.1; 35.0; 40.7; 38.3
PHLDA3	10.1517	54.6784	0.0553041	0.391694	98; 100; 71; 111; 197; 37	43.4; 54.2; 51.1; 59.0; 59.7; 60.7
PLEKHA6	4.57638	38.8952	0.0552581	0.391694	673; 835; 372; 955; 1381; 327	35.7; 37.8; 39.8; 45.4; 42.4; 32.2
RAB3B	16.1337	40.6861	0.0552191	0.391694	26; 45; 26; 80; 74; 46	44.2; 37.8; 12.7; 41.1; 54.2; 54.0
RAMP3	22.0636	49.4354	0.0551803	0.391694	20; 35; 1; 25; 58; 20	33.8; 36.2; 56.0; 82.3; 55.9; 32.4
RANBP17	15.3269	40.1122	0.0551262	0.391694	40; 105; 32; 50; 86; 29	48.1; 27.6; 34.2; 32.2; 63.0; 35.6
RBPMS2/MIR1272	-14.63	47.3631	0.0553407	0.391694	33; 66; 22; 82; 80; 42	47.6; 65.4; 42.3; 38.2; 40.9; 49.8
TNFAIP1	7.54015	38.2394	0.0551141	0.391694	112; 220; 102; 373; 396; 146	34.1; 36.7; 34.8; 44.2; 45.6; 34.1
GRIK3	41.631	41.4155	0.0554946	0.391942	8; 7; 14; 2; 12; 0	16.4; 63.3; 9.0; 50.0; 68.4; NA
NOS1	22.9377	29.8506	0.0554697	0.391942	33; 14; 8; 27; 48; 0	13.3; 39.8; 16.1; 27.9; 52.2; NA
PRKCI/JA611273	10.0025	37.6106	0.055416	0.391942	100; 136; 100; 89; 165; 71	34.5; 37.9; 27.3; 35.9; 49.3; 40.7
UBAP2L/SNORA58	5.06792	51.8399	0.0554891	0.391942	506; 545; 260; 558; 696; 193	49.2; 49.6; 48.3; 56.1; 52.3; 55.5
TLE4	9.13811	49.4028	0.0555455	0.392091	121; 212; 51; 128; 179; 89	43.1; 44.0; 50.7; 47.9; 59.2; 51.6
SNAP25	5.54719	49.2157	0.0556264	0.392452	310; 466; 123; 629; 752; 123	48.7; 47.0; 45.1; 53.1; 53.7; 47.6
GTPBP6	14.2645	53.4277	0.0556902	0.392482	93; 73; 22; 43; 60; 26	41.3; 48.3; 49.8; 69.4; 51.7; 60.0
L26953/CSNK1A1/BC005905	4.9299	49.7136	0.0556893	0.392482	500; 766; 345; 873; 1267; 399	51.8; 47.1; 42.8; 57.4; 50.3; 48.9
CNTNAP1	18.6317	47.8058	0.0559114	0.393254	63; 33; 24; 25; 44; 9	30.2; 57.0; 39.3; 59.2; 61.3; 39.8
ERCC6L2/DQ588075/C9orf102	9.05873	49.977	0.0558871	0.393254	114; 193; 43; 213; 337; 78	44.7; 51.5; 36.7; 63.9; 53.0; 50.1
RAD1	9.98461	49.0358	0.0559191	0.393254	108; 162; 32; 153; 228; 87	40.3; 52.2; 33.7; 63.8; 51.6; 52.6
ZNF674	19.0406	55.5674	0.0558469	0.393254	21; 66; 7; 28; 39; 8	60.3; 44.3; 33.1; 60.5; 70.6; 64.5
IFT140/BC114455	9.83346	47.4825	0.0559561	0.393304	110; 169; 69; 111; 208; 58	49.7; 44.4; 29.9; 59.3; 49.9; 51.7
ALDH3A2	9.03667	53.316	0.0560662	0.393459	155; 174; 71; 198; 226; 90	53.9; 48.5; 44.7; 67.2; 55.1; 50.4
MRPL27	4.94814	49.8024	0.056026	0.393459	438; 672; 279; 576; 672; 266	46.0; 48.8; 47.9; 53.3; 53.8; 49.0
POLR1E	10.0541	43.2302	0.0560677	0.393459	102; 149; 50; 214; 202; 99	44.2; 29.3; 46.3; 55.0; 41.3; 43.2
SLC39A1	4.79052	52.6399	0.0561222	0.39359	578; 911; 413; 1057; 1346; 455	48.3; 54.9; 46.9; 60.2; 53.6; 51.8
TXNDC12/KTI12	4.90144	45.2529	0.0561759	0.39359	416; 718; 223; 627; 692; 249	41.7; 41.5; 47.0; 46.5; 49.0; 45.8
WWC3	-19.344	34.2104	0.0561535	0.39359	40; 27; 10; 37; 46; 5	47.0; 33.7; 59.4; 16.1; 32.3; 16.8
FAXDC2	22.4669	46.3027	0.0563424	0.394546	1; 28; 14; 36; 78; 22	43.0; 25.9; 38.8; 40.9; 51.6; 77.6
PRKAG2-AS1	14.8099	52.9066	0.0564275	0.394933	37; 35; 14; 197; 186; 66	34.0; 55.3; 48.3; 56.3; 63.4; 60.2
AK091593/LINC00599	18.2856	49.7952	0.0566582	0.39544	48; 37; 22; 29; 70; 27	24.0; 44.1; 63.5; 71.7; 60.1; 35.3
AKAP7	32.5845	33.8462	0.0566243	0.39544	2; 22; 0; 11; 23; 6	17.5; 15.6; NA; 19.7; 59.9; 56.5
DDX50	6.90681	51.1105	0.0566294	0.39544	172; 477; 116; 469; 415; 124	49.1; 46.5; 43.2; 47.0; 57.3; 63.5
FNDC3B	13.7801	42.655	0.0566798	0.39544	52; 83; 23; 81; 128; 36	48.1; 38.4; 23.1; 45.3; 62.4; 38.5
PXDN	5.95487	44.1146	0.05668	0.39544	339; 401; 138; 606; 499; 137	43.0; 41.8; 42.4; 48.5; 51.3; 37.7
RNF126	-6.41703	46.0954	0.0566533	0.39544	260; 373; 146; 328; 328; 112	51.1; 46.3; 50.5; 43.1; 40.6; 45.0
CNOT3	8.3222	52.5718	0.0567645	0.395663	185; 200; 92; 215; 201; 70	46.5; 53.0; 44.8; 53.0; 62.0; 56.0
HPCAL4	-9.82816	46.5618	0.0567721	0.395663	73; 109; 51; 174; 273; 74	59.5; 51.7; 43.6; 43.4; 43.2; 38.1
HMGCS1	9.41514	52.1904	0.056822	0.395802	96; 257; 109; 191; 251; 70	40.3; 41.4; 55.3; 51.2; 49.7; 75.4
APBB1	9.31866	47.3645	0.0569714	0.396302	133; 179; 112; 127; 221; 52	43.4; 50.0; 39.6; 56.4; 57.7; 37.1
HERC3	33.6087	42.6867	0.056984	0.396302	1; 30; 1; 12; 12; 0	21.0; 22.8; 55.0; 38.8; 75.8; NA
PACSIN3	9.39033	59.5527	0.0569725	0.396302	98; 112; 45; 233; 287; 111	50.1; 55.0; 60.1; 66.4; 59.9; 65.8
XKR6/MIR598/C8orf15	8.13493	23.5372	0.05707	0.396691	115; 239; 103; 195; 189; 88	22.7; 21.9; 15.0; 30.7; 30.3; 20.7
FAM66C	21.0451	52.5997	0.0571101	0.39676	5; 49; 1; 27; 58; 5	40.0; 25.1; 113.0; 45.3; 51.6; 40.6
HNRNPA1L2	18.5924	49.7733	0.0571536	0.396853	31; 58; 25; 40; 33; 8	43.9; 36.9; 35.5; 41.7; 73.3; 67.2
C19orf70	4.95864	52.682	0.0572206	0.397071	505; 726; 341; 592; 883; 262	49.5; 54.1; 45.8; 58.0; 54.2; 54.5
DNAJC27-AS1	19.3417	39.3122	0.0573233	0.397071	21; 23; 15; 21; 73; 20	25.9; 22.1; 38.1; 55.1; 43.2; 51.5
LRRC6	29.0958	49.0146	0.0572609	0.397071	15; 15; 5; 17; 19; 1	27.3; 19.2; 73.0; 62.8; 56.8; 55.0
LRSAM1	8.77302	46.9673	0.0572813	0.397071	105; 219; 76; 171; 226; 93	43.3; 38.6; 48.8; 43.6; 55.4; 52.1
MRS2	13.4903	58.7577	0.0573356	0.397071	56; 106; 55; 51; 81; 28	58.8; 53.6; 38.2; 61.1; 61.2; 79.7
PLRG1	9.15102	47.6627	0.0573941	0.39715	90; 181; 68; 152; 220; 52	42.9; 44.8; 44.3; 48.8; 58.0; 47.2
SAE1	7.06868	46.8464	0.0574073	0.39715	238; 390; 154; 289; 298; 72	45.8; 42.4; 44.2; 45.8; 57.3; 45.6
ATP6V0E2	4.6929	39.2132	0.0575434	0.397345	476; 848; 343; 588; 846; 219	38.6; 39.7; 31.1; 42.6; 42.2; 41.2
C1orf211	43.4829	43.6816	0.0575561	0.397345	13; 10; 0; 0; 11; 1	12.2; 24.3; NA; NA; 59.3; 79.0
IQGAP3	7.4646	43.7141	0.0574913	0.397345	167; 272; 98; 278; 242; 70	42.9; 41.7; 34.6; 50.7; 45.9; 46.5
SLC35A2	13.5765	64.9394	0.0575359	0.397345	62; 54; 19; 55; 138; 69	67.5; 49.4; 53.8; 81.4; 70.3; 67.2
CCDC138	12.341	38.7627	0.0576245	0.397609	38; 113; 48; 110; 96; 27	30.1; 25.4; 39.4; 44.5; 34.6; 58.5
BTBD7	9.71972	41.4968	0.0577998	0.398104	70; 109; 63; 146; 239; 59	39.2; 33.6; 35.4; 43.4; 44.8; 52.5
COPE/HOMER3	3.23227	57.043	0.0578374	0.398104	1846; 2437; 1102; 2252; 2908; 931	55.6; 53.7; 57.4; 57.6; 59.3; 58.6
FAM173A	5.34852	67.5474	0.0579795	0.398104	514; 718; 334; 818; 960; 300	60.4; 66.2; 70.4; 71.3; 73.0; 63.9
HARBI1	21.7095	23.5573	0.0579069	0.398104	6; 41; 5; 14; 61; 0	17.3; 16.0; 4.8; 44.6; 35.0; NA
KIF2A	8.7617	45.1508	0.0580262	0.398104	101; 296; 124; 195; 248; 102	52.3; 43.2; 27.5; 56.1; 47.4; 44.4
KIF3C	5.66413	43.6851	0.0577323	0.398104	306; 365; 178; 789; 851; 333	46.5; 40.6; 36.0; 48.3; 49.2; 41.5
LRRC37BP1/SH3GL1P2	10.2093	40.7034	0.0580096	0.398104	83; 183; 57; 146; 168; 15	38.8; 34.6; 36.2; 55.5; 38.6; 40.5
RBMX/SNORD61	3.52906	43.418	0.0578743	0.398104	1108; 1584; 528; 1092; 1441; 580	39.4; 41.8; 44.1; 45.7; 44.0; 45.5
RGAG4	8.571	36.8952	0.057958	0.398104	206; 263; 123; 138; 161; 77	27.2; 32.0; 41.0; 35.2; 45.9; 40.1
TAGLN2	4.08312	61.8591	0.0579036	0.398104	909; 1117; 445; 1301; 1545; 455	57.3; 61.3; 61.0; 64.6; 63.4; 63.5
ZNF814	19.6969	41.6897	0.0580285	0.398104	37; 46; 12; 40; 17; 2	24.4; 30.4; 29.3; 44.4; 52.6; 69.0
BC014150	22.6481	59.1634	0.0581514	0.39874	6; 55; 24; 19; 13; 13	48.0; 53.8; 36.3; 62.9; 66.0; 87.9
CIDEC/PRRT3/EMC3/LOC401052/CIDECP/FW339974	5.2522	38.887	0.0582351	0.399106	281; 536; 236; 603; 610; 174	40.5; 33.2; 35.3; 40.2; 41.0; 43.2
GPX7	7.77373	51.3589	0.0583051	0.39917	148; 297; 117; 251; 290; 56	51.5; 48.0; 38.9; 50.2; 57.0; 62.6
NQO1	13.5156	53.6249	0.0582989	0.39917	77; 98; 27; 73; 77; 22	54.1; 46.9; 36.4; 73.1; 51.5; 59.7
KIAA0913/ZSWIM8/AX747098	9.10675	52.0065	0.0584233	0.399772	133; 158; 54; 188; 174; 70	42.8; 48.5; 52.1; 51.3; 60.7; 56.7
CLOCK/7SK	12.3551	44.5502	0.0584592	0.39981	51; 100; 44; 75; 77; 41	43.1; 41.1; 28.3; 50.7; 49.6; 54.5
AK054623	19.1371	46.1121	0.0585985	0.400024	42; 13; 9; 72; 35; 29	33.7; 45.7; 31.7; 56.8; 38.6; 70.2
ARHGDIB	15.2287	56.4926	0.0585862	0.400024	61; 65; 11; 70; 99; 38	30.8; 41.4; 92.2; 61.0; 49.4; 64.1
ASH1L-AS1/BC017347	37.3032	47.8801	0.0586612	0.400024	5; 11; 2; 6; 19; 0	16.8; 30.4; 50.5; 80.0; 61.7; NA
DUS4L	12.5429	40.5084	0.0586791	0.400024	33; 72; 46; 87; 126; 42	26.2; 42.1; 31.8; 44.6; 50.5; 47.8
ENAH	4.48813	42.8564	0.0586511	0.400024	428; 730; 262; 768; 1036; 288	41.1; 38.3; 43.7; 45.4; 44.2; 44.5
LOC642366	10.0796	50.2014	0.058703	0.400024	66; 165; 60; 319; 446; 131	55.5; 51.7; 29.7; 60.9; 60.9; 42.5
NT5C3A/AX721280	10.5078	53.3971	0.0586869	0.400024	60; 140; 49; 125; 150; 51	42.8; 44.9; 59.9; 60.0; 56.8; 56.1
RRAGD	16.7053	49.1554	0.0587501	0.400138	31; 78; 6; 53; 64; 3	57.8; 31.2; 28.7; 47.9; 60.3; 69.0
MYCL1	-34.6098	65.796	0.058863	0.4007	0; 11; 10; 7; 31; 7	NA; 88.2; 88.6; 89.1; 56.5; 6.6
IGSF3/Mir_544	-7.69616	60.969	0.0589086	0.400804	185; 239; 82; 273; 307; 92	64.9; 68.0; 62.2; 54.9; 62.9; 53.0
MED11	13.994	45.7102	0.0589527	0.400896	110; 98; 27; 74; 77; 21	32.4; 39.4; 64.5; 62.2; 52.6; 23.2
LOC100506730	-20.9549	60.4792	0.0590581	0.401199	4; 30; 13; 37; 80; 0	85.8; 59.9; 67.5; 48.3; 40.9; NA
PBXIP1	7.73039	49.1914	0.059053	0.401199	160; 250; 103; 350; 375; 117	44.7; 41.0; 46.5; 47.4; 49.2; 66.4
IMMP2L	9.82991	44.3703	0.0590981	0.401264	74; 159; 59; 245; 241; 74	28.0; 40.3; 46.1; 40.8; 52.2; 58.7
DL492607	16.3933	82.0075	0.0591355	0.401311	28; 53; 28; 40; 68; 10	69.5; 70.2; 76.4; 97.1; 80.9; 98.0
RHOBTB3	4.34032	37.9652	0.0592338	0.401565	401; 661; 295; 834; 1276; 382	38.6; 34.8; 34.9; 40.8; 40.9; 37.8
ZNF607	8.96444	62.3393	0.0592338	0.401565	117; 203; 58; 145; 155; 77	57.9; 59.4; 56.0; 65.1; 70.5; 65.2
RAB40C/AK128777/WFIKKN1	8.05633	48.0549	0.0592959	0.40178	114; 203; 86; 214; 242; 99	45.1; 40.8; 48.4; 50.0; 54.1; 49.9
LRRC61/ZBED6CL	4.04426	46.5034	0.0594201	0.402414	687; 981; 440; 987; 1159; 379	46.8; 44.3; 41.2; 47.8; 48.3; 50.5
LLGL2/AF289551	26.225	36.5668	0.0595545	0.403117	24; 16; 38; 9; 10; 14	18.0; 42.1; 18.9; 16.6; 61.1; 62.7
FURIN	-17.9452	54.7175	0.0595955	0.403188	11; 48; 25; 73; 64; 25	56.8; 73.6; 57.2; 63.1; 34.0; 43.6
IPO4/TM9SF1/CHMP4A/MDP1/NEDD8-MDP1/NEDD8	3.33785	54.8702	0.0596967	0.403408	1920; 2571; 1030; 2191; 3108; 1077	50.4; 56.5; 52.8; 57.4; 57.4; 54.7
SNTB2	12.1001	37.5626	0.0597811	0.403408	75; 121; 45; 64; 127; 14	32.0; 20.5; 33.0; 43.0; 33.5; 63.4
TGM2/HV530979	13.9971	54.4719	0.0597609	0.403408	74; 64; 17; 84; 156; 17	42.0; 50.1; 62.2; 45.6; 71.2; 55.7
WIPI2	5.67943	46.1799	0.0597166	0.403408	385; 411; 177; 586; 680; 236	40.6; 50.3; 38.5; 50.6; 50.5; 46.6
ZNF687	10.5712	57.4409	0.0597323	0.403408	104; 89; 52; 129; 171; 71	47.5; 57.5; 49.7; 68.9; 55.5; 65.7
ARFGEF1	10.6774	62.8704	0.0598795	0.403865	68; 134; 28; 179; 161; 54	51.9; 53.6; 72.6; 61.4; 71.2; 66.6
CRHR1/CRHR1-IT1/MGC57346	9.19471	56.331	0.0599844	0.403952	91; 134; 67; 211; 264; 84	55.2; 44.3; 57.6; 56.3; 62.1; 62.6
NUP37	-15.816	56.2556	0.0599662	0.403952	60; 38; 35; 54; 74; 16	51.8; 56.0; 86.9; 48.5; 44.1; 50.4
ST3GAL2	8.89328	38.6556	0.0599605	0.403952	123; 181; 56; 174; 185; 30	33.0; 38.3; 28.5; 46.0; 41.6; 44.6
ABCC5	11.2342	45.0758	0.0600205	0.403989	35; 95; 66; 148; 163; 34	42.4; 36.2; 47.2; 56.0; 52.3; 36.4
CCDC171/BC042022	30.9846	47.2817	0.0601963	0.404965	15; 25; 18; 12; 5; 6	38.9; 30.8; 39.0; 90.4; 63.0; 21.5
OSBPL10	26.8535	27.0148	0.0602808	0.40512	14; 9; 10; 10; 28; 12	11.6; 20.2; 10.5; 22.7; 39.4; 57.7
UBE2I	4.27538	44.3177	0.0602593	0.40512	602; 957; 389; 759; 938; 270	44.0; 41.5; 42.7; 46.4; 48.7; 42.5
FAM8A1	9.35241	47.0907	0.0603743	0.405403	75; 193; 67; 208; 261; 65	38.9; 46.7; 36.2; 59.6; 44.9; 56.2
POP4	-9.29452	49.899	0.0603845	0.405403	105; 202; 50; 127; 229; 68	53.3; 54.5; 53.8; 55.3; 39.0; 43.5
NAT16	11.581	52.3168	0.0604684	0.405553	62; 84; 15; 135; 142; 53	43.3; 52.5; 39.7; 59.9; 58.4; 60.1
ZNF628	19.9258	56.6761	0.0604645	0.405553	16; 51; 14; 22; 39; 6	44.8; 50.5; 33.9; 56.4; 69.1; 85.3
PET117/CSRP2BP	8.88016	51.6109	0.0605242	0.405721	101; 205; 58; 182; 251; 56	42.7; 43.2; 60.9; 52.6; 56.9; 53.3
DNA2	18.5759	42.5316	0.0606594	0.406421	62; 70; 7; 26; 41; 16	44.4; 26.0; 43.0; 62.3; 62.6; 16.9
TSPYL1	6.6188	50.7916	0.0607757	0.406994	166; 315; 154; 314; 363; 128	47.3; 45.4; 49.2; 54.9; 50.9; 57.1
ALOX12B	47.1347	46.1667	0.0608339	0.407176	1; 12; 2; 10; 1; 0	16.0; 34.3; 44.0; 84.5; 52.0; NA
ADAM23	11.9629	33.1376	0.0609016	0.407423	14; 160; 36; 76; 137; 55	18.5; 27.9; 25.0; 45.5; 29.2; 52.7
CCDC78	31.6781	56.5439	0.0611275	0.4085	5; 19; 0; 27; 14; 0	47.0; 40.3; NA; 82.1; 56.8; NA
FIS1/Mir_324/AK091729	3.77603	54.9531	0.0611557	0.4085	1108; 1552; 618; 1138; 1601; 539	55.8; 52.2; 52.0; 57.6; 58.4; 53.7
TBC1D30	20.5464	52.102	0.0611504	0.4085	29; 16; 13; 41; 43; 6	45.0; 24.4; 43.8; 51.4; 63.9; 84.2
SNX5/SNORD17/AK296947	8.67251	43.8707	0.0612049	0.408621	133; 226; 93; 168; 180; 53	42.4; 39.8; 30.7; 46.5; 44.5; 59.3
NTN4	42.419	66.2561	0.0612578	0.408768	10; 6; 1; 3; 11; 1	21.9; 52.7; 35.0; 92.3; 66.6; 129.0
ALDH2	5.66102	46.498	0.0613117	0.408794	298; 560; 207; 544; 658; 206	38.1; 44.6; 49.7; 45.8; 53.1; 47.7
ZNF229	35.4001	61.7781	0.0613238	0.408794	0; 16; 3; 8; 25; 0	NA; 34.7; 52.0; 94.6; 65.8; NA
SEC24B/Mir_576	9.57371	45.0867	0.0613578	0.408814	96; 172; 58; 144; 148; 49	43.5; 35.8; 47.2; 49.0; 53.1; 41.9
KLHL21	-16.2298	52.8059	0.0615486	0.409878	18; 67; 5; 51; 65; 12	52.9; 60.9; 64.8; 42.6; 41.7; 54.0
PHTF2	9.28122	39.1491	0.0615997	0.410011	170; 182; 77; 91; 166; 57	38.3; 37.5; 22.9; 47.2; 42.0; 46.9
SLC25A12	27.853	33.8526	0.0616697	0.41027	8; 23; 11; 13; 23; 15	12.5; 33.0; 17.3; 33.8; 82.2; 24.4
CLTCL1	17.3714	40.1876	0.0618396	0.411193	30; 35; 24; 37; 41; 19	34.5; 38.2; 19.8; 50.2; 48.1; 50.3
CD164	5.83151	55.9749	0.061941	0.411499	345; 478; 211; 700; 965; 235	47.5; 60.1; 52.5; 58.8; 63.0; 53.9
KIF26A	6.69318	47.3325	0.0619793	0.411499	220; 257; 72; 285; 449; 81	42.3; 44.0; 45.3; 49.8; 49.9; 52.7
STX18	14.3181	41.9976	0.0619766	0.411499	55; 82; 12; 62; 88; 36	28.0; 46.0; 26.5; 64.5; 49.1; 37.8
ARFIP1	14.4402	44.525	0.0620146	0.411526	45; 65; 49; 31; 110; 29	39.6; 28.4; 32.3; 66.3; 37.5; 63.0
JAK1/AK128734	6.87239	53.9969	0.0620574	0.411602	97; 252; 124; 495; 603; 174	54.4; 53.2; 44.0; 56.7; 59.4; 56.3
BC063675	-24.4165	54.7354	0.062113	0.411613	40; 8; 3; 0; 32; 11	62.9; 63.0; 69.3; NA; 38.5; 40.0
KIF14	15.3929	41.2304	0.0621527	0.411613	27; 59; 40; 55; 55; 16	35.2; 43.5; 20.3; 51.5; 48.3; 48.5
TMEM249/FBXL6	7.85881	48.6613	0.062144	0.411613	115; 334; 71; 201; 204; 51	42.0; 44.7; 50.4; 51.3; 55.3; 48.2
TIAL1	7.23563	46.5669	0.062446	0.413348	155; 265; 126; 207; 274; 107	43.1; 42.7; 44.2; 47.1; 53.6; 48.8
EEF1A2	3.01629	55.6129	0.0625583	0.41336	2281; 3566; 1505; 3598; 4466; 1328	52.2; 55.9; 54.8; 57.8; 58.7; 54.4
KCTD7/RABGEF1	4.02294	32.2204	0.0625273	0.41336	433; 976; 386; 1155; 1534; 370	28.7; 33.0; 27.8; 31.9; 37.1; 34.8
MAX	6.0118	47.0949	0.0625749	0.41336	248; 346; 173; 474; 537; 186	46.9; 44.8; 42.3; 49.6; 54.6; 44.5
SQLE	4.16442	39.5832	0.0626046	0.41336	585; 1022; 293; 1091; 1265; 449	40.7; 36.2; 37.1; 39.8; 45.3; 38.5
STARD3	9.59434	58.4259	0.0624922	0.41336	169; 144; 96; 235; 262; 115	63.3; 58.8; 37.7; 60.7; 73.0; 57.0
TTC1	5.04322	47.5577	0.0626456	0.413424	359; 590; 270; 567; 637; 182	46.2; 42.4; 45.5; 48.5; 48.4; 54.3
TK1	8.09301	53.3409	0.0626983	0.413564	319; 409; 165; 220; 293; 94	46.0; 52.8; 55.7; 68.9; 58.6; 38.1
[truncated: 11,181 more rows]

## Sheet: Table S4
Table S4	Functional analysis of genes with significantly regulated poly(A) tail length
Category	ID	Name	p-value	q-value FDR B&H	Hit Count in Query List	Hit Count in Genome	Hit in Query List
GO: Biological Process	GO:0022008	neurogenesis	1.638e-12	5.402e-09	47	1867	MYT1L,DOK6,ERCC3,TRIO,SPR,GDF6,KATNB1,ASAP1,ARID1B,NF1,STXBP1,NLGN4X,PTPRO,ANAPC2,NAV2,DCLK2,ALCAM,ADGRL3,SEMA4D,CUX2,MBOAT7,RAPGEF4,DVL1,CRTC1,NCSTN,LDLR,ADAM22,BTBD3,TRAK1,OPRM1,RNF165,SPTBN4,MIR137,EFNA5,PLPP3,ABI2,PAFAH1B1,MTR,PRKCA,GIGYF2,ROBO2,IRS2,CTNNA2,RERE,C8orf37,MIR26A1,HTT
GO: Biological Process	GO:0048699	generation of neurons	5.984e-10	9.868e-07	41	1752	MYT1L,DOK6,ERCC3,TRIO,SPR,GDF6,KATNB1,ASAP1,ARID1B,NF1,STXBP1,NLGN4X,PTPRO,ANAPC2,DCLK2,ALCAM,ADGRL3,SEMA4D,CUX2,RAPGEF4,DVL1,CRTC1,LDLR,BTBD3,TRAK1,OPRM1,RNF165,SPTBN4,MIR137,EFNA5,ABI2,PAFAH1B1,MTR,PRKCA,GIGYF2,ROBO2,IRS2,CTNNA2,RERE,C8orf37,HTT
GO: Biological Process	GO:0030182	neuron differentiation	1.379e-09	1.516e-06	38	1579	MYT1L,DOK6,ERCC3,TRIO,SPR,GDF6,KATNB1,ASAP1,ARID1B,NF1,STXBP1,NLGN4X,PTPRO,ANAPC2,DCLK2,ALCAM,SEMA4D,CUX2,RAPGEF4,DVL1,CRTC1,BTBD3,TRAK1,RNF165,SPTBN4,MIR137,EFNA5,ABI2,PAFAH1B1,MTR,PRKCA,GIGYF2,ROBO2,IRS2,CTNNA2,RERE,C8orf37,HTT
GO: Biological Process	GO:0048666	neuron development	5.532e-09	4.561e-06	33	1298	MYT1L,DOK6,TRIO,SPR,KATNB1,ASAP1,ARID1B,NF1,STXBP1,PTPRO,ANAPC2,DCLK2,ALCAM,SEMA4D,CUX2,RAPGEF4,DVL1,CRTC1,BTBD3,TRAK1,RNF165,SPTBN4,EFNA5,ABI2,PAFAH1B1,MTR,PRKCA,ROBO2,IRS2,CTNNA2,RERE,C8orf37,HTT
GO: Biological Process	GO:0048667	cell morphogenesis involved in neuron differentiation	1.213e-08	7.998e-06	23	689	DOK6,TRIO,SPR,STXBP1,PTPRO,ANAPC2,ALCAM,SEMA4D,CUX2,DVL1,BTBD3,TRAK1,RNF165,SPTBN4,EFNA5,ABI2,PAFAH1B1,PRKCA,ROBO2,IRS2,CTNNA2,RERE,C8orf37
GO: Biological Process	GO:0016358	dendrite development	1.58e-07	8.683e-05	14	294	ASAP1,ARID1B,ANAPC2,SEMA4D,CUX2,RAPGEF4,DVL1,CRTC1,BTBD3,TRAK1,ABI2,PAFAH1B1,CTNNA2,RERE
GO: Biological Process	GO:0000904	cell morphogenesis involved in differentiation	2.179e-07	9.776e-05	24	873	DOK6,TRIO,SPR,NEDD9,STXBP1,PTPRO,ANAPC2,ALCAM,SEMA4D,CUX2,DVL1,BTBD3,TRAK1,RNF165,SPTBN4,EFNA5,ABI2,PAFAH1B1,PRKCA,ROBO2,IRS2,CTNNA2,RERE,C8orf37
GO: Biological Process	GO:0031175	neuron projection development	2.371e-07	9.776e-05	28	1151	DOK6,TRIO,KATNB1,ASAP1,ARID1B,NF1,STXBP1,PTPRO,ANAPC2,ALCAM,SEMA4D,CUX2,RAPGEF4,DVL1,CRTC1,BTBD3,TRAK1,RNF165,SPTBN4,EFNA5,ABI2,PAFAH1B1,MTR,PRKCA,ROBO2,IRS2,CTNNA2,RERE
GO: Biological Process	GO:0048812	neuron projection morphogenesis	8.624e-07	0.000316	21	743	DOK6,TRIO,STXBP1,PTPRO,ANAPC2,ALCAM,SEMA4D,CUX2,DVL1,BTBD3,TRAK1,RNF165,SPTBN4,EFNA5,ABI2,PAFAH1B1,PRKCA,ROBO2,IRS2,CTNNA2,RERE
GO: Biological Process	GO:0120039	plasma membrane bounded cell projection morphogenesis	1.187e-06	0.0003915	21	758	DOK6,TRIO,STXBP1,PTPRO,ANAPC2,ALCAM,SEMA4D,CUX2,DVL1,BTBD3,TRAK1,RNF165,SPTBN4,EFNA5,ABI2,PAFAH1B1,PRKCA,ROBO2,IRS2,CTNNA2,RERE
GO: Biological Process	GO:0048858	cell projection morphogenesis	1.318e-06	0.0003952	21	763	DOK6,TRIO,STXBP1,PTPRO,ANAPC2,ALCAM,SEMA4D,CUX2,DVL1,BTBD3,TRAK1,RNF165,SPTBN4,EFNA5,ABI2,PAFAH1B1,PRKCA,ROBO2,IRS2,CTNNA2,RERE
GO: Biological Process	GO:0061564	axon development	1.654e-06	0.0004546	18	584	DOK6,TRIO,STXBP1,PTPRO,ANAPC2,ALCAM,SEMA4D,DVL1,TRAK1,RNF165,SPTBN4,EFNA5,PAFAH1B1,MTR,PRKCA,ROBO2,IRS2,CTNNA2
GO: Biological Process	GO:0032990	cell part morphogenesis	1.985e-06	0.0005036	21	783	DOK6,TRIO,STXBP1,PTPRO,ANAPC2,ALCAM,SEMA4D,CUX2,DVL1,BTBD3,TRAK1,RNF165,SPTBN4,EFNA5,ABI2,PAFAH1B1,PRKCA,ROBO2,IRS2,CTNNA2,RERE
GO: Biological Process	GO:0007409	axonogenesis	2.287e-06	0.0005271	17	537	DOK6,TRIO,STXBP1,PTPRO,ANAPC2,ALCAM,SEMA4D,DVL1,TRAK1,RNF165,SPTBN4,EFNA5,PAFAH1B1,PRKCA,ROBO2,IRS2,CTNNA2
GO: Biological Process	GO:0048813	dendrite morphogenesis	2.397e-06	0.0005271	10	179	ANAPC2,SEMA4D,CUX2,DVL1,BTBD3,TRAK1,ABI2,PAFAH1B1,CTNNA2,RERE
GO: Biological Process	GO:0050807	regulation of synapse organization	2.671e-06	0.0005506	12	271	PTPRO,ANAPC2,ADGRL3,SEMA4D,CUX2,RAPGEF4,EFNA5,ABI2,PAFAH1B1,PRKCA,ROBO2,CTNNA2
GO: Biological Process	GO:0007610	behavior	3.101e-06	0.0006016	20	739	NF1,NLGN4X,NAV2,ASIC4,ADGRL3,CUX2,DVL1,CRTC1,NCSTN,LDLR,ADAM22,ZIC1,OPRM1,SPTBN4,ABI2,PAFAH1B1,PRKCA,GIGYF2,LSAMP,HTT
GO: Biological Process	GO:0050803	regulation of synapse structure or activity	4.022e-06	0.0007199	12	282	PTPRO,ANAPC2,ADGRL3,SEMA4D,CUX2,RAPGEF4,EFNA5,ABI2,PAFAH1B1,PRKCA,ROBO2,CTNNA2
GO: Biological Process	GO:0000902	cell morphogenesis	4.148e-06	0.0007199	26	1179	DOK6,TRIO,SPR,FMNL2,NEDD9,STXBP1,PTPRO,ANAPC2,ALCAM,SEMA4D,CUX2,DVL1,BTBD3,TRAK1,RNF165,SPTBN4,EFNA5,ABI2,PAFAH1B1,PRKCA,ROBO2,IRS2,CTNNA2,RERE,SSH2,C8orf37
GO: Biological Process	GO:0007417	central nervous system development	6.055e-06	0.0009985	25	1129	TRIO,NF1,NLGN4X,PGAP1,NAV2,DCLK2,ADGRL3,MBOAT7,NCSTN,LDLR,ADAM22,BTBD3,ZIC1,SPTBN4,EFNA5,PLPP3,PAFAH1B1,PRKCA,GIGYF2,ROBO2,IRS2,CTNNA2,RERE,MIR26A1,HTT
GO: Biological Process	GO:0032989	cellular component morphogenesis	7.654e-06	0.001202	27	1297	DOK6,TRIO,SPR,FMNL2,NEDD9,STXBP1,PTPRO,ANAPC2,ALCAM,SEMA4D,CUX2,CLASP1,DVL1,BTBD3,TRAK1,RNF165,SPTBN4,EFNA5,ABI2,PAFAH1B1,PRKCA,ROBO2,IRS2,CTNNA2,RERE,SSH2,C8orf37
GO: Biological Process	GO:0007411	axon guidance	9.523e-06	0.001411	12	307	DOK6,TRIO,PTPRO,ALCAM,SEMA4D,DVL1,RNF165,SPTBN4,EFNA5,PRKCA,ROBO2,IRS2
GO: Biological Process	GO:0097485	neuron projection guidance	9.839e-06	0.001411	12	308	DOK6,TRIO,PTPRO,ALCAM,SEMA4D,DVL1,RNF165,SPTBN4,EFNA5,PRKCA,ROBO2,IRS2
GO: Cellular Component	GO:0030424	axon	9.993e-06	0.004207	20	817	KATNB1,NF1,STXBP1,PTPRO,ALCAM,ADGRL3,RAPGEF4,DVL1,ADAM22,TRAK1,OPRM1,SPTBN4,SBF2,PAFAH1B1,TPX2,PRKCA,ROBO2,CTNNA2,WDFY3,HTT
GO: Biological Process	GO:0051960	regulation of nervous system development	3.085e-05	0.004239	23	1088	GDF6,KATNB1,ASAP1,NF1,PTPRO,ANAPC2,ADGRL3,SEMA4D,CUX2,RAPGEF4,DVL1,CRTC1,LDLR,TRAK1,OPRM1,MIR137,EFNA5,ABI2,PAFAH1B1,PRKACB,PRKCA,ROBO2,CTNNA2
GO: Biological Process	GO:0031290	retinal ganglion cell axon guidance	3.484e-05	0.004596	4	23	PTPRO,ALCAM,EFNA5,ROBO2
GO: Biological Process	GO:0007626	locomotory behavior	4.889e-05	0.006123	10	253	NAV2,ADGRL3,ADAM22,ZIC1,OPRM1,SPTBN4,PAFAH1B1,GIGYF2,LSAMP,HTT
GO: Biological Process	GO:0010975	regulation of neuron projection development	5.013e-05	0.006123	16	614	KATNB1,ASAP1,NF1,PTPRO,ANAPC2,SEMA4D,CUX2,RAPGEF4,DVL1,CRTC1,TRAK1,EFNA5,ABI2,PAFAH1B1,ROBO2,CTNNA2
GO: Biological Process	GO:0120036	plasma membrane bounded cell projection organization	5.636e-05	0.006638	31	1790	DOK6,TRIO,KATNB1,TUB,ASAP1,ARID1B,NF1,STXBP1,PTPRO,ANAPC2,ALCAM,SEMA4D,CUX2,CLASP1,RAPGEF4,DVL1,CRTC1,BTBD3,TRAK1,RNF165,SPTBN4,EFNA5,ABI2,PAFAH1B1,MTR,PRKCA,ROBO2,IRS2,CTNNA2,RERE,HTT
GO: Biological Process	GO:0050808	synapse organization	6.774e-05	0.007481	14	498	NLGN4X,PTPRO,ANAPC2,ADGRL3,SEMA4D,CUX2,RAPGEF4,DVL1,EFNA5,ABI2,PAFAH1B1,PRKCA,ROBO2,CTNNA2
GO: Biological Process	GO:0035552	oxidative single-stranded DNA demethylation	6.805e-05	0.007481	2	2	FTO,ALKBH3
GO: Biological Process	GO:0030030	cell projection organization	8.333e-05	0.008865	31	1828	DOK6,TRIO,KATNB1,TUB,ASAP1,ARID1B,NF1,STXBP1,PTPRO,ANAPC2,ALCAM,SEMA4D,CUX2,CLASP1,RAPGEF4,DVL1,CRTC1,BTBD3,TRAK1,RNF165,SPTBN4,EFNA5,ABI2,PAFAH1B1,MTR,PRKCA,ROBO2,IRS2,CTNNA2,RERE,HTT
GO: Biological Process	GO:0045664	regulation of neuron differentiation	9.771e-05	0.01007	18	792	GDF6,KATNB1,ASAP1,NF1,PTPRO,ANAPC2,SEMA4D,CUX2,RAPGEF4,DVL1,CRTC1,TRAK1,MIR137,EFNA5,ABI2,PAFAH1B1,ROBO2,CTNNA2
GO: Biological Process	GO:0042326	negative regulation of phosphorylation	0.0001159	0.01159	14	524	PDPK1,PTPN1,NF1,DNAJC10,SEMA4D,DVL1,MBIP,MIR137,PLPP3,PAFAH1B1,PRKCA,IRS2,MIR26A1,CTDSPL
GO: Biological Process	GO:0051962	positive regulation of nervous system development	0.0001248	0.01211	16	664	GDF6,KATNB1,NF1,ANAPC2,ADGRL3,SEMA4D,CUX2,DVL1,CRTC1,TRAK1,OPRM1,MIR137,EFNA5,PAFAH1B1,PRKCA,ROBO2
GO: Biological Process	GO:0050767	regulation of neurogenesis	0.0001522	0.01434	20	972	GDF6,KATNB1,ASAP1,NF1,PTPRO,ANAPC2,SEMA4D,CUX2,RAPGEF4,DVL1,CRTC1,LDLR,TRAK1,OPRM1,MIR137,EFNA5,ABI2,PAFAH1B1,ROBO2,CTNNA2
GO: Biological Process	GO:0030534	adult behavior	0.0001582	0.01439	8	186	NLGN4X,NCSTN,ADAM22,ZIC1,OPRM1,SPTBN4,PAFAH1B1,GIGYF2
GO: Biological Process	GO:0045666	positive regulation of neuron differentiation	0.0001614	0.01439	13	475	GDF6,KATNB1,NF1,ANAPC2,SEMA4D,CUX2,DVL1,CRTC1,TRAK1,MIR137,EFNA5,PAFAH1B1,ROBO2
GO: Biological Process	GO:0001933	negative regulation of protein phosphorylation	0.0001717	0.0149	13	478	PDPK1,PTPN1,NF1,DNAJC10,SEMA4D,DVL1,MBIP,MIR137,PLPP3,PAFAH1B1,PRKCA,MIR26A1,CTDSPL
GO: Cellular Component	GO:0036477	somatodendritic compartment	7.3e-05	0.01537	22	1096	PDPK1,KATNB1,ASAP1,NF1,NLGN4X,PTPRO,ALCAM,RAPGEF4,DVL1,CRTC1,LDLR,TRAK1,OPRM1,SPTBN4,ABI2,PAFAH1B1,TPX2,PRKCA,GIGYF2,CTNNA2,WDFY3,HTT
GO: Biological Process	GO:0050773	regulation of dendrite development	0.0001897	0.01605	8	191	ASAP1,ANAPC2,SEMA4D,CUX2,RAPGEF4,CRTC1,ABI2,PAFAH1B1
GO: Biological Process	GO:0035553	oxidative single-stranded RNA demethylation	0.0002014	0.0166	2	3	FTO,ALKBH3
GO: Biological Process	GO:0010770	positive regulation of cell morphogenesis involved in differentiation	0.0002185	0.01758	8	195	NEDD9,ANAPC2,SEMA4D,CUX2,TRAK1,EFNA5,PAFAH1B1,ROBO2
GO: Biological Process	GO:0050772	positive regulation of axonogenesis	0.0002601	0.02023	6	107	ANAPC2,SEMA4D,TRAK1,EFNA5,PAFAH1B1,ROBO2
GO: Biological Process	GO:0010976	positive regulation of neuron projection development	0.0002638	0.02023	11	371	KATNB1,NF1,ANAPC2,SEMA4D,CUX2,DVL1,CRTC1,TRAK1,EFNA5,PAFAH1B1,ROBO2
GO: Biological Process	GO:0007416	synapse assembly	0.0002868	0.0212	8	203	NLGN4X,ADGRL3,SEMA4D,CUX2,DVL1,EFNA5,PRKCA,ROBO2
GO: Biological Process	GO:0051130	positive regulation of cellular component organization	0.0003	0.0212	24	1351	ERCC3,KATNB1,ASAP1,NEDD9,NF1,ANAPC2,ANAPC5,ADGRL3,USP36,SEMA4D,CUX2,CLASP1,DVL1,CRTC1,TRAK1,CAMKK2,EFNA5,ABI2,PAFAH1B1,PRKCA,ROBO2,CTNNA2,MAP2K7,HTT
GO: Biological Process	GO:0045936	negative regulation of phosphate metabolic process	0.0003035	0.0212	15	646	CNST,PDPK1,PTPN1,NF1,DNAJC10,SEMA4D,DVL1,MBIP,MIR137,PLPP3,PAFAH1B1,PRKCA,IRS2,MIR26A1,CTDSPL
GO: Biological Process	GO:0010563	negative regulation of phosphorus metabolic process	0.0003085	0.0212	15	647	CNST,PDPK1,PTPN1,NF1,DNAJC10,SEMA4D,DVL1,MBIP,MIR137,PLPP3,PAFAH1B1,PRKCA,IRS2,MIR26A1,CTDSPL
GO: Biological Process	GO:0007611	learning or memory	0.0003086	0.0212	10	317	NF1,NLGN4X,CUX2,CRTC1,NCSTN,LDLR,ABI2,PAFAH1B1,PRKCA,HTT
GO: Biological Process	GO:0050769	positive regulation of neurogenesis	0.0004032	0.02714	14	592	GDF6,KATNB1,NF1,ANAPC2,SEMA4D,CUX2,DVL1,CRTC1,TRAK1,OPRM1,MIR137,EFNA5,PAFAH1B1,ROBO2
GO: Biological Process	GO:0060284	regulation of cell development	0.0004246	0.02801	21	1133	GDF6,KATNB1,ASAP1,NEDD9,NF1,PTPRO,ANAPC2,SEMA4D,CUX2,RAPGEF4,DVL1,CRTC1,LDLR,TRAK1,OPRM1,MIR137,EFNA5,ABI2,PAFAH1B1,ROBO2,CTNNA2
GO: Biological Process	GO:0051965	positive regulation of synapse assembly	0.0004378	0.02831	5	77	ADGRL3,SEMA4D,CUX2,EFNA5,PRKCA
GO: Biological Process	GO:0120035	regulation of plasma membrane bounded cell projection organization	0.0004599	0.02917	17	822	KATNB1,ASAP1,NF1,PTPRO,ANAPC2,SEMA4D,CUX2,RAPGEF4,DVL1,CRTC1,TRAK1,EFNA5,ABI2,PAFAH1B1,ROBO2,CTNNA2,HTT
GO: Biological Process	GO:0060996	dendritic spine development	0.0005256	0.03161	6	122	ASAP1,ARID1B,CUX2,DVL1,ABI2,PAFAH1B1
GO: Biological Process	GO:0051963	regulation of synapse assembly	0.0005256	0.03161	6	122	ADGRL3,SEMA4D,CUX2,EFNA5,PRKCA,ROBO2
GO: Biological Process	GO:0031344	regulation of cell projection organization	0.0005272	0.03161	17	832	KATNB1,ASAP1,NF1,PTPRO,ANAPC2,SEMA4D,CUX2,RAPGEF4,DVL1,CRTC1,TRAK1,EFNA5,ABI2,PAFAH1B1,ROBO2,CTNNA2,HTT
GO: Biological Process	GO:0050804	modulation of chemical synaptic transmission	0.0005414	0.03187	13	539	CYTH1,NF1,STXBP1,NLGN4X,ANAPC2,KCNMB4,CUX2,RAPGEF4,DVL1,CRTC1,NCSTN,PRKCA,HTT
GO: Biological Process	GO:0099177	regulation of trans-synaptic signaling	0.0005508	0.03187	13	540	CYTH1,NF1,STXBP1,NLGN4X,ANAPC2,KCNMB4,CUX2,RAPGEF4,DVL1,CRTC1,NCSTN,PRKCA,HTT
GO: Biological Process	GO:0010720	positive regulation of cell development	0.0005681	0.0323	15	686	GDF6,KATNB1,NEDD9,NF1,ANAPC2,SEMA4D,CUX2,DVL1,CRTC1,TRAK1,OPRM1,MIR137,EFNA5,PAFAH1B1,ROBO2
GO: Biological Process	GO:0031346	positive regulation of cell projection organization	0.0006476	0.0359	12	480	KATNB1,NF1,ANAPC2,SEMA4D,CUX2,DVL1,CRTC1,TRAK1,EFNA5,PAFAH1B1,ROBO2,HTT
GO: Biological Process	GO:0035511	oxidative DNA demethylation	0.000664	0.0359	2	5	FTO,ALKBH3
GO: Biological Process	GO:0035513	oxidative RNA demethylation	0.000664	0.0359	2	5	FTO,ALKBH3
GO: Biological Process	GO:1903523	negative regulation of blood circulation	0.0007056	0.03754	4	49	DOCK4,SPTBN4,PRKCA,MIR26A1
GO: Biological Process	GO:0050890	cognition	0.0007778	0.04072	10	357	NF1,NLGN4X,CUX2,CRTC1,NCSTN,LDLR,ABI2,PAFAH1B1,PRKCA,HTT
GO: Biological Process	GO:0023061	signal release	0.0007968	0.04106	13	562	CYTH1,MYT1,NF1,STXBP1,KCNMB4,RAPGEF4,DVL1,RAB11FIP1,OPRM1,EFNA5,PRKCA,IRS2,HTT
GO: Biological Process	GO:0010769	regulation of cell morphogenesis involved in differentiation	0.000829	0.04206	10	360	NEDD9,PTPRO,ANAPC2,SEMA4D,CUX2,TRAK1,EFNA5,ABI2,PAFAH1B1,ROBO2
GO: Cellular Component	GO:0043005	neuron projection	0.0005852	0.04794	26	1624	DOCK4,KATNB1,ASAP1,NF1,STXBP1,NLGN4X,PTPRO,ALCAM,ADGRL3,RAPGEF4,DVL1,CRTC1,ADAM22,TRAK1,OPRM1,SPTBN4,ABI2,SBF2,PAFAH1B1,TPX2,PRKCA,GIGYF2,ROBO2,CTNNA2,WDFY3,HTT
GO: Cellular Component	GO:0032279	asymmetric synapse	0.0007021	0.04794	11	426	PDPK1,RPS6KC1,NF1,NLGN4X,PTPRO,RAPGEF4,DVL1,CRTC1,ADAM22,CTNNA2,HTT
GO: Cellular Component	GO:0014069	postsynaptic density	0.0007021	0.04794	11	426	PDPK1,RPS6KC1,NF1,NLGN4X,PTPRO,RAPGEF4,DVL1,CRTC1,ADAM22,CTNNA2,HTT
GO: Cellular Component	GO:0097443	sorting endosome	0.0009493	0.04794	2	6	PTPN1,LDLR
GO: Cellular Component	GO:0098794	postsynapse	0.001066	0.04794	16	825	PDPK1,ASAP1,RPS6KC1,NF1,STXBP1,NLGN4X,PTPRO,CUX2,RAPGEF4,DVL1,CRTC1,ADAM22,OPRM1,ABI2,CTNNA2,HTT
GO: Cellular Component	GO:0098984	neuron to neuron synapse	0.001135	0.04794	11	452	PDPK1,RPS6KC1,NF1,NLGN4X,PTPRO,RAPGEF4,DVL1,CRTC1,ADAM22,CTNNA2,HTT
GO: Cellular Component	GO:0005688	U6 snRNP	0.001139	0.04794	5	97	CRNKL1,DDX23,RNU6-1,RNU4-1,CWC15
GO: Cellular Component	GO:0120115	Lsm2-8 complex	0.001139	0.04794	5	97	CRNKL1,DDX23,RNU6-1,RNU4-1,CWC15
GO: Biological Process	GO:0061535	glutamate secretion, neurotransmission	0.0009906	0.0495	2	6	NF1,STXBP1

## Sheet: Table S5
Table S5	mRNA differential expression analysis
gene	log2FC	log2CPM	PValue	FDR
NTRK2	6.25326	6.57197	6.78388e-245	1.03583e-240
HS3ST2	5.86794	4.24793	1.06459e-145	8.1276e-142
FGF1	4.56294	5.39369	2.84048e-140	1.44571e-136
NEUROG2	-5.86628	4.521	6.9859e-135	2.66669e-131
DLK1	-4.03328	8.59035	1.51135e-134	4.61537e-131
LRRC2	4.95017	4.39586	4.6906e-129	1.19368e-125
DDIT4	-4.1189	5.57427	3.47288e-115	7.57535e-112
CABP7	-5.31292	4.25019	1.8219e-113	3.47733e-110
ASCL1	-4.4598	5.94999	4.03101e-113	6.83882e-110
IGF2	-7.57086	3.25827	8.68954e-111	1.32681e-107
CYP26A1	9.38415	3.06774	5.17601e-107	7.18478e-104
C10orf105	7.21102	3.41506	3.96189e-104	5.04118e-101
DKK2	4.13587	5.29841	3.42418e-97	4.02183e-94
CXCR4	-3.17322	6.79161	1.20531e-89	1.31456e-86
DOCK9	3.21058	6.37136	4.14589e-88	4.22024e-85
RTN4RL1	6.25205	2.73552	1.07765e-84	1.02842e-81
THBS1	3.27657	6.40464	1.42427e-83	1.27925e-80
NTNG2	3.19242	5.98272	1.76356e-77	1.49599e-74
PTPRE	3.54084	4.55243	3.55864e-74	2.85984e-71
IGDCC3	3.48465	3.75656	1.54951e-71	1.18297e-68
CELF2	4.13124	2.98442	5.46969e-70	3.97699e-67
ABTB2	3.55734	5.49203	1.42416e-68	9.88432e-66
ID1	-3.79116	4.11632	1.58148e-68	1.0499e-65
HR	-3.79755	4.4947	6.2643e-68	3.9854e-65
TRIL	2.90628	6.88502	2.94886e-66	1.80105e-63
VCAN	3.1408	7.51553	5.04551e-66	2.96307e-63
GLP1R	3.69683	3.59977	9.87282e-66	5.58326e-63
BTBD11	2.72186	5.93524	1.22451e-65	6.67753e-63
MAB21L2	4.34909	3.12963	4.54995e-65	2.39563e-62
CDH11	2.46055	7.03253	1.24676e-63	6.34557e-61
LDHA	-2.23579	9.11625	3.73511e-63	1.83972e-60
CARD11	-5.37219	2.26081	2.24783e-62	1.07257e-59
DDC	-2.2436	7.50764	8.14878e-62	3.77041e-59
H19	-5.02988	11.2791	1.62865e-60	7.31408e-58
NTRK3	3.71607	2.70189	1.31618e-57	5.74194e-55
SVEP1	3.9419	2.52393	2.29626e-56	9.73934e-54
MPP4	4.63887	1.97403	3.53559e-56	1.45905e-53
THSD4	3.36315	3.54596	4.47654e-56	1.79874e-53
AGTR1	-3.34405	3.61453	7.61583e-55	2.98169e-52
BAIAP3	3.52805	2.92021	2.92243e-53	1.11557e-50
COX4I2	-3.65098	2.44579	3.22533e-53	1.20116e-50
ADARB2	3.03323	3.73683	8.36803e-53	3.04218e-50
IGF2-AS	-7.06566	1.32335	3.09686e-52	1.09967e-49
IGF1R	2.21436	7.28028	3.1894e-52	1.10679e-49
SPRY1	2.61163	3.96722	3.32524e-52	1.12829e-49
IL20RA	-2.6653	3.75184	4.00332e-51	1.32884e-48
SCN7A	5.00701	1.83382	1.23084e-50	3.99865e-48
MEST	2.29054	5.93687	2.12043e-50	6.74519e-48
BCL2	2.27713	6.98224	3.23074e-50	1.00674e-47
MARCH4	2.43897	5.33403	1.78881e-49	5.46266e-47
NCAM2	2.99789	3.41084	2.00548e-49	6.00426e-47
MRAP2	2.39683	4.90883	2.35567e-49	6.91706e-47
ID3	-3.12475	4.41779	2.77169e-49	7.98507e-47
GFRA1	3.40168	3.89521	3.18866e-49	9.01623e-47
PXDNL	3.45134	2.70637	3.96936e-49	1.10197e-46
CYP26B1	6.1983	3.48548	1.09612e-48	2.98868e-46
RGS4	-2.33088	9.59117	1.60596e-48	4.30201e-46
CSMD2	2.66899	3.48305	1.71692e-48	4.51995e-46
SLC18A1	-2.13386	5.92591	5.93908e-48	1.53701e-45
DHRS3	3.59343	4.9565	1.27704e-47	3.24986e-45
SNCAIP	3.01692	4.43205	2.73004e-47	6.8336e-45
DPT	2.52026	4.109	2.88719e-47	7.1104e-45
MGP	2.47184	5.04516	3.48265e-47	8.44073e-45
TXK	5.13004	1.9157	3.69828e-47	8.82329e-45
ARHGAP26	2.11749	5.88594	5.60474e-47	1.3166e-44
PLEKHH2	2.82464	3.78112	8.25428e-47	1.90961e-44
TRIB2	2.14539	6.89703	8.9349e-47	2.03622e-44
ANO3	4.141	1.8646	9.77594e-47	2.19513e-44
BRINP1	3.31052	2.48785	2.31962e-46	5.13308e-44
LONRF2	2.57678	4.64023	2.72647e-46	5.94721e-44
HTR2B	4.93576	1.71276	3.42277e-46	7.36088e-44
SLC6A20	5.64766	0.818432	4.35478e-46	9.23515e-44
EGLN3	-2.7663	3.40408	8.55037e-46	1.78843e-43
SAMD4A	2.24109	5.22191	1.0592e-45	2.18554e-43
P2RY6	-5.32326	0.882526	1.53231e-45	3.11959e-43
KIAA0125	2.2778	5.05709	2.79424e-45	5.61386e-43
MMP28	3.11907	2.50711	6.22605e-45	1.23462e-42
GGTA1P	2.74049	3.24949	5.33835e-44	1.04502e-41
TM4SF1	2.7205	3.21426	9.88578e-44	1.91071e-41
KCNJ8	-2.71254	3.88297	1.18864e-43	2.26866e-41
GLT8D2	2.74157	3.17425	1.02628e-42	1.9346e-40
AHNAK	2.16329	7.37118	1.06201e-42	1.97754e-40
CNTNAP4	3.1721	3.01417	5.47259e-42	1.00676e-39
KCNS3	4.11015	1.66829	1.27664e-41	2.32059e-39
CREB5	2.60796	4.35816	1.42843e-41	2.56597e-39
OPRM1	2.30481	6.96926	2.63113e-41	4.67147e-39
SPATS2L	1.97245	5.88665	3.41507e-41	5.99365e-39
SDK2	3.48521	2.35225	4.09148e-41	7.09919e-39
RELN	2.44424	4.23417	1.40599e-40	2.41215e-38
ITGB3	2.63295	3.62589	3.75565e-40	6.37167e-38
TNR	2.85953	5.13984	4.24301e-40	7.1194e-38
GADD45G	-4.13391	2.64354	4.15009e-39	6.88779e-37
GLI2	-2.99154	3.0921	4.88861e-39	8.02625e-37
C10orf54	2.73015	3.5753	6.24789e-39	1.01488e-36
PART1	3.96886	1.433	7.072e-39	1.13666e-36
CXCL12	2.60457	2.74878	8.4344e-39	1.34151e-36
SV2C	1.91481	7.6018	9.96007e-39	1.56784e-36
CDKN1C	-2.25329	5.34617	1.1507e-38	1.79286e-36
BACH2	2.18067	5.29442	1.45139e-38	2.23852e-36
RARB	2.80105	4.92704	1.65274e-38	2.52357e-36
CTGF	2.67771	4.28267	4.71855e-38	7.13341e-36
DAPL1	6.83884	0.620511	5.65974e-38	8.47241e-36
ALDOC	-2.05384	5.88575	6.90834e-38	1.02411e-35
AQP10	-3.16623	2.28843	7.88033e-38	1.15697e-35
RYR2	2.92945	3.01724	2.05659e-37	2.99068e-35
ITPR2	2.41779	5.80311	2.18971e-37	3.15421e-35
NRXN3	3.46944	1.92545	2.26758e-37	3.23586e-35
TNNT2	-2.94869	3.52946	2.80327e-37	3.96326e-35
TEAD2	-2.02664	5.69806	5.14744e-37	7.21066e-35
ABI3BP	3.49796	1.50381	5.88374e-37	8.16717e-35
ANKRD6	2.22936	5.01118	1.3714e-36	1.88647e-34
CDCA7L	-1.95351	5.43486	6.98341e-36	9.52051e-34
MMP15	2.3088	5.25583	2.89848e-35	3.91655e-33
PIK3R3	-1.79971	5.86719	4.17688e-35	5.59446e-33
ITGBL1	2.80775	2.2257	1.10259e-34	1.46395e-32
VWA5B2	2.14946	4.78688	1.13287e-34	1.49119e-32
PPFIBP1	1.77032	6.08025	2.50256e-34	3.26594e-32
INSM2	-2.28949	6.02002	3.14768e-34	4.07305e-32
LOC100506497	3.76396	1.66261	4.20683e-34	5.39782e-32
NIPAL1	3.79892	1.18821	9.08852e-34	1.15644e-31
TNS3	1.90842	6.3143	1.08125e-33	1.36443e-31
CADM3	2.05839	5.04658	2.10516e-33	2.63473e-31
ANGPT2	3.26706	1.5028	2.16547e-33	2.68817e-31
LZTS1	-2.10714	4.30844	2.44946e-33	3.0162e-31
CDC20	-2.12128	5.9218	2.9789e-33	3.63879e-31
ARHGAP36	2.09758	7.16478	3.39001e-33	4.1081e-31
ARHGEF6	2.05858	4.44958	4.05326e-33	4.87316e-31
SYNJ2	2.02374	4.02298	4.45851e-33	5.31852e-31
SEMA5A	1.82316	5.65674	4.53469e-33	5.36745e-31
PAPPA	2.71494	3.19311	1.30262e-32	1.52998e-30
AK4	-2.17233	4.23173	2.51427e-32	2.93057e-30
DPYSL3	1.64646	8.28121	2.73477e-32	3.16342e-30
ZNF385A	-2.43333	3.98839	4.01777e-32	4.61259e-30
GALNT6	2.0283	5.00253	8.52747e-32	9.71686e-30
CDKN2B	3.16858	1.44781	1.04427e-31	1.1811e-29
SYN2	1.79594	5.19956	1.20614e-31	1.35416e-29
LOC283177	2.85268	2.20069	1.3295e-31	1.48177e-29
SYT9	2.74729	1.98563	1.61813e-31	1.79037e-29
KLHDC8A	3.0731	1.35196	1.63013e-31	1.79068e-29
KIF19	-8.70098	-0.153216	2.21151e-31	2.41197e-29
TMEM45B	2.33373	2.97529	2.91987e-31	3.16195e-29
SPOCK1	1.92348	7.28084	4.50321e-31	4.84222e-29
NDRG1	1.73132	5.70437	3.94301e-30	4.2102e-28
CMAHP	2.32966	3.37067	5.14822e-30	5.4589e-28
FOXO1	2.45141	2.99007	5.44683e-30	5.7357e-28
MXRA8	2.54785	3.30895	9.46995e-30	9.90388e-28
DLG2	2.30466	5.37333	1.04797e-29	1.08853e-27
DCLK3	-2.35644	2.66926	1.21053e-29	1.24889e-27
SCG2	1.60304	6.94531	1.2767e-29	1.29959e-27
LAMA1	-1.95722	3.82542	1.26865e-29	1.29959e-27
JAM2	-2.08745	3.62924	1.61183e-29	1.62987e-27
KCNB1	2.46508	3.2995	1.66177e-29	1.66932e-27
BGN	-3.00199	5.35551	1.96443e-29	1.96045e-27
USH2A	3.11954	1.20828	2.37409e-29	2.3539e-27
IQSEC3	2.0009	3.72115	2.48616e-29	2.4491e-27
PTPRM	1.89325	4.10802	2.94819e-29	2.88564e-27
CHN2	2.40393	2.74416	3.01533e-29	2.93255e-27
LOC100126784	1.95208	5.18944	4.41713e-29	4.26868e-27
SORCS1	1.52986	7.68859	4.54751e-29	4.34992e-27
ASB9	-2.62666	1.86922	4.55817e-29	4.34992e-27
CTSC	-1.63833	5.44136	4.65821e-29	4.41778e-27
ADD3	2.12859	7.11034	4.99024e-29	4.70345e-27
CNGA1	4.50548	0.287178	5.97919e-29	5.60099e-27
REC8	-1.67958	6.92811	8.43118e-29	7.84974e-27
TCERG1L	3.39335	1.98771	8.94234e-29	8.27518e-27
ENPP6	2.43164	2.61932	9.72408e-29	8.94439e-27
COLCA1	9.89056	0.880152	1.08477e-28	9.91817e-27
ARHGAP20	3.70767	1.16492	1.10436e-28	1.00372e-26
SSTR2	-2.77137	1.64441	1.2113e-28	1.0944e-26
FOXC1	2.26587	4.76944	1.43533e-28	1.28918e-26
GRM8	-1.95531	4.21078	1.54734e-28	1.38166e-26
ATP2B2	1.83286	5.03477	2.57081e-28	2.28219e-26
LGR5	1.69873	6.80457	2.60001e-28	2.29477e-26
BAALC	2.576	2.59739	3.2158e-28	2.82195e-26
MGST1	-2.51048	1.82155	4.49224e-28	3.91955e-26
BAHCC1	-2.26207	6.24257	4.86862e-28	4.2238e-26
ZNF804A	-2.90913	3.3169	5.10852e-28	4.40689e-26
ETS1	1.51769	6.55818	5.52358e-28	4.73818e-26
LHFPL2	1.56985	6.67782	5.59879e-28	4.77586e-26
RCOR2	-1.83978	6.05187	5.98055e-28	5.07317e-26
CACNA1E	2.6168	1.66959	6.38815e-28	5.38899e-26
TLR9	3.46905	0.614663	6.57231e-28	5.51388e-26
CLDN11	3.16543	1.53553	6.94641e-28	5.76439e-26
C1orf21	1.44031	7.6385	6.9253e-28	5.76439e-26
LBH	2.04336	5.61496	9.87052e-28	8.14665e-26
NBEA	1.66535	6.93359	1.3794e-27	1.13237e-25
RPH3A	-1.74407	5.81208	1.43275e-27	1.16987e-25
HOTS	-2.9467	1.11745	1.64974e-27	1.33989e-25
SPRN	2.62208	2.72227	1.92343e-27	1.55391e-25
SLC7A14	1.71871	5.08425	2.18228e-27	1.75375e-25
LOC392232	2.16921	5.66652	2.61259e-27	2.08856e-25
SEMA3D	2.67581	1.74191	2.80435e-27	2.23019e-25
FNDC9	4.43537	0.0804635	2.99586e-27	2.37014e-25
KIAA1683	1.8142	3.71655	3.52526e-27	2.7746e-25
ANKRD1	2.16162	5.34941	3.7511e-27	2.93721e-25
DACT1	2.02227	3.32834	3.87853e-27	3.02149e-25
TMEM204	3.34175	2.0523	4.59725e-27	3.56322e-25
MEGF10	5.19603	-0.105091	5.33029e-27	4.11052e-25
MYLIP	1.85503	4.12931	5.60393e-27	4.29444e-25
LOC101929698	2.48797	2.2017	5.62504e-27	4.29444e-25
AQP1	-1.69004	5.21612	5.98178e-27	4.54407e-25
CNTN1	-1.90895	5.22068	6.09239e-27	4.60518e-25
GPR68	1.84987	4.38969	6.21305e-27	4.67326e-25
AXL	-2.30903	3.09134	6.94802e-27	5.20046e-25
YPEL2	1.54759	5.64651	1.20892e-26	9.0044e-25
GATS	1.50273	7.43782	1.49688e-26	1.10951e-24
LYN	-1.59955	7.1506	1.61493e-26	1.19122e-24
ZMAT4	-2.27564	2.4791	1.90342e-26	1.39727e-24
SORCS3	3.35557	1.37841	3.60309e-26	2.63232e-24
HTR1E	-1.83676	3.75362	3.62278e-26	2.63411e-24
RHBG	3.47007	0.418335	6.52658e-26	4.72295e-24
STC2	-1.8691	3.52187	7.02266e-26	5.05797e-24
ADAMTS9-AS2	2.40938	2.93937	9.59254e-26	6.87646e-24
PTPRJ	1.68938	4.22859	1.16226e-25	8.29274e-24
CHRNA3	-1.40999	7.24297	1.31281e-25	9.3234e-24
PPP2R2C	1.6708	4.65995	1.40956e-25	9.96418e-24
FRMD1	2.26964	2.27829	1.50065e-25	1.05592e-23
DOCK9-AS2	3.12895	0.675429	2.16717e-25	1.51791e-23
TLX1	-3.32779	0.91501	2.68564e-25	1.87247e-23
GAL	-1.58837	7.11588	3.7528e-25	2.60461e-23
KLF9	-2.46712	2.24203	3.88841e-25	2.68652e-23
MMP10	3.01374	1.14645	3.90997e-25	2.68925e-23
CHST15	-2.84631	0.974458	4.74201e-25	3.24689e-23
LRIG1	1.89827	3.65904	5.10396e-25	3.47912e-23
ROR1	1.57542	5.03329	5.16928e-25	3.50799e-23
PDK1	-1.71752	4.83275	5.30921e-25	3.58701e-23
HGSNAT	1.4462	6.28998	5.74602e-25	3.86502e-23
EPHB4	-1.74031	5.21987	5.80781e-25	3.88945e-23
PACS1	1.60222	7.57867	6.28459e-25	4.19037e-23
RAPGEF4	1.60757	5.21595	9.60124e-25	6.37397e-23
REEP4	-1.72302	4.56752	2.46695e-24	1.63064e-22
BIRC5	-1.54638	6.81593	2.55907e-24	1.68424e-22
LOC642366	1.42192	7.08542	3.40509e-24	2.23143e-22
SPRY4	1.58562	6.09684	3.64583e-24	2.37898e-22
RHOU	1.46669	6.2493	4.13687e-24	2.68791e-22
HK2	-1.57618	6.05285	4.23423e-24	2.73951e-22
DOK4	-1.52057	7.79378	4.42752e-24	2.85248e-22
CHRM4	2.82084	1.5989	4.5799e-24	2.93826e-22
CARD9	-2.05736	2.85271	4.63011e-24	2.95804e-22
ID2	-1.49023	5.62598	5.41938e-24	3.44785e-22
SLC6A2	-1.41255	7.52765	5.45252e-24	3.45454e-22
MRPL23	-1.51927	5.88033	5.7616e-24	3.63528e-22
KCNC4	2.04791	3.17995	7.19786e-24	4.5228e-22
PTPN14	1.72913	4.02351	9.84667e-24	6.16184e-22
ZNF385D	-2.55239	1.9052	1.02293e-23	6.36575e-22
SEZ6L	1.39713	6.79573	1.02559e-23	6.36575e-22
NGFR	2.31182	3.52983	1.17755e-23	7.27938e-22
FOXN4	-1.71916	4.18995	1.28823e-23	7.93147e-22
KCNQ3	1.80231	4.91615	1.34245e-23	8.2321e-22
ISOC1	-1.38292	6.70609	1.36619e-23	8.34413e-22
CBLN4	-2.22426	2.46103	1.69514e-23	1.0312e-21
GALNT14	1.62384	5.16455	1.7716e-23	1.07344e-21
FOXO3	1.35679	7.65122	1.80184e-23	1.08744e-21
THEG5	5.96735	-0.227569	1.89303e-23	1.13798e-21
BEAN1	6.5804	-0.369411	3.38173e-23	2.02493e-21
AKAP13	1.41468	6.81599	4.0869e-23	2.43761e-21
TMSB15A	-1.3944	6.41978	4.27119e-23	2.53762e-21
HIVEP2	1.69999	5.2429	4.88397e-23	2.89044e-21
FAM19A5	2.29321	2.24722	5.55854e-23	3.27697e-21
GJA1	1.94384	3.77573	5.71302e-23	3.35508e-21
FRMPD1	-2.51733	2.24238	6.04369e-23	3.53567e-21
CSRNP3	2.07531	5.17415	6.13645e-23	3.57624e-21
NAV2	1.53531	8.39691	7.01916e-23	4.07512e-21
PIF1	-1.60298	4.46835	8.6071e-23	4.9781e-21
CCNB2	-1.40109	5.76751	8.89385e-23	5.12453e-21
SAPCD2	-1.61309	6.24847	9.12056e-23	5.2354e-21
DBP	-2.15069	3.32177	9.48598e-23	5.42477e-21
TSPAN2	2.55754	4.8935	9.91902e-23	5.65125e-21
IKZF1	-3.62427	0.40839	1.02249e-22	5.80385e-21
RASGRP2	1.62136	3.90257	1.13705e-22	6.43024e-21
FAM95C	-2.89273	0.859394	1.14822e-22	6.46941e-21
HBEGF	1.97215	4.04794	1.17456e-22	6.59351e-21
SULT1C4	1.52154	4.82941	1.59697e-22	8.93192e-21
ASTN1	1.68356	4.74403	1.70166e-22	9.48271e-21
NPY	-2.33421	3.18697	1.76652e-22	9.80837e-21
WNT2B	2.32295	1.98085	2.1526e-22	1.19087e-20
STK26	-1.85523	4.32509	2.17741e-22	1.20025e-20
FKBP5	-1.51759	4.84289	2.19414e-22	1.20512e-20
ARHGEF3	1.76451	3.74825	2.46111e-22	1.34691e-20
CLMN	1.99902	3.29213	2.76966e-22	1.51035e-20
DLL3	-1.74939	4.45848	2.90652e-22	1.57935e-20
PLK1	-1.75013	6.10763	3.18548e-22	1.72479e-20
ADAMTS1	1.40049	6.19034	3.3734e-22	1.82009e-20
SYT5	1.59009	5.12926	3.53509e-22	1.90061e-20
CRABP1	-1.71788	4.02235	3.60022e-22	1.92883e-20
FGL1	-8.05742	-0.749894	3.69076e-22	1.97043e-20
CYB5A	-1.50573	4.8451	3.8254e-22	2.03519e-20
MAST4	1.61323	4.55459	3.85016e-22	2.04125e-20
PLEKHM3	1.50991	4.89528	4.34879e-22	2.29764e-20
SAMHD1	-1.82691	2.97761	6.41376e-22	3.37696e-20
HIST1H1C	-1.95483	3.66558	7.1677e-22	3.76095e-20
COLEC12	2.12918	2.91751	7.54697e-22	3.94639e-20
CDC25B	-1.47547	6.93409	7.63133e-22	3.97688e-20
POU3F2	-2.14518	2.86523	7.69055e-22	3.99412e-20
TCP11L2	1.74766	3.13755	8.07206e-22	4.17804e-20
MMP1	-2.80477	0.936722	1.05142e-21	5.42368e-20
SIPA1L1	1.32653	7.23454	1.15546e-21	5.94029e-20
ESRRG	1.54789	6.79302	1.20175e-21	6.15756e-20
UNC80	1.61463	5.83331	1.29482e-21	6.61223e-20
TSPEAR-AS2	-1.73196	3.28704	1.64777e-21	8.38659e-20
RGS7	1.7203	4.24951	1.81921e-21	9.22842e-20
TSPEAR-AS1	-1.54349	4.11483	1.8253e-21	9.22862e-20
MAOB	1.45892	4.5872	2.0802e-21	1.04827e-19
H2AFZ	-1.31191	8.26511	2.65039e-21	1.33121e-19
CNKSR2	1.8162	3.57828	3.26113e-21	1.6326e-19
SEMA5B	1.54874	4.28926	3.39625e-21	1.69469e-19
TPI1	-1.4918	9.3918	3.43355e-21	1.70772e-19
LFNG	-1.92546	3.30796	3.46137e-21	1.71596e-19
ATP9A	1.33228	7.21229	3.75678e-21	1.85638e-19
KALRN	1.47169	6.03757	3.91516e-21	1.92841e-19
IL17RD	1.32756	8.33841	4.12897e-21	2.02718e-19
PLXNA2	-1.3996	7.87434	4.75092e-21	2.32506e-19
PDLIM3	-1.73509	3.48019	4.80613e-21	2.34456e-19
MTFP1	-1.66563	5.21521	4.98627e-21	2.42469e-19
ST6GAL2	1.54748	5.40111	5.41134e-21	2.62304e-19
SLC39A8	-2.20628	3.19774	5.73422e-21	2.77075e-19
LRRC4C	2.13606	1.63652	5.94201e-21	2.8621e-19
CFI	4.59403	-0.388362	6.81282e-21	3.27122e-19
PDGFRA	1.41274	7.38854	6.85959e-21	3.28336e-19
RAI2	1.99282	3.95903	7.09527e-21	3.38555e-19
CA10	3.10829	0.578247	7.25209e-21	3.4496e-19
LIX1	5.39817	-0.206272	8.0914e-21	3.83688e-19
NFATC2	3.78108	0.347435	8.17946e-21	3.86663e-19
ABCA1	2.51619	3.24304	8.57911e-21	4.04304e-19
PCSK6	-1.93624	2.67646	8.91794e-21	4.18978e-19
CTSO	1.9558	3.01001	9.26267e-21	4.3384e-19
GRIK2	1.6068	5.17385	9.70084e-21	4.51862e-19
CABP1	-4.09227	0.23255	9.70665e-21	4.51862e-19
SERTM1	2.75912	0.565352	1.13785e-20	5.28078e-19
MYC	-1.43246	6.41662	1.41155e-20	6.53122e-19
LOC100506725	3.90798	0.602115	1.43331e-20	6.61185e-19
HIST1H2BH	-2.85248	1.31039	1.58418e-20	7.28581e-19
RGL1	1.36834	5.46533	1.61758e-20	7.41706e-19
PDZD7	-2.03579	2.16993	1.6834e-20	7.67279e-19
LOC101928766	3.15571	0.341349	1.6809e-20	7.67279e-19
HIST2H2AC	-4.0421	-0.0824496	1.72463e-20	7.81406e-19
FBLN1	-1.4255	7.38018	1.7215e-20	7.81406e-19
PPAP2B	1.29675	7.10172	1.76618e-20	7.97862e-19
KCNK9	1.76006	2.67922	1.93755e-20	8.72697e-19
FAM162A	-1.44942	5.0654	2.60573e-20	1.1702e-18
DNM3OS	1.86838	4.6668	2.92948e-20	1.31174e-18
SMAD3	1.36342	6.10617	3.23174e-20	1.44285e-18
LIFR-AS1	1.87617	2.25153	3.25923e-20	1.45088e-18
BCL2L12	-1.73477	3.30929	3.4483e-20	1.53058e-18
MPPED2	1.55803	4.80239	3.58118e-20	1.58496e-18
BCL11A	-1.89414	2.94839	3.61367e-20	1.59471e-18
SORL1	1.46602	4.7316	4.04941e-20	1.78186e-18
RORA	2.42797	4.03849	4.27945e-20	1.87767e-18
CADPS	1.68009	3.51686	4.30037e-20	1.88144e-18
CHGA	-1.29618	10.8144	4.36508e-20	1.9043e-18
IL4R	2.21879	2.31199	4.79856e-20	2.08744e-18
SCARNA12	-2.5834	2.06555	5.05226e-20	2.19156e-18
STAT4	2.15961	2.35924	5.45614e-20	2.36005e-18
ADAMTS17	-1.81136	3.30584	5.50811e-20	2.3758e-18
BTK	3.74855	-0.279019	7.07955e-20	3.04501e-18
IRX6	-2.28403	1.75841	8.16802e-20	3.5033e-18
CCNB1	-1.37102	6.54673	8.46505e-20	3.62053e-18
CTSV	-1.67487	3.47417	9.53254e-20	4.06571e-18
GAS7	1.56183	4.46692	9.89159e-20	4.20709e-18
PIWIL2	3.01607	0.224008	1.09865e-19	4.65979e-18
MZT2A	-1.85367	3.76575	1.18381e-19	5.0071e-18
SYK	-1.76939	2.6957	1.1948e-19	5.03961e-18
DCN	2.26238	1.85863	1.30866e-19	5.50465e-18
UBE2S	-1.60067	7.48663	1.31799e-19	5.52867e-18
DCLK1	1.44245	4.62486	1.55214e-19	6.49303e-18
TSHZ2	1.5788	4.29687	1.62598e-19	6.78336e-18
C9orf40	-1.73051	3.01522	1.63816e-19	6.81556e-18
ARHGEF16	-2.25917	1.2358	1.77928e-19	7.38254e-18
MIR210HG	-1.68621	2.81876	1.84159e-19	7.6204e-18
MAB21L1	1.29979	7.41093	1.98463e-19	8.1901e-18
TRIM67	2.12176	2.00916	2.10876e-19	8.67889e-18
MFNG	-3.69149	0.404639	2.33991e-19	9.60431e-18
UTRN	-1.74679	2.61881	2.40712e-19	9.85371e-18
ACHE	1.74691	3.10078	2.52362e-19	1.0303e-17
WWTR1	1.59989	3.59938	2.77454e-19	1.12972e-17
TRANK1	2.72038	1.3342	3.06552e-19	1.24488e-17
CHD5	1.50659	4.51572	3.29621e-19	1.33501e-17
ARPP21	2.57685	1.3288	3.38608e-19	1.36778e-17
PTX3	1.72802	2.64898	3.39568e-19	1.36804e-17
RCBTB2	1.56394	4.64835	3.81737e-19	1.53388e-17
MYOM1	1.96017	1.73516	4.12508e-19	1.65317e-17
ATAD3B	-1.42576	5.40538	4.26601e-19	1.70518e-17
OSBPL3	1.62338	4.39646	5.33438e-19	2.12665e-17
PRRX1	-1.67578	4.63359	6.4265e-19	2.54873e-17
CACNA1C	1.40995	4.94179	6.41474e-19	2.54873e-17
NT5E	-1.55308	4.24921	7.12304e-19	2.81766e-17
TLX2	-1.45848	5.58851	7.46284e-19	2.94445e-17
HSPA12A	-1.20376	6.39806	7.59987e-19	2.99079e-17
COLCA2	8.39449	-0.550916	8.3353e-19	3.27176e-17
PDE4C	-1.66899	3.48898	9.30517e-19	3.64309e-17
SLC2A1	-1.30971	6.94745	1.02735e-18	4.00477e-17
PCDHGA7	2.00618	4.48896	1.02814e-18	4.00477e-17
CYP4F29P	-2.30966	1.80558	1.15212e-18	4.47628e-17
MYO15B	1.94813	3.26109	1.22434e-18	4.74479e-17
LPAR1	1.80892	2.77232	1.24408e-18	4.80907e-17
KCTD7	1.2337	6.34391	1.3104e-18	5.05263e-17
MYLK3	2.73108	0.915598	1.32176e-18	5.08361e-17
ZNF521	1.49315	5.09345	1.3346e-18	5.1201e-17
NOX3	3.08424	0.313437	1.35086e-18	5.16951e-17
CLU	1.44194	5.44448	1.4452e-18	5.51669e-17
C1QTNF1	1.76039	4.53255	1.65495e-18	6.30161e-17
ANGPTL4	2.495	1.26155	1.81247e-18	6.88424e-17
SVIL	1.40391	4.69489	1.90734e-18	7.22658e-17
VWCE	-1.53147	3.56491	1.98378e-18	7.49761e-17
LOC100130705	1.69899	2.86768	2.40663e-18	9.07329e-17
SDC2	-1.29645	6.2859	2.43506e-18	9.15788e-17
PNCK	1.52999	3.60336	2.65385e-18	9.95619e-17
PPP1R14B	-1.37692	7.36805	2.69747e-18	1.0095e-16
SNORD16	-4.10884	-0.0535611	2.86689e-18	1.07028e-16
ELAVL2	1.56162	4.85786	3.00151e-18	1.11781e-16
CENPW	-1.43555	4.18351	3.31395e-18	1.23116e-16
IGFBPL1	-1.17342	8.48209	3.54489e-18	1.31376e-16
HIF3A	-1.80954	2.40053	3.96857e-18	1.46722e-16
RBMS1	1.3504	5.87428	4.39045e-18	1.61927e-16
CACNA1G	-1.67526	3.12044	4.58272e-18	1.68611e-16
AURKA	-1.39573	4.97574	4.78329e-18	1.75567e-16
OTUD1	1.95985	2.48367	4.8782e-18	1.78622e-16
LINC00936	1.94178	1.82405	5.09578e-18	1.86142e-16
VSNL1	-2.13808	1.74907	5.66222e-18	2.0634e-16
TMEM105	2.4684	0.981667	5.80401e-18	2.11003e-16
GARNL3	1.34666	4.77385	6.54428e-18	2.37351e-16
SYTL4	2.12158	1.85926	6.9962e-18	2.5314e-16
CNR1	1.98502	2.94509	7.1345e-18	2.57534e-16
SDC3	1.37476	7.42207	7.17338e-18	2.58326e-16
SERTAD4-AS1	1.60725	2.69763	8.21983e-18	2.95314e-16
CHGB	1.36316	8.77948	8.82591e-18	3.16345e-16
PHACTR2	1.54519	4.5067	9.92856e-18	3.55033e-16
LOC100506474	3.93599	-0.533271	1.04263e-17	3.71962e-16
ADAMTSL2	-1.55884	5.75236	1.14193e-17	4.06436e-16
SLC27A2	-1.98891	1.58176	1.14462e-17	4.06448e-16
PLXNA4	1.30396	7.83839	1.16754e-17	4.13624e-16
PTTG1	-1.63529	6.03312	1.17188e-17	4.14199e-16
PLXNC1	1.70928	3.07333	1.25813e-17	4.43659e-16
LINC00890	-1.89811	2.29634	1.26415e-17	4.44752e-16
TACC3	-1.24012	6.99268	1.45224e-17	5.09754e-16
PSRC1	-1.31222	5.22807	1.46096e-17	5.11637e-16
FBXO32	1.47482	3.41315	1.51812e-17	5.30439e-16
SLC44A3	-1.68028	2.64061	1.72925e-17	6.0283e-16
FGF7	-3.30245	-0.022039	1.7742e-17	6.17089e-16
TGFB2	1.95864	3.61035	1.94748e-17	6.75819e-16
AAK1	1.34648	6.29136	2.19607e-17	7.60359e-16
SEMA3F	-2.01028	2.69517	2.28238e-17	7.88455e-16
CORIN	2.9003	0.327869	2.74938e-17	9.47635e-16
GPC4	2.35941	1.92802	2.90226e-17	9.98078e-16
SCUBE1	-1.92534	1.81421	3.41209e-17	1.17077e-15
HOXD9	1.31935	5.63218	3.56249e-17	1.21963e-15
SUV420H2	-1.4383	4.30228	3.80587e-17	1.30004e-15
RASSF2	-1.48938	3.6217	3.84407e-17	1.31016e-15
PGAM1	-1.25547	7.17225	3.9928e-17	1.35782e-15
EPAS1	-1.31	8.14726	4.58031e-17	1.55415e-15
LPAR3	-2.91881	0.0926852	4.67566e-17	1.58299e-15
HES6	-1.35641	5.98946	5.4328e-17	1.83525e-15
MERTK	1.40562	4.79574	5.69242e-17	1.91871e-15
DRP2	1.5084	3.00696	5.92266e-17	1.99192e-15
MED13L	1.20902	6.36596	6.21442e-17	2.08545e-15
B3GNT4	2.07507	1.20486	7.07842e-17	2.37019e-15
SAMD11	-2.08993	3.50227	7.40155e-17	2.47296e-15
TOB1	-1.36621	4.68109	8.83913e-17	2.94683e-15
PDGFB	5.80746	-1.13612	9.83506e-17	3.27171e-15
GPR88	3.88624	-0.408802	1.06645e-16	3.5399e-15
GPR35	1.72888	2.58091	1.17391e-16	3.88816e-15
LOC101928404	-1.53569	3.40365	1.27588e-16	4.21676e-15
PSD2	1.35856	4.05116	1.34348e-16	4.43058e-15
RARG	-1.35664	5.40051	1.39084e-16	4.57689e-15
COL16A1	-1.58457	3.14885	1.40163e-16	4.60246e-15
C1orf145	1.54242	2.61321	1.40979e-16	4.61932e-15
KIF5A	1.37747	5.70548	1.52024e-16	4.97056e-15
SLC47A1	-2.08061	1.64222	1.62425e-16	5.29928e-15
ADAMTS7	-1.40968	5.23298	1.69508e-16	5.51859e-15
FLJ23867	1.43362	3.60821	1.74952e-16	5.67165e-15
DNAH10	1.81515	2.1403	1.74931e-16	5.67165e-15
POP1	-1.31725	4.26014	1.75575e-16	5.67977e-15
GNG3	1.82188	3.44003	1.83967e-16	5.93868e-15
PPP1R26-AS1	1.75219	2.4065	1.95272e-16	6.29031e-15
FGD3	-2.73745	0.418148	2.08953e-16	6.71684e-15
RAB3B	1.31796	4.63188	2.14884e-16	6.89299e-15
RXRA	-1.31873	5.09984	2.16513e-16	6.93069e-15
PTPRD	1.54282	4.04544	2.3031e-16	7.35691e-15
FAM20C	2.34952	0.633915	2.39082e-16	7.62118e-15
MMP9	-2.53562	1.01375	2.4023e-16	7.62594e-15
AFF3	1.272	4.80965	2.39947e-16	7.62594e-15
ADGRE1	-3.15237	-0.214207	2.43529e-16	7.71461e-15
NDN	-1.80087	2.01193	2.52421e-16	7.97974e-15
IDS	1.21066	8.95312	2.54925e-16	8.04224e-15
DUSP2	-2.55924	0.290648	2.65136e-16	8.34713e-15
IMPDH1	-1.27181	6.76633	2.7375e-16	8.60059e-15
CHRM3	1.48615	5.24367	2.75281e-16	8.63093e-15
TSACC	2.32896	0.734584	2.97828e-16	9.31872e-15
JAK1	1.10029	7.24894	3.31532e-16	1.03521e-14
AURKB	-1.39759	5.2901	3.50458e-16	1.09207e-14
TMEM200C	-4.23599	-0.399532	3.71334e-16	1.15476e-14
MMAA	1.56713	2.92728	3.78474e-16	1.17458e-14
RUFY2	1.49879	5.66636	4.25923e-16	1.31915e-14
MYO9A	1.29979	4.55793	5.10607e-16	1.57823e-14
ZWINT	-1.14023	5.95842	5.23134e-16	1.61368e-14
SDF2L1	-1.75565	4.46819	5.46469e-16	1.68117e-14
B3GNT7	1.89704	1.43046	5.47213e-16	1.68117e-14
ELAVL4	1.30022	8.82594	5.54485e-16	1.70009e-14
ELOVL1	-1.32957	4.4913	5.57105e-16	1.7047e-14
CYP24A1	4.97923	-0.159477	5.94982e-16	1.81695e-14
SLC16A14	-1.82487	1.80566	6.08764e-16	1.85533e-14
RGS16	-1.41329	4.29657	6.2135e-16	1.88992e-14
DPF1	-1.49633	4.34826	6.25447e-16	1.8986e-14
IRF6	1.44112	4.15249	6.30245e-16	1.90937e-14
ATP11A	1.2877	5.42182	6.65028e-16	2.01075e-14
SERPINF2	2.08673	1.265	6.73869e-16	2.03346e-14
TMEM158	1.59664	3.37078	6.87564e-16	2.06662e-14
MTURN	1.09759	7.61487	6.86545e-16	2.06662e-14
LAMA4	1.33608	4.8885	8.18203e-16	2.45445e-14
BHLHE41	2.43703	0.557351	8.30105e-16	2.48527e-14
COL1A2	-2.26339	0.872633	8.47728e-16	2.53306e-14
FHOD1	-1.29972	5.40877	8.6405e-16	2.57679e-14
JADE2	1.25848	5.07838	9.13031e-16	2.71756e-14
DOCK4	1.24313	6.43551	9.21402e-16	2.73714e-14
GPR83	3.39024	-0.322444	9.24875e-16	2.74212e-14
C4orf48	-1.75278	3.77519	9.28495e-16	2.74752e-14
RRM2	-1.07925	7.0828	9.67419e-16	2.85716e-14
ENOSF1	-1.64806	3.21898	1.06716e-15	3.14564e-14
SERPING1	1.54979	5.00438	1.08903e-15	3.20392e-14
PPP2R2B	1.49323	2.82556	1.09153e-15	3.20512e-14
SEL1L3	1.50427	3.51003	1.23846e-15	3.62957e-14
FBN1	1.32255	5.94351	1.38014e-15	4.03704e-14
SLC29A4	-1.31853	7.19764	1.44469e-15	4.21779e-14
ETFB	-1.44716	4.27409	1.454e-15	4.23687e-14
RCC1	-1.14925	6.60923	1.47175e-15	4.28041e-14
CRY1	1.16301	5.57161	1.51242e-15	4.39033e-14
CENPA	-1.33192	4.90012	1.51719e-15	4.39581e-14
NELL1	-1.33271	4.35994	1.5513e-15	4.48613e-14
RERG	-1.70572	2.39532	1.57576e-15	4.54826e-14
SULT1E1	-1.74903	3.38844	1.6444e-15	4.73741e-14
SFRP1	1.12537	5.9158	1.65692e-15	4.76451e-14
NMU	-1.42587	3.52257	1.6631e-15	4.77328e-14
LINC00473	-2.5706	0.394054	1.81592e-15	5.20212e-14
DDN	-2.03497	1.12079	2.0201e-15	5.7762e-14
C8orf46	2.93206	0.00480437	2.44249e-15	6.97092e-14
SMCO4	-1.95034	1.67062	2.44756e-15	6.97236e-14
TTYH2	-1.27759	4.11098	2.47334e-15	7.03267e-14
NPAS2	1.51581	3.03281	2.57288e-15	7.3021e-14
AUNIP	-1.56547	2.48525	2.61843e-15	7.4176e-14
MT2A	-1.45486	3.55626	2.6973e-15	7.62687e-14
SUGCT	-1.76605	2.03474	2.77353e-15	7.82744e-14
CACNG2	1.48429	3.49387	2.77849e-15	7.82744e-14
VEGFA	-1.19333	7.04643	2.85831e-15	8.03748e-14
ADAMTS5	2.11504	2.60576	2.92819e-15	8.21885e-14
RAPGEF2	1.09273	6.16349	3.02033e-15	8.46192e-14
TNNI3	-1.73736	2.01396	3.05082e-15	8.53167e-14
RFTN1	1.05746	7.1224	3.13603e-15	8.75393e-14
BMP6	4.48806	-0.795181	3.35382e-15	9.3448e-14
FOXP1	1.15747	6.07741	3.78448e-15	1.05255e-13
CDCA3	-1.36581	4.1655	3.97078e-15	1.10236e-13
TMC5	2.35345	0.547334	3.9848e-15	1.10424e-13
MZT2B	-1.59861	7.02018	4.09566e-15	1.13291e-13
INADL	1.28301	3.993	4.11141e-15	1.13316e-13
H2AFX	-1.3086	7.14018	4.11136e-15	1.13316e-13
NARF	-1.08196	7.12134	4.30767e-15	1.18511e-13
CLDN5	-3.69778	-0.5378	4.33048e-15	1.18925e-13
NCOA7	1.28975	5.65745	4.79911e-15	1.31558e-13
WSB1	1.15706	7.25647	5.06228e-15	1.38523e-13
IGSF11	2.06473	1.11725	5.14984e-15	1.40667e-13
CACNA1D	1.69451	3.00965	5.25754e-15	1.43352e-13
ARHGAP25	2.3061	0.47928	5.37462e-15	1.46283e-13
PTPRH	1.78366	3.35555	6.0884e-15	1.65416e-13
SNRK-AS1	1.49549	2.71934	6.24642e-15	1.69408e-13
TYMS	-1.03944	7.55148	6.38691e-15	1.72911e-13
LOC100506548	1.09017	7.31456	6.61987e-15	1.789e-13
ERBB4	-2.59908	0.178223	6.81309e-15	1.83797e-13
DUSP7	-1.40655	6.09405	7.48216e-15	2.01491e-13
AKT3	1.17025	8.04853	7.79191e-15	2.09462e-13
PTPRR	1.40087	3.20812	8.29292e-15	2.22539e-13
SYTL5	2.03081	0.80633	8.89189e-15	2.37953e-13
LINC01004	1.44058	4.34723	8.91409e-15	2.37953e-13
CACNG1	1.90474	1.12799	8.91067e-15	2.37953e-13
MPC1	-1.21678	4.65976	9.62331e-15	2.56437e-13
SEMA6D	1.30355	4.11447	1.01981e-14	2.71281e-13
SPON1	2.29331	0.809272	1.03622e-14	2.75167e-13
LOC100272217	1.48247	2.88303	1.06726e-14	2.82916e-13
CDKL1	1.80095	1.69983	1.10751e-14	2.93077e-13
TENM1	1.85088	1.88116	1.11039e-14	2.93331e-13
SETBP1	1.25859	4.32952	1.14302e-14	3.01429e-13
NID2	-2.01635	1.18821	1.15267e-14	3.0345e-13
TNIK	1.30709	4.00032	1.1572e-14	3.04119e-13
SMOC1	2.72303	2.37797	1.16595e-14	3.05891e-13
GYLTL1B	-2.24052	0.727394	1.24224e-14	3.25346e-13
SMARCD2	-1.05245	6.91649	1.26162e-14	3.29857e-13
PAN3-AS1	1.73107	1.97386	1.27434e-14	3.32612e-13
MCTP2	1.5332	2.50468	1.30329e-14	3.39589e-13
CPVL	-1.61251	2.01643	1.41798e-14	3.68845e-13
PCNXL2	1.06725	6.34691	1.43796e-14	3.73404e-13
ENDOD1	1.42888	3.70372	1.54359e-14	4.00155e-13
FRZB	1.23064	4.12547	1.55599e-14	4.02686e-13
HIC1	2.07856	2.70676	1.77043e-14	4.57406e-13
AJAP1	1.70391	2.65302	1.77758e-14	4.58478e-13
PCMTD2	1.13784	7.42939	1.79203e-14	4.61424e-13
LIFR	1.72793	3.81197	1.84213e-14	4.73526e-13
KDM1A	-1.03034	8.27554	1.85145e-14	4.75123e-13
HGFAC	1.48305	2.65897	1.93836e-14	4.96592e-13
SYT8	-4.41342	-1.16704	2.03359e-14	5.20116e-13
SEMA6B	-2.46441	0.722851	2.07896e-14	5.30829e-13
P3H2	2.23345	0.552183	2.13088e-14	5.43179e-13
PAXBP1-AS1	1.28445	3.69923	2.20977e-14	5.62349e-13
MYO10	-1.24176	3.86545	2.22753e-14	5.65926e-13
PIPOX	-1.76208	1.70732	2.29448e-14	5.81967e-13
GULP1	1.31422	5.48453	2.31457e-14	5.86088e-13
PRDM11	1.19857	4.81084	2.36245e-14	5.97224e-13
PCDHGB7	1.53722	4.45212	2.37233e-14	5.98729e-13
DDX39A	-1.28616	6.54731	2.61882e-14	6.59847e-13
RBFOX2	1.00869	9.15606	2.64282e-14	6.64798e-13
CLIP2	1.14418	7.33681	2.72506e-14	6.84359e-13
LOC101927911	1.81484	1.50802	2.76333e-14	6.92829e-13
SLCO4C1	2.80999	0.353334	2.89021e-14	7.23454e-13
REV3L	1.52514	5.90959	3.04964e-14	7.6211e-13
GIPC1	-1.23232	5.80568	3.07369e-14	7.66866e-13
TRABD	-1.22705	5.59216	3.41805e-14	8.5139e-13
ATP1B1	1.20839	8.46387	3.47629e-14	8.64487e-13
PITRM1-AS1	1.80284	2.32278	3.6905e-14	9.16264e-13
SLC4A8	1.09658	6.35438	3.77175e-14	9.34916e-13
TSHZ1	1.10763	5.23616	3.89297e-14	9.6184e-13
DLL1	-1.76911	1.35423	3.8889e-14	9.6184e-13
RARRES2	-2.67482	0.926373	4.12643e-14	1.01788e-12
DPP10	1.36018	3.79147	4.17062e-14	1.02711e-12
AGTPBP1	1.38277	6.15621	4.25201e-14	1.04547e-12
ADAMTS20	-2.5318	0.619751	4.36752e-14	1.07215e-12
NDUFS7	-1.38862	5.54027	4.40565e-14	1.07804e-12
CFLAR	1.16094	5.5179	4.40357e-14	1.07804e-12
TMC6	-1.58261	2.42436	4.68127e-14	1.14365e-12
NRSN1	1.1804	5.497	4.75686e-14	1.16026e-12
CEP55	-1.29501	4.98119	4.8849e-14	1.18959e-12
TSHZ3	1.24346	6.38327	5.0117e-14	1.21853e-12
TSPAN15	-1.35142	4.01412	5.0639e-14	1.22926e-12
CDKL5	1.90385	2.99948	5.13631e-14	1.24486e-12
CYSLTR2	3.04916	-0.623052	5.21485e-14	1.2619e-12
FAM64A	-1.28744	5.64761	5.31289e-14	1.28359e-12
PDLIM2	-1.42653	3.62278	5.39355e-14	1.29985e-12
CCDC3	-1.69183	2.90751	5.39725e-14	1.29985e-12
LOC153910	4.43087	-0.783482	5.56624e-14	1.33844e-12
AGAP1	1.13386	7.23112	5.67268e-14	1.36189e-12
SGK1	-1.41868	3.52306	5.80084e-14	1.39047e-12
UBE2C	-1.34287	6.81668	5.81495e-14	1.39167e-12
ZBED6	1.50518	5.1416	6.05026e-14	1.44572e-12
TFAP2E	1.59602	2.08495	6.17461e-14	1.47313e-12
DOPEY2	1.12519	5.08478	6.76142e-14	1.61061e-12
LINC00999	1.66209	4.44723	6.8271e-14	1.62372e-12
SCPEP1	1.16555	6.28345	7.03493e-14	1.67055e-12
SGSM1	1.10783	5.34644	7.05607e-14	1.67297e-12
RAD51-AS1	1.51661	2.8457	7.11607e-14	1.68197e-12
CAPN13	2.89974	-0.249942	7.11348e-14	1.68197e-12
ARMC9	1.06846	5.8564	7.1464e-14	1.68653e-12
GNG2	1.16499	6.67891	7.29765e-14	1.71957e-12
TMTC1	1.66447	2.80298	7.66529e-14	1.80341e-12
BOK	1.32083	4.4391	8.01337e-14	1.8824e-12
LOC100506124	1.67712	1.69401	8.09908e-14	1.89961e-12
CCDC109B	-1.39518	3.07563	8.23321e-14	1.92811e-12
LOC283038	2.75975	-0.186128	9.13163e-14	2.13524e-12
PDP1	1.14212	5.3503	9.46774e-14	2.21044e-12
DUSP10	1.43536	2.60734	9.53136e-14	2.2219e-12
C15orf62	2.16698	0.809397	9.56166e-14	2.22556e-12
GDF7	3.66774	-0.0329183	9.63389e-14	2.23896e-12
TNFRSF19	1.55177	4.17887	9.65864e-14	2.2413e-12
SLC12A6	1.11167	5.73027	9.6876e-14	2.24461e-12
NFIB	1.09691	7.91864	9.92439e-14	2.29599e-12
NCR3LG1	1.29512	4.76116	9.97433e-14	2.30405e-12
PAICS	-0.995177	8.45123	1.00054e-13	2.30775e-12
N4BP2L1	1.40953	4.48152	1.01366e-13	2.33448e-12
LOC101928222	1.51954	1.98694	1.03909e-13	2.38944e-12
TMSB10	-1.10062	9.42507	1.06744e-13	2.45093e-12
ABHD2	1.04072	7.02874	1.07446e-13	2.46334e-12
MIF	-1.34006	8.63319	1.09803e-13	2.51362e-12
PLCH2	-1.62578	3.11088	1.1066e-13	2.52944e-12
LSM2	-1.13559	5.59248	1.11799e-13	2.55167e-12
INSM1	-4.33404	-0.837627	1.12433e-13	2.56229e-12
NDRG2	1.30509	5.05281	1.14819e-13	2.61278e-12
CRIM1	1.42636	5.41555	1.19967e-13	2.72586e-12
INSRR	-1.93157	2.60778	1.23672e-13	2.80586e-12
RFWD2	1.16857	7.56834	1.28367e-13	2.90806e-12
ERVK13-1	1.20047	4.82449	1.34999e-13	3.05379e-12
PDE3A	-1.35873	4.54055	1.47909e-13	3.34086e-12
SLC16A10	-1.68288	1.65999	1.62939e-13	3.67492e-12
QPRT	-1.171	6.41545	1.68401e-13	3.79249e-12
DLEU1	-1.29157	3.135	1.76121e-13	3.96052e-12
RASSF8	1.42554	4.75818	1.83103e-13	4.11146e-12
TPX2	-1.01742	7.03565	1.84172e-13	4.1294e-12
FUT5	2.93246	-0.384326	1.86468e-13	4.17476e-12
NPR1	2.76323	0.596244	1.88548e-13	4.21513e-12
MAP2K3	-1.29521	4.38305	1.90768e-13	4.25853e-12
AHRR	1.45157	2.6609	1.95083e-13	4.3485e-12
FAM65B	4.85754	-1.18955	1.9958e-13	4.44225e-12
PWWP2B	-1.63634	3.82035	2.0066e-13	4.4598e-12
VMAC	1.33562	3.34336	2.2285e-13	4.9386e-12
DUSP16	0.990776	6.64047	2.22826e-13	4.9386e-12
IL16	3.16712	-0.733647	2.27142e-13	5.02643e-12
CIB1	-1.2305	4.19087	2.28004e-13	5.03819e-12
XYLT1	1.17526	6.41994	2.38556e-13	5.25614e-12
COPZ2	-1.69184	1.6439	2.3849e-13	5.25614e-12
MTUS1	-1.27035	3.42694	2.42283e-13	5.33058e-12
EFNA4	-1.41123	3.37604	2.4572e-13	5.39841e-12
CNGB1	4.22449	-0.941091	2.63092e-13	5.77178e-12
C1orf220	1.43394	2.64161	2.66146e-13	5.8304e-12
MIR4697HG	0.98465	6.7595	2.7595e-13	6.03649e-12
SHD	-1.11635	7.86711	2.82156e-13	6.16343e-12
SLC4A5	1.31537	3.45147	2.92282e-13	6.37551e-12
ZNF560	-2.17057	0.37312	2.98919e-13	6.51097e-12
FXYD5	-1.96294	1.47389	3.0965e-13	6.73511e-12
ARHGEF37	1.14647	4.60153	3.20265e-13	6.95608e-12
NMNAT2	0.963926	6.97552	3.21379e-13	6.97037e-12
KRTAP5-9	3.00645	-0.541771	3.31267e-13	7.17464e-12
GTF2IRD2	1.30937	3.35261	3.47115e-13	7.50723e-12
PBX1	1.08699	6.47389	3.51698e-13	7.59558e-12
FAM161B	1.253	3.97809	3.57326e-13	7.70622e-12
LRRN2	-1.35337	3.21439	3.59863e-13	7.75e-12
TRAF3IP2	1.42641	2.99409	3.63658e-13	7.8097e-12
BCL2L11	1.10425	6.32046	3.63351e-13	7.8097e-12
STEAP3	-1.29306	3.68726	4.19055e-13	8.98672e-12
SDC4	1.1275	4.79698	4.21644e-13	9.02957e-12
CREBRF	1.63691	3.78503	4.2563e-13	9.10215e-12
ARSD	1.05259	5.53554	4.36375e-13	9.3189e-12
PTGIR	2.19871	1.68512	4.47084e-13	9.53425e-12
CCNA2	-1.09646	5.54276	4.59757e-13	9.79084e-12
MIAT	0.969726	8.35721	4.60951e-13	9.80259e-12
SLC1A2	1.4934	2.96344	4.83491e-13	1.02676e-11
EPB41L4A	1.32325	3.55253	4.87073e-13	1.03293e-11
ASIC2	4.40689	-0.904664	5.10995e-13	1.08216e-11
LOC441204	1.40029	2.56045	5.16241e-13	1.09176e-11
ABCC8	1.44915	2.64731	5.1762e-13	1.09316e-11
TSPAN13	-1.51107	3.21086	5.20622e-13	1.09798e-11
WDR78	1.42203	2.27018	5.22798e-13	1.09802e-11
TM4SF4	2.19296	0.605739	5.22652e-13	1.09802e-11
GPR19	1.44452	2.71611	5.22771e-13	1.09802e-11
KCNIP1	2.02898	0.66968	5.27737e-13	1.10687e-11
MSC	-1.89044	0.974125	5.40631e-13	1.13236e-11
SALL4	-1.45361	2.49146	5.4287e-13	1.13549e-11
RNF150	1.1462	6.1725	5.54604e-13	1.15686e-11
CCDC167	-1.18758	5.31392	5.5432e-13	1.15686e-11
SYT12	1.88137	0.92786	5.68796e-13	1.18485e-11
LGALS1	-1.22162	7.25804	5.72618e-13	1.19119e-11
C17orf96	-1.10632	5.12593	5.81649e-13	1.20833e-11
SIK2	1.11499	4.48079	6.02454e-13	1.24985e-11
ALYREF	-1.12385	7.31793	6.1288e-13	1.26975e-11
RAN	-0.993659	8.86074	6.18773e-13	1.28022e-11
NTRK1	-1.39013	3.49643	6.67378e-13	1.37892e-11
KLF11	1.105	4.92054	6.78259e-13	1.3995e-11
STK32A	2.18147	0.46407	6.80445e-13	1.40212e-11
DNMT3B	-1.20379	3.76175	6.86836e-13	1.41338e-11
S100A11	-1.32957	4.37131	6.96061e-13	1.43044e-11
HOXD10	1.67089	1.48861	7.12823e-13	1.46265e-11
GPR155	1.22783	4.05106	7.13651e-13	1.46265e-11
LINC01116	1.26145	6.10046	7.41455e-13	1.5176e-11
POLR2L	-1.17259	5.56148	7.64538e-13	1.56275e-11
LSAMP	1.1175	6.15809	7.82654e-13	1.59764e-11
KCNK17	4.40776	-1.114	8.18479e-13	1.66854e-11
ENDOG	-1.50637	4.38453	8.24105e-13	1.67777e-11
MGST2	-1.38309	2.4572	8.31971e-13	1.69153e-11
GAB2	1.12873	8.14879	8.44185e-13	1.71408e-11
EVL	-1.01815	6.94044	8.68848e-13	1.76181e-11
IGSF9B	1.46846	5.09038	8.91801e-13	1.80596e-11
UBXN10	1.41133	2.60788	9.00899e-13	1.82196e-11
DNAH1	1.41853	4.00556	9.15798e-13	1.84964e-11
EMC9	-1.25376	4.56693	9.60386e-13	1.93714e-11
CDK2AP1	-1.19886	7.79797	9.70041e-13	1.95403e-11
SEPT6	1.00712	8.35529	9.92127e-13	1.99434e-11
AIFM3	-2.61241	-0.0564099	9.92665e-13	1.99434e-11
PNMA3	1.25619	3.55906	1.00045e-12	2.00734e-11
SPAG5	-1.00445	6.49068	1.03763e-12	2.0792e-11
MYLK2	-1.95208	0.872486	1.05837e-12	2.11798e-11
CCDC85B	-1.75029	4.58109	1.07904e-12	2.15653e-11
FHAD1	1.61944	2.54765	1.09163e-12	2.17884e-11
DERA	-1.06907	5.13989	1.13529e-12	2.26302e-11
LSM4	-1.04995	7.74581	1.15226e-12	2.29385e-11
BDH2	-1.07705	5.08554	1.19766e-12	2.38113e-11
KLF3-AS1	1.43812	2.91693	1.20909e-12	2.40072e-11
SLC38A4	-1.6481	2.753	1.24177e-12	2.4624e-11
COL6A3	-1.69769	3.06264	1.26111e-12	2.49428e-11
AUTS2	1.1048	7.6034	1.26055e-12	2.49428e-11
COL4A2	-1.32446	6.21057	1.32883e-12	2.62483e-11
NANOS1	1.1027	6.12581	1.3446e-12	2.65254e-11
ANKRD37	-1.43458	2.75845	1.35042e-12	2.6606e-11
MOV10L1	2.30348	0.228035	1.35481e-12	2.6658e-11
KAT6B	1.23241	6.323	1.41237e-12	2.77548e-11
KPNA2	-0.953056	7.6837	1.49299e-12	2.92638e-11
FAM78B	1.74996	1.62331	1.49284e-12	2.92638e-11
WTIP	1.48261	2.06951	1.53639e-12	3.00758e-11
STX10	-1.01732	6.62616	1.54353e-12	3.01768e-11
ST6GAL1	-1.53307	2.2287	1.54947e-12	3.02542e-11
CDKN1B	1.04028	5.90757	1.55795e-12	3.0381e-11
NME4	-1.11955	7.81493	1.57575e-12	3.06889e-11
LOC100130992	2.08402	1.49588	1.59152e-12	3.09565e-11
IFI30	-1.56556	2.30095	1.64614e-12	3.19782e-11
SMIM10L2A	1.36873	2.74778	1.67738e-12	3.25437e-11
ACAP3	-1.13529	5.29651	1.74603e-12	3.38326e-11
KIF20A	-1.09855	5.83821	1.83986e-12	3.56056e-11
MB21D2	1.31051	2.97448	1.87477e-12	3.62353e-11
AMY2B	1.89459	2.51823	2.16683e-12	4.18272e-11
C1QL1	-1.58402	4.31921	2.26726e-12	4.37106e-11
HIVEP1	1.12968	4.82807	2.27656e-12	4.38345e-11
EIF5A	-1.01457	8.91378	2.28793e-12	4.3998e-11
SYNE1	1.09087	5.45898	2.33111e-12	4.47721e-11
RGS13	2.51421	-0.0996729	2.42166e-12	4.6425e-11
NUDT5	-0.989751	5.94804	2.42326e-12	4.6425e-11
HSPB1	-1.2008	7.20466	2.43699e-12	4.66297e-11
SLC40A1	1.17967	4.22114	2.47679e-12	4.73318e-11
TMEM161A	-1.17814	4.74384	2.48356e-12	4.74019e-11
SYT11	0.939215	8.44623	2.52528e-12	4.8138e-11
UNC5C	1.00453	7.67064	2.56829e-12	4.88968e-11
PTK6	-2.35722	0.0755896	2.64823e-12	5.0356e-11
FAM198B	1.82728	2.6563	2.69823e-12	5.12429e-11
PRKCDBP	-3.9141	-0.926193	2.71753e-12	5.15452e-11
FNBP1	0.953922	6.20465	2.88956e-12	5.46724e-11
CCKAR	3.08641	-0.335932	2.88723e-12	5.46724e-11
GPRASP1	1.15165	4.88669	2.90127e-12	5.48261e-11
SLC22A15	1.4638	2.11494	2.92782e-12	5.52594e-11
PINK1-AS	1.12836	4.85599	3.02808e-12	5.70813e-11
TK2	1.13684	4.46153	3.13014e-12	5.89324e-11
LRP1B	1.99562	1.34183	3.22169e-12	6.05812e-11
TMEM99	-1.43407	2.00576	3.24471e-12	6.0939e-11
EGFL7	-1.24459	4.51882	3.4051e-12	6.38727e-11
CNTN6	-3.29487	-0.738849	3.48805e-12	6.53484e-11
LINC01201	2.25979	0.883297	3.54489e-12	6.63319e-11
UBE2E2	-1.17076	3.97993	3.55652e-12	6.64683e-11
LRRC16A	1.35046	3.00046	3.59418e-12	6.70899e-11
C14orf80	-1.59517	4.17635	3.68128e-12	6.86319e-11
MRPL12	-1.13673	7.34893	3.70154e-12	6.89254e-11
GTF3A	-0.93966	6.70907	3.83784e-12	7.13763e-11
PIR	-1.36698	2.52533	3.88784e-12	7.22184e-11
HIPK2	1.10674	7.23495	3.89717e-12	7.23037e-11
LRRN3	-1.83799	5.47439	4.21667e-12	7.81363e-11
GPRC5A	1.78997	1.06512	4.2403e-12	7.8479e-11
NEFL	-0.913345	7.27205	4.32153e-12	7.98855e-11
CFAP70	2.11183	0.308797	4.39736e-12	8.1189e-11
DLGAP1-AS2	1.91566	1.01653	4.55544e-12	8.4006e-11
AADACL4	4.41785	-1.16036	4.66829e-12	8.59832e-11
GDF6	1.5491	2.93195	4.72103e-12	8.68498e-11
GDF11	-1.17348	5.04505	4.75437e-12	8.7358e-11
TGIF2	-1.06142	5.96385	4.78136e-12	8.77483e-11
TRMU	-1.08276	5.07835	4.78809e-12	8.77663e-11
STON2	-1.44081	2.2056	4.95493e-12	9.07155e-11
RECQL4	-1.09055	5.89674	5.15001e-12	9.41742e-11
GABRB3	0.986151	7.01543	5.27333e-12	9.6314e-11
TMEM119	-1.06584	6.29604	5.30988e-12	9.68657e-11
PGK1	-0.971442	8.5024	5.40049e-12	9.84011e-11
ANAPC11	-1.19787	6.77651	5.45286e-12	9.92368e-11
DDAH1	1.08317	7.75862	5.47893e-12	9.95925e-11
NRXN1	1.15039	3.70841	5.57246e-12	1.01172e-10
SNF8	-1.09248	7.07611	5.78995e-12	1.04996e-10
IDH2	-1.04772	7.45319	5.93482e-12	1.07484e-10
CHTF18	-1.13623	4.86257	5.94122e-12	1.07484e-10
AIF1L	1.10002	5.67021	5.97628e-12	1.0799e-10
LINC00925	-1.06642	4.39793	6.08266e-12	1.09783e-10
SLC2A6	-1.26852	4.5174	6.21506e-12	1.1204e-10
MYOZ2	2.00995	0.796658	6.53409e-12	1.17652e-10
SLC6A9	1.35308	2.49803	6.65509e-12	1.1969e-10
ARID5B	1.13986	5.0761	6.74048e-12	1.21083e-10
NTN4	1.68124	1.81313	6.86428e-12	1.23162e-10
MTM1	1.28739	3.30226	6.91172e-12	1.23868e-10
CCSER1	1.42962	2.91959	7.43171e-12	1.3303e-10
UNC5A	-1.16366	6.04074	7.5209e-12	1.34469e-10
FAM92B	-2.26844	-0.0645158	7.89814e-12	1.41049e-10
CMTM7	-1.26178	4.76885	8.07057e-12	1.4396e-10
PKM	-1.08267	9.86321	8.08142e-12	1.43985e-10
GALK1	-1.23509	4.521	8.17057e-12	1.45404e-10
ACTN2	-1.41961	2.74476	8.7188e-12	1.54979e-10
PDGFRL	-2.1573	0.806979	8.89405e-12	1.57911e-10
PRKCE	1.15786	4.19189	8.95446e-12	1.58799e-10
CPA4	1.26265	4.96954	8.99026e-12	1.59249e-10
POLR3K	-1.04926	4.91442	9.02875e-12	1.59745e-10
EZH2	-0.975151	6.24955	9.05538e-12	1.60031e-10
LRR1	-1.17972	3.98878	9.09429e-12	1.60533e-10
PKI55	0.968781	5.7653	9.22821e-12	1.62708e-10
PCDHB6	1.14502	4.405	9.35777e-12	1.64803e-10
C10orf10	2.00257	0.351294	9.49913e-12	1.67099e-10
CCDC85A	-1.79481	1.0855	1.00655e-11	1.76858e-10
SLCO3A1	1.03639	4.65471	1.01141e-11	1.77509e-10
LOC101927120	1.60578	2.16011	1.01473e-11	1.77887e-10
MRPL11	-1.03681	5.9797	1.02197e-11	1.78951e-10
SHISA2	4.52698	-1.47492	1.05332e-11	1.84228e-10
CHRND	-2.81686	-0.0815687	1.06471e-11	1.86008e-10
ABCC9	-4.70732	-1.3982	1.1038e-11	1.92617e-10
LOC100129550	1.09876	3.84372	1.13927e-11	1.98578e-10
SPRY4-IT1	2.72749	-0.191329	1.20756e-11	2.10242e-10
TMEM181	0.979905	7.38208	1.24994e-11	2.17373e-10
C1orf106	-1.80988	1.61068	1.2697e-11	2.20559e-10
LOC101928075	5.34967	-1.43707	1.27652e-11	2.21491e-10
VKORC1	-1.0145	6.24525	1.29625e-11	2.24659e-10
B3GAT1	1.03302	6.26018	1.32096e-11	2.28681e-10
TM4SF19-AS1	2.37374	-0.182703	1.34947e-11	2.33352e-10
PCDH18	1.06462	4.39832	1.36431e-11	2.35652e-10
MRGBP	-1.03318	5.13068	1.3759e-11	2.37386e-10
RORB	-1.68239	1.53273	1.39282e-11	2.40033e-10
PCDHB10	1.26727	4.10237	1.41008e-11	2.42733e-10
TPTE2P6	-2.88194	-0.599155	1.45493e-11	2.50172e-10
COL11A2	1.3647	2.49583	1.49181e-11	2.56226e-10
ANXA6	-1.0772	5.74274	1.49603e-11	2.56662e-10
NME1	-1.10466	6.72906	1.52587e-11	2.61487e-10
P4HA1	-1.21284	5.02467	1.53503e-11	2.62285e-10
KIF18B	-1.07564	5.80037	1.53568e-11	2.62285e-10
ICAM1	1.75517	2.49316	1.53264e-11	2.62285e-10
LINC01224	-1.09773	4.34373	1.58953e-11	2.71179e-10
TRIB1	1.0302	4.58659	1.60777e-11	2.73984e-10
CTDSPL	0.963913	5.76652	1.64861e-11	2.80632e-10
TNNI2	-4.23362	-1.28308	1.65155e-11	2.80819e-10
DTYMK	-1.12822	5.94278	1.68208e-11	2.85692e-10
YLPM1	1.01763	7.03828	1.70394e-11	2.89083e-10
SRGAP3	1.04432	4.58237	1.73168e-11	2.93464e-10
ANXA3	1.51046	1.71334	1.76032e-11	2.97986e-10
CHST8	1.38001	2.69864	1.78581e-11	3.01967e-10
ZSCAN5A	-1.32079	2.35577	1.82362e-11	3.08018e-10
CDCA8	-1.08567	5.52076	1.94627e-11	3.28371e-10
DENND2A	0.991725	6.30708	2.03638e-11	3.43195e-10
LINC01011	1.50323	1.7753	2.05642e-11	3.46191e-10
PPP1R3C	-1.50525	2.25712	2.072e-11	3.48429e-10
RAB37	-6.97911	-1.67267	2.09717e-11	3.52274e-10
WDR34	-1.05944	6.90673	2.10336e-11	3.52926e-10
JAKMIP3	1.18373	3.0455	2.2687e-11	3.8025e-10
UBE2T	-0.935267	6.34226	2.27206e-11	3.80395e-10
CTSF	1.11489	5.90447	2.28264e-11	3.81748e-10
LDB2	-1.36992	2.25197	2.29677e-11	3.83692e-10
BNIP3	-0.92341	6.35814	2.29999e-11	3.83809e-10
B2M	-0.922012	6.46808	2.36304e-11	3.93901e-10
ALDOA	-1.0226	9.34888	2.36748e-11	3.9421e-10
LOC100506801	1.72772	0.947535	2.40537e-11	4.00019e-10
EML1	-0.964173	5.63153	2.40761e-11	4.00019e-10
RNASEH2A	-1.06776	5.74149	2.45558e-11	4.07546e-10
WLS	-1.06673	4.41743	2.47074e-11	4.09548e-10
CAMKV	-0.934926	5.95207	2.47301e-11	4.09548e-10
PLXDC2	1.51205	2.33122	2.54935e-11	4.21734e-10
CREB3L1	-1.9985	1.09811	2.60237e-11	4.30039e-10
PPIF	-0.963842	6.81878	2.60753e-11	4.30425e-10
SCARB1	-1.06099	5.76761	2.66907e-11	4.40108e-10
NCOA2	1.03135	5.19025	2.69669e-11	4.44183e-10
HPRT1	-1.07102	5.3724	2.71408e-11	4.46566e-10
RAB29	-1.07946	4.60483	2.75951e-11	4.53552e-10
TROAP	-1.17293	5.45155	2.89707e-11	4.75649e-10
CNTNAP5	1.37861	3.98729	2.92426e-11	4.79597e-10
ORAI3	1.13589	4.35425	2.9847e-11	4.88985e-10
C5orf46	1.83922	1.6343	3.04579e-11	4.98459e-10
PTPRB	1.44618	2.08252	3.07169e-11	5.02158e-10
FAM13B	1.039	6.54422	3.20335e-11	5.23122e-10
SIX1	-1.46477	2.24685	3.22885e-11	5.26723e-10
ITGA1	1.27547	5.18209	3.30377e-11	5.38371e-10
CDKN3	-1.28943	4.23045	3.34569e-11	5.4462e-10
SH3BP5-AS1	1.20221	4.77958	3.36286e-11	5.46831e-10
SERINC1	1.02839	7.91704	3.37114e-11	5.47595e-10
C11orf53	5.38223	-0.161826	3.49598e-11	5.67269e-10
SLC25A10	-1.14616	5.30344	3.74857e-11	6.0761e-10
ESPL1	-1.00914	5.83097	3.84876e-11	6.23189e-10
C1QL4	-1.79604	0.925474	3.95299e-11	6.39387e-10
PMEPA1	1.00562	5.97329	3.9664e-11	6.40878e-10
PDLIM4	-1.05101	5.19383	3.97529e-11	6.41636e-10
TYRP1	-4.06354	-1.42171	4.0126e-11	6.46973e-10
CENPV	-1.06244	6.856	4.03473e-11	6.49855e-10
L3MBTL4	-1.27749	2.4494	4.08014e-11	6.56478e-10
PPP1R14A	-1.76522	1.78749	4.20794e-11	6.76327e-10
DEPDC1B	-1.02629	4.51598	4.26858e-11	6.85351e-10
TNRC6C	0.953827	6.40509	4.31647e-11	6.92313e-10
CASZ1	-1.53041	1.73044	4.33269e-11	6.94185e-10
TXNL4A	-1.02365	6.53491	4.43467e-11	7.0978e-10
NFAT5	1.19882	5.85313	4.60292e-11	7.35936e-10
ACTG1P4	2.48205	-0.397393	4.61326e-11	7.36818e-10
BAX	-1.05461	6.1967	4.68152e-11	7.4694e-10
NEFH	-1.03787	5.96692	4.7117e-11	7.5097e-10
SSTR3	-2.23817	0.363555	4.74983e-11	7.56258e-10
TH	-2.31178	0.127636	4.76231e-11	7.57456e-10
IQGAP2	1.57545	2.88213	5.05605e-11	8.03339e-10
GPR1	2.60892	-0.482089	5.10899e-11	8.10906e-10
MANF	-0.916547	6.69988	5.18675e-11	8.22394e-10
ARHGAP24	1.64458	1.42993	5.22953e-11	8.28317e-10
LRRK2	1.81038	1.65376	5.27568e-11	8.34759e-10
ZNF692	-1.11401	5.24938	5.41703e-11	8.55352e-10
CHRDL1	-1.2936	2.9627	5.41388e-11	8.55352e-10
USP31	1.066	5.21882	5.49592e-11	8.66914e-10
DLEC1	4.49105	-1.53633	5.50656e-11	8.67695e-10
ECI2	-0.947135	5.47457	5.53984e-11	8.7204e-10
PIK3CD	1.05881	3.89471	5.59111e-11	8.79204e-10
CNKSR3	1.02322	4.71355	5.68222e-11	8.92611e-10
ELF4	1.18392	3.91883	5.8881e-11	9.24002e-10
FAM201A	-1.74851	0.936951	5.9065e-11	9.25938e-10
CYBRD1	1.18128	3.50643	5.95212e-11	9.32133e-10
PRLHR	1.5119	2.8559	6.04395e-11	9.45544e-10
NEBL	1.29074	5.91672	6.05829e-11	9.46817e-10
SATB1	0.88627	7.34045	6.34881e-11	9.91206e-10
TIMP3	1.03812	5.62405	6.75987e-11	1.05431e-09
FLJ10038	0.956931	5.97413	6.92241e-11	1.07855e-09
IL6ST	1.39719	6.49761	6.95644e-11	1.08275e-09
GADD45GIP1	-1.17503	5.71444	7.01922e-11	1.09141e-09
UQCRQ	-1.05063	7.40528	7.08117e-11	1.09992e-09
CKB	-0.997879	8.53837	7.20395e-11	1.11786e-09
ACSF2	-1.1722	3.29209	7.37653e-11	1.14347e-09
LRP6	1.04331	6.23007	7.45906e-11	1.15509e-09
NLGN3	1.07882	4.60524	7.56709e-11	1.17064e-09
TSPAN12	-1.52212	1.28892	7.81514e-11	1.20779e-09
CD38	-3.82593	-1.29124	8.06121e-11	1.24456e-09
PCDHB14	1.04972	4.16061	8.2102e-11	1.26628e-09
PLAT	1.15871	4.27442	8.2669e-11	1.27374e-09
PLCXD3	1.16231	6.53335	8.46697e-11	1.30325e-09
RAD54L	-1.01768	5.05365	8.52223e-11	1.31043e-09
SIVA1	-1.3935	5.60637	8.54377e-11	1.31242e-09
ODC1	-0.993581	8.12811	8.55904e-11	1.31345e-09
FABP3	2.04722	0.474286	8.71744e-11	1.33641e-09
TFAP2B	0.937709	9.8375	8.87434e-11	1.3591e-09
LOC100130093	1.46979	1.41459	8.88651e-11	1.3596e-09
LOC100130451	2.72559	-0.533476	8.98635e-11	1.3735e-09
LOC102724301	-1.40858	1.90242	9.01491e-11	1.37649e-09
SHCBP1	-1.181	3.5653	9.10649e-11	1.38908e-09
VIP	1.11258	4.67142	9.13516e-11	1.39206e-09
LINC00469	4.06352	-1.40838	9.2688e-11	1.41102e-09
LOC100507642	1.33898	2.09261	9.36946e-11	1.42492e-09
MRPS34	-1.14398	6.4226	9.55058e-11	1.45102e-09
SYT13	1.22138	3.61863	9.69014e-11	1.47076e-09
ANKLE1	-1.0039	4.72774	1.01071e-10	1.53253e-09
CHAC2	-1.45088	1.44671	1.0214e-10	1.5472e-09
USP18	-1.7372	0.638408	1.02664e-10	1.55359e-09
TTC9	1.06905	4.31758	1.03351e-10	1.56244e-09
TMEM130	1.04185	5.64758	1.05151e-10	1.58807e-09
CLMP	0.880716	6.48707	1.05286e-10	1.58854e-09
CPB1	-2.92147	-0.480944	1.05557e-10	1.59106e-09
ZFHX3	0.970042	6.6655	1.16768e-10	1.75831e-09
FILIP1	2.46979	-0.341859	1.18639e-10	1.78473e-09
MPST	-1.08672	6.73119	1.20497e-10	1.81089e-09
BAZ2B	1.32014	5.17621	1.2235e-10	1.83693e-09
TRAPPC5	-1.22464	4.70267	1.22498e-10	1.83735e-09
HADH	-0.947981	5.46638	1.23791e-10	1.85492e-09
SAMD9	1.71468	2.17135	1.39692e-10	2.09113e-09
FAM84B	2.25653	1.35494	1.40015e-10	2.09392e-09
HMGB2	-0.915924	8.8306	1.45561e-10	2.17473e-09
RHBDF1	1.34271	2.57999	1.48514e-10	2.21667e-09
ZBTB20	1.33884	3.02454	1.48979e-10	2.22144e-09
OLFM3	1.13327	3.39995	1.52933e-10	2.27818e-09
JMJD1C	1.25043	6.41543	1.53632e-10	2.28636e-09
RGS9	-1.58692	1.24615	1.5728e-10	2.33609e-09
LOC100507002	-1.52202	1.47442	1.57243e-10	2.33609e-09
LOC100128239	1.49572	1.71266	1.67281e-10	2.48223e-09
YDJC	-1.20184	5.07959	1.69258e-10	2.50912e-09
TSLP	1.78644	0.689771	1.71056e-10	2.53332e-09
MDFI	-1.18324	4.35938	1.78296e-10	2.63799e-09
RAB30	1.08853	4.43765	1.79226e-10	2.64919e-09
IL31RA	3.95559	-1.1845	1.83294e-10	2.70669e-09
VPS13D	0.911608	5.70292	1.83667e-10	2.70696e-09
FAM222A	-1.36738	6.87505	1.83573e-10	2.70696e-09
SESN3	1.194	5.32859	1.93826e-10	2.85393e-09
MAML2	1.30494	2.63197	1.95739e-10	2.87933e-09
PTCH2	1.27573	2.46032	1.98167e-10	2.91223e-09
PDE4B	-1.03069	4.56919	2.00643e-10	2.94578e-09
LOX	-1.14575	3.21156	2.00962e-10	2.94764e-09
DLL4	3.15655	-0.999697	2.02185e-10	2.96273e-09
KMT2A	0.912574	7.22118	2.04208e-10	2.9895e-09
CLVS1	1.19358	3.16989	2.05794e-10	3.00983e-09
ARPC1A	-0.889725	7.34323	2.08621e-10	3.04827e-09
GSAP	1.19357	3.86692	2.12012e-10	3.09485e-09
YPEL4	1.39314	2.23212	2.13918e-10	3.11969e-09
WBSCR27	1.78107	1.82376	2.17729e-10	3.17223e-09
OIP5	-1.14246	3.46981	2.19839e-10	3.19993e-09
SUSD2	-1.95232	0.783064	2.21862e-10	3.2263e-09
WNK4	1.55939	1.21771	2.2615e-10	3.28553e-09
PADI2	2.18878	1.72094	2.31088e-10	3.35088e-09
CEP126	1.44138	3.937	2.30978e-10	3.35088e-09
LOC100507577	1.20227	4.23272	2.33167e-10	3.37783e-09
MTFR1	-1.09431	4.1681	2.34901e-10	3.39972e-09
GLIS3	1.80558	1.1906	2.36347e-10	3.41741e-09
FOXD1	-1.42885	1.83758	2.37306e-10	3.42803e-09
KDELR3	-1.47632	1.43381	2.4181e-10	3.48978e-09
CDK19	0.930648	6.69462	2.50773e-10	3.61572e-09
SAT1	1.24439	2.28535	2.52929e-10	3.63994e-09
PLCE1	1.44597	2.55414	2.52792e-10	3.63994e-09
TMSB4X	-1.09505	8.01766	2.58503e-10	3.71666e-09
SRSF1	-0.868389	8.74842	2.62369e-10	3.76869e-09
SMYD3	-1.06093	4.72253	2.65856e-10	3.81519e-09
PTPRU	-1.08983	4.96364	2.75047e-10	3.94337e-09
GPR162	-1.04713	4.65705	2.79773e-10	4.00736e-09
MATN2	1.30989	3.56515	2.80566e-10	4.01495e-09
CPEB4	1.0991	5.14631	2.87253e-10	4.10681e-09
F2RL2	-1.48732	2.33512	2.9176e-10	4.16733e-09
FAM43A	1.34712	3.70307	2.99522e-10	4.27421e-09
TIAM2	1.05764	3.96511	3.14782e-10	4.48777e-09
PDSS1	-1.01914	4.13409	3.16798e-10	4.51231e-09
ERN1	1.45421	2.94145	3.17194e-10	4.51373e-09
SH3PXD2A	0.870776	6.73045	3.24494e-10	4.61331e-09
LOXL3	-1.05499	4.40562	3.29784e-10	4.68415e-09
CCDC146	1.35352	3.50737	3.34866e-10	4.75193e-09
CYB561	-0.863414	9.06232	3.57059e-10	5.06214e-09
C9orf171	1.43974	1.59311	3.59531e-10	5.09246e-09
TANC2	0.904333	6.6838	3.63701e-10	5.14676e-09
ZYG11A	-1.2066	2.40795	3.65108e-10	5.16188e-09
GS1-259H13.2	1.50486	1.35146	3.72094e-10	5.25579e-09
CCL2	1.8732	4.94702	3.74365e-10	5.28298e-09
PRTG	1.23718	5.23001	3.83271e-10	5.40367e-09
WNT11	1.74582	0.372554	3.84405e-10	5.41464e-09
C9orf142	-1.08127	5.18659	3.89613e-10	5.48295e-09
ZNF286B	1.1112	3.29765	3.92095e-10	5.51097e-09
CBFA2T2	0.806483	8.11098	3.92326e-10	5.51097e-09
KRT18	1.15731	5.44883	3.92993e-10	5.51527e-09
LOC100507468	1.76076	0.77327	3.94552e-10	5.53207e-09
SHANK2	1.0106	4.64264	3.9582e-10	5.54385e-09
P2RX7	1.0408	3.55094	3.96119e-10	5.54385e-09
LMO1	-1.07877	6.03508	4.11202e-10	5.74968e-09
ANKRD44	1.04347	5.87284	4.26419e-10	5.95699e-09
SLC9A7	1.10317	4.0692	4.28796e-10	5.98472e-09
SMIM10	-1.29017	2.70245	4.32307e-10	6.02821e-09
HS3ST3A1	-2.45142	-0.084719	4.33411e-10	6.0381e-09
SLC6A8	-0.931907	6.76945	4.34398e-10	6.04083e-09
EFNB2	-0.953301	6.5427	4.34161e-10	6.04083e-09
GPX1	-0.973759	7.2367	4.40827e-10	6.12465e-09
ASAP2	0.914886	7.42696	4.6813e-10	6.49807e-09
TMEM106C	-0.895629	6.57969	4.7102e-10	6.53225e-09
PSMA7	-0.956216	7.70407	4.77193e-10	6.61185e-09
RHOF	-1.23139	3.80018	4.81484e-10	6.66525e-09
PRC1	-0.852859	7.08819	4.87038e-10	6.73604e-09
ADGRE5	-1.12048	3.62003	4.87494e-10	6.73624e-09
ZEB1	1.03372	6.46328	4.89649e-10	6.75991e-09
NR2F6	-0.922631	6.26698	4.97304e-10	6.85938e-09
ATAD3C	1.56977	0.933823	5.00319e-10	6.89474e-09
UPB1	1.49399	1.75975	5.16578e-10	7.10489e-09
SIAH2	-1.00827	4.75708	5.16208e-10	7.10489e-09
CTU2	-1.09612	4.24162	5.16965e-10	7.10489e-09
LINC01315	-1.45346	1.3106	5.18812e-10	7.12387e-09
G0S2	-1.53198	1.60202	5.20611e-10	7.14214e-09
HMX1	-1.28771	3.62905	5.22555e-10	7.15596e-09
FAM135B	1.09778	2.941	5.22311e-10	7.15596e-09
FLAD1	-0.917683	6.66311	5.24508e-10	7.17626e-09
TMEM160	-1.48672	3.20381	5.25814e-10	7.18769e-09
LOC644656	1.17312	2.60134	5.34029e-10	7.29346e-09
ARSJ	1.23279	3.47958	5.35835e-10	7.31159e-09
LTBP1	1.10585	4.56046	5.45365e-10	7.43498e-09
CDC6	-0.868376	5.71263	5.66044e-10	7.71001e-09
PLA2G16	-1.07583	3.46936	5.74093e-10	7.81268e-09
IGFBP5	-1.15453	4.82093	5.83693e-10	7.93625e-09
ZNF33B	1.1385	6.74902	5.95402e-10	8.08825e-09
TCF15	-1.49716	1.8017	6.03182e-10	8.18666e-09
LOC728554	-1.0267	4.00419	6.30243e-10	8.54634e-09
NIPSNAP3B	1.08839	3.72098	6.36383e-10	8.62195e-09
RPP25	-1.01781	5.52917	6.37434e-10	8.62853e-09
MFSD2A	-1.10781	3.8761	6.50914e-10	8.79541e-09
DENND5B	0.95412	5.39381	6.50763e-10	8.79541e-09
LOC100130417	-1.95086	0.388206	6.70009e-10	9.04541e-09
TENM4	0.874031	7.23373	6.76162e-10	9.12042e-09
SVOP	1.13528	4.4014	6.79478e-10	9.15706e-09
NAV1	0.901796	6.68958	6.8279e-10	9.19358e-09
HN1	-0.841172	8.02348	6.86699e-10	9.23807e-09
MAD2L1	-0.986546	5.99458	6.93542e-10	9.32192e-09
KIAA0355	0.892477	5.8376	6.98067e-10	9.37449e-09
OAS3	-1.03352	4.56921	7.08886e-10	9.51141e-09
PKD1L1	1.96301	0.625884	7.11447e-10	9.53738e-09
LRRN1	-1.03898	3.87194	7.43726e-10	9.96136e-09
LRRC45	-1.04722	5.27273	7.56472e-10	1.01232e-08
BZW2	-0.935007	7.19054	7.59299e-10	1.01521e-08
PACRG	1.42203	2.45291	7.71128e-10	1.03013e-08
ZNF662	0.951163	5.66497	7.98935e-10	1.0657e-08
GDNF	-3.42748	-1.35681	7.99154e-10	1.0657e-08
CENPM	-1.29868	3.29406	8.10401e-10	1.07976e-08
XPNPEP1	0.862484	6.75501	8.13139e-10	1.08246e-08
RNF144A	0.831191	7.18664	8.29735e-10	1.10288e-08
GREM1	-1.39534	5.33737	8.29922e-10	1.10288e-08
TMEM178B	0.922847	5.99321	8.35816e-10	1.10975e-08
VLDLR	-0.960236	4.98795	8.49321e-10	1.1267e-08
GLRX5	-1.06833	5.64817	8.50502e-10	1.12728e-08
MTCH2	-0.879419	6.58153	8.54913e-10	1.13215e-08
RNF130	-0.881942	5.63445	8.59153e-10	1.13678e-08
PTCH1	0.885218	6.38404	8.66473e-10	1.14547e-08
GSTP1	-1.04398	8.69119	8.83743e-10	1.16729e-08
VAC14-AS1	4.23829	-1.72447	8.9012e-10	1.1747e-08
INF2	-1.03119	5.17213	8.94529e-10	1.1795e-08
MYO5C	-1.16864	2.81956	8.98453e-10	1.18365e-08
NEK11	1.08197	3.40257	9.09734e-10	1.19748e-08
NUP50-AS1	1.02184	3.96047	9.3641e-10	1.23153e-08
KLHL17	-1.05277	4.71463	9.42789e-10	1.23885e-08
STON1	1.29095	2.52388	9.44845e-10	1.24049e-08
BCAS4	-1.0931	3.22575	9.50574e-10	1.24693e-08
MSX2	-1.43596	1.25437	9.78361e-10	1.28228e-08
LSP1	-1.57163	0.892926	9.81124e-10	1.2848e-08
ITGA2	1.04195	3.99628	1.00629e-09	1.31663e-08
P2RX5	-1.21909	2.6152	1.00845e-09	1.31747e-08
LOC400553	-3.40311	-1.17835	1.00866e-09	1.31747e-08
SNRPG	-0.97216	6.57951	1.0369e-09	1.35319e-08
RIMBP2	0.818377	7.97548	1.063e-09	1.38608e-08
MAN1A1	1.23657	4.06806	1.07477e-09	1.40023e-08
THOP1	-1.0257	6.39247	1.08376e-09	1.41073e-08
PKN3	-1.0752	4.08278	1.08789e-09	1.41491e-08
HERC5	-1.22521	2.6272	1.08908e-09	1.41525e-08
VANGL2	0.924294	7.41231	1.09057e-09	1.41598e-08
CRYBA2	-2.0518	0.549209	1.11099e-09	1.44127e-08
HOXD13	-2.0296	-0.191964	1.12019e-09	1.45196e-08
NEFM	-1.14441	7.10799	1.14147e-09	1.4783e-08
CHRM1	-1.23325	3.4856	1.14467e-09	1.48118e-08
PPA1	-0.884036	6.93235	1.14719e-09	1.48318e-08
SNORA64	-1.97594	0.0494688	1.15094e-09	1.48677e-08
CDC45	-0.92352	5.48965	1.17892e-09	1.52163e-08
TRIM29	-2.27237	-0.427462	1.1801e-09	1.52187e-08
LLGL2	-1.3084	2.64979	1.19611e-09	1.54122e-08
CYTH3	0.835418	6.4219	1.20119e-09	1.54645e-08
ZKSCAN1	0.825378	8.2267	1.22071e-09	1.57026e-08
C5	0.989985	4.85579	1.23486e-09	1.58712e-08
DLGAP1-AS1	1.27118	2.45881	1.25371e-09	1.61e-08
NRBP2	1.03092	4.95949	1.29584e-09	1.6627e-08
PRADC1	-1.24599	3.20364	1.29753e-09	1.66347e-08
UBE2H	0.827552	7.50085	1.30107e-09	1.66662e-08
PKD1	0.902167	8.3447	1.31636e-09	1.68479e-08
BTN1A1	-2.68712	-0.170094	1.34964e-09	1.72594e-08
RCN3	-1.26106	3.53836	1.35083e-09	1.72601e-08
STOM	1.00037	4.42892	1.35411e-09	1.72876e-08
ADHFE1	1.33733	1.74996	1.35592e-09	1.72962e-08
GRIN1	1.07686	5.17154	1.35813e-09	1.73099e-08
MGAT5	0.838552	8.36851	1.36577e-09	1.73867e-08
GGCT	-0.895605	6.64674	1.36643e-09	1.73867e-08
GCAT	-1.05408	4.61812	1.38763e-09	1.76417e-08
EVA1A	1.19549	3.48059	1.4017e-09	1.78057e-08
RAB3IL1	1.2183	3.6249	1.41566e-09	1.79681e-08
ZNF641	0.908401	4.74603	1.4202e-09	1.79958e-08
TMEM9B-AS1	1.19167	2.23704	1.41922e-09	1.79958e-08
NUDT1	-1.02562	5.71117	1.4337e-09	1.81519e-08
ZNF135	1.23112	3.02197	1.46414e-09	1.85219e-08
LOC400685	1.36946	2.17469	1.4704e-09	1.85857e-08
CYP2C18	3.3253	-1.22802	1.47469e-09	1.86245e-08
LOH12CR2	1.34291	2.07614	1.48586e-09	1.87501e-08
LYRM9	1.23929	2.49293	1.51111e-09	1.90529e-08
TONSL	-1.065	5.68233	1.5244e-09	1.92047e-08
POP7	-0.952158	5.78881	1.52919e-09	1.92492e-08
CELF5	1.00555	5.86489	1.53262e-09	1.92764e-08
SMAD6	-1.89034	1.05035	1.53739e-09	1.93205e-08
EPHB1	-1.91212	0.02479	1.56232e-09	1.96176e-08
CRYL1	-1.55889	1.01061	1.5665e-09	1.9654e-08
ITGB8	1.4512	2.33931	1.57335e-09	1.97237e-08
PHKA1	-0.92526	4.67647	1.58474e-09	1.98502e-08
STAR	-1.42791	1.535	1.62158e-09	2.02784e-08
IRS2	0.86168	7.473	1.62063e-09	2.02784e-08
LOC101928053	2.26668	-0.418352	1.6257e-09	2.02967e-08
HLF	1.25958	1.95812	1.62497e-09	2.02967e-08
LOC101927415	1.60209	0.780236	1.64146e-09	2.04766e-08
PGAP1	1.23699	6.50762	1.66339e-09	2.07334e-08
ALDH5A1	0.886825	5.31392	1.69803e-09	2.11478e-08
WDR62	-1.04297	4.83208	1.75092e-09	2.17887e-08
TRAF4	-0.978978	6.72379	1.76871e-09	2.19922e-08
APOL4	1.27665	3.14505	1.80718e-09	2.24523e-08
SRPX	-1.18541	2.5077	1.81293e-09	2.25054e-08
ARHGAP22	-1.1188	3.34675	1.92724e-09	2.3905e-08
EIF4A2	0.855839	8.49946	1.93737e-09	2.40112e-08
ZBTB7B	-1.01442	5.16974	1.95571e-09	2.42188e-08
LOC642852	0.823355	7.03046	2.02389e-09	2.50428e-08
GDF9	1.47143	1.86398	2.03233e-09	2.51268e-08
NCOA1	0.887159	6.25581	2.04023e-09	2.52041e-08
LIF	1.53049	2.55997	2.04281e-09	2.52155e-08
RAP1GAP2	0.815333	7.49365	2.0482e-09	2.52527e-08
CEBPD	2.10642	0.850325	2.04913e-09	2.52527e-08
OAF	-1.09116	3.57667	2.06151e-09	2.53848e-08
TULP4	0.87366	6.57781	2.07961e-09	2.5587e-08
HIST1H2AL	-4.50485	-1.46182	2.11346e-09	2.59826e-08
NXPH4	-2.26602	-0.325368	2.1773e-09	2.67459e-08
SNRNP25	-1.06405	5.41216	2.19729e-09	2.69698e-08
PC	-1.1276	5.20932	2.27179e-09	2.78619e-08
GABPB1-AS1	0.977794	5.65507	2.27955e-09	2.79346e-08
TGM1	-1.79246	0.778004	2.29355e-09	2.80836e-08
COX17	-1.04753	4.29261	2.31495e-09	2.83229e-08
SDC1	-0.880721	6.95621	2.34384e-09	2.86534e-08
RAPGEF6	0.983982	5.00442	2.36619e-09	2.89034e-08
EBF1	1.74226	1.17841	2.38181e-09	2.9071e-08
PLXND1	-1.0275	3.94523	2.38459e-09	2.90785e-08
PCLO	1.02348	5.20554	2.38813e-09	2.90785e-08
ERAP1	1.06681	3.26684	2.38719e-09	2.90785e-08
AK1	-0.972314	5.16768	2.40047e-09	2.92053e-08
TAS2R19	2.33447	-0.402518	2.44328e-09	2.97026e-08
ENO1	-0.962904	10.2589	2.49844e-09	3.0349e-08
KIF4A	-0.869316	5.97081	2.52204e-09	3.06113e-08
CSRP2	-0.960773	5.5884	2.56894e-09	3.11558e-08
SPINT2	1.16413	2.54671	2.57248e-09	3.1174e-08
PABPC5	2.22665	-0.379202	2.64011e-09	3.19682e-08
ADAM29	2.35693	-0.30508	2.64305e-09	3.19784e-08
MCF2L2	1.21496	1.97006	2.71659e-09	3.28421e-08
CRACR2A	-1.59836	1.54329	2.76303e-09	3.33771e-08
PLEKHG3	-0.933394	5.34116	2.78117e-09	3.35697e-08
SLC25A27	1.16482	3.62868	2.85939e-09	3.44594e-08
IL34	-2.72318	-0.600859	2.85889e-09	3.44594e-08
CHRFAM7A	1.33776	2.09467	2.93704e-09	3.53672e-08
TNIP2	-0.944702	5.06513	3.03615e-09	3.65318e-08
PRDX1	-1.04837	7.9177	3.06722e-09	3.68767e-08
LOC100507557	1.57086	0.717065	3.08712e-09	3.70867e-08
CKS1B	-0.865058	6.75107	3.11936e-09	3.74446e-08
HSD17B10	-0.925649	6.95741	3.1283e-09	3.75225e-08
SLC25A35	-1.44635	1.50315	3.13145e-09	3.75307e-08
RANBP1	-0.933711	7.81744	3.14811e-09	3.77008e-08
P4HA2	-1.13298	3.49446	3.24065e-09	3.87786e-08
FAM46C	2.09364	0.255128	3.34013e-09	3.99377e-08
WNT6	-1.65675	1.853	3.34837e-09	4.00049e-08
ALMS1P	1.54071	0.866537	3.3616e-09	4.01316e-08
DBN1	-0.818063	8.41725	3.42793e-09	4.08915e-08
NEK2	-0.910194	5.25105	3.43225e-09	4.09111e-08
ABTB1	1.00445	4.13123	3.4455e-09	4.10369e-08
SCN3A	1.12063	5.57524	3.47233e-09	4.13242e-08
SLC25A19	-1.02374	4.10743	3.47583e-09	4.13337e-08
CD320	-1.07474	5.6744	3.48524e-09	4.14133e-08
KIAA0430	0.811138	6.72767	3.72001e-09	4.41687e-08
SOCS7	0.866893	6.42585	3.73027e-09	4.42561e-08
LINC00476	0.911875	5.07139	3.88693e-09	4.60788e-08
SIPA1L2	0.835629	5.71828	3.89945e-09	4.61914e-08
LOC90246	1.06711	3.18256	3.91108e-09	4.62574e-08
ATP2B1	1.00291	5.68937	3.9107e-09	4.62574e-08
CMC2	-0.981098	4.98634	3.92006e-09	4.63277e-08
CHPT1	-1.33923	2.46349	3.97875e-09	4.69849e-08
LOC90768	-1.04689	3.18979	4.01523e-09	4.73791e-08
ATAD3A	-1.01619	5.94477	4.12363e-09	4.86206e-08
C16orf59	-0.933395	5.14565	4.16222e-09	4.90378e-08
ADAMTS16	2.04928	-0.0362248	4.21832e-09	4.96603e-08
PABPN1	-1.19648	3.01792	4.27429e-09	5.02805e-08
SAP30	-0.889178	5.59205	4.28774e-09	5.03999e-08
PCDHB9	1.29041	3.59274	4.33103e-09	5.08696e-08
DARS-AS1	-1.83979	0.193553	4.35811e-09	5.11483e-08
CDC34	-0.934634	6.12761	4.36431e-09	5.11818e-08
KGFLP2	1.46888	0.901586	4.42361e-09	5.18374e-08
SLIRP	-0.909972	6.08143	4.60675e-09	5.39421e-08
SEMA3E	3.07387	-0.913976	4.65465e-09	5.44232e-08
PSMD5-AS1	0.90171	5.40557	4.65497e-09	5.44232e-08
RHPN1	-1.03463	3.44186	4.69735e-09	5.48767e-08
RPS19BP1	-0.987023	5.55189	4.72418e-09	5.5148e-08
ADAMTS19	-1.10155	3.07655	4.76771e-09	5.56136e-08
DCXR	-0.971129	5.78053	4.80201e-09	5.5971e-08
SAYSD1	0.920224	4.88267	4.86018e-09	5.66058e-08
LIMS2	-1.62892	0.845251	4.87313e-09	5.67132e-08
KDM4C	0.890159	5.01439	4.88958e-09	5.68614e-08
PARVB	-1.00391	4.39051	5.05463e-09	5.8736e-08
ZBTB7C	1.31094	2.745	5.12239e-09	5.94782e-08
VEGFC	-1.6747	1.28973	5.15912e-09	5.98592e-08
FAM71F2	1.30481	2.45735	5.2447e-09	6.08059e-08
SAMD15	1.49388	3.00729	5.2767e-09	6.11304e-08
UGDH-AS1	1.03486	2.91523	5.42346e-09	6.2783e-08
HERC6	-1.48816	1.2605	5.46301e-09	6.3193e-08
FGD5	2.37602	-0.373687	5.6573e-09	6.53908e-08
DNMBP	0.894019	4.41446	5.79035e-09	6.68781e-08
FAM127C	-0.945404	4.86986	5.8093e-09	6.70463e-08
BTN2A3P	-1.92341	0.499654	5.94189e-09	6.85247e-08
ALK	0.780659	8.0686	6.03185e-09	6.95097e-08
KCNJ2-AS1	2.13386	-0.401794	6.07947e-09	7.00057e-08
UBN2	1.02211	6.31933	6.18687e-09	7.11886e-08
LOC283140	1.94272	-0.130174	6.21267e-09	7.14317e-08
LGALS3	0.983672	3.70542	6.3359e-09	7.27937e-08
ATP10D	0.922527	5.32945	6.42136e-09	7.37201e-08
PFKFB4	-1.01704	4.17778	6.53805e-09	7.50033e-08
MPP3	0.851363	5.1842	6.58864e-09	7.55269e-08
AIM1	-1.62694	0.778859	6.62435e-09	7.58794e-08
ARC	-1.42833	2.48165	6.79014e-09	7.77202e-08
C12orf75	-1.00864	5.11706	6.83223e-09	7.81433e-08
WDR18	-1.06811	6.06292	6.86984e-09	7.85147e-08
COX8A	-1.01716	7.6522	6.946e-09	7.93257e-08
NTM	1.51152	1.09523	6.99116e-09	7.97817e-08
CORO1A	-1.13012	4.08621	7.03744e-09	8.02499e-08
RHBDD3	-1.0673	4.80947	7.04377e-09	8.02622e-08
LOC101927391	1.32906	1.83437	7.05396e-09	8.03183e-08
USP2	-1.19223	2.27174	7.20102e-09	8.19317e-08
SFMBT2	0.857331	5.46723	7.22294e-09	8.21199e-08
ITGA9-AS1	1.52079	1.2016	7.24505e-09	8.231e-08
MAPT	0.863665	5.5868	7.25167e-09	8.2324e-08
POLR2H	-0.880921	6.25459	7.27081e-09	8.24799e-08
KIAA0754	1.2095	4.34788	7.42529e-09	8.41698e-08
CATSPERG	1.28281	2.25476	7.52433e-09	8.52292e-08
LOC100506127	0.893635	5.19173	7.53639e-09	8.53026e-08
SYT14	1.19269	3.88132	7.7647e-09	8.78217e-08
MAML3	0.817529	7.20156	7.80746e-09	8.82399e-08
NRP2	1.02494	3.44773	7.81545e-09	8.82452e-08
ARHGAP27	1.20214	3.05922	7.81949e-09	8.82452e-08
GCH1	0.893246	6.92875	7.83254e-09	8.83272e-08
ZNF471	1.1674	4.20351	7.88277e-09	8.8828e-08
TEF	-1.23426	2.56693	8.03941e-09	9.05263e-08
ACACB	0.855905	5.39599	8.13558e-09	9.15418e-08
GYG2	-0.970617	3.53268	8.18456e-09	9.20251e-08
LINC00641	0.853482	6.50142	8.22752e-09	9.24401e-08
NABP2	-0.877853	6.09525	8.36906e-09	9.39612e-08
ODF3B	1.15808	3.05114	8.53312e-09	9.57327e-08
CRYBB1	-2.31865	-0.235713	8.69816e-09	9.75127e-08
UQCR11	-0.887742	6.94335	8.71344e-09	9.75958e-08
UAP1L1	-0.971224	4.26548	8.71836e-09	9.75958e-08
MRPL20	-0.835431	6.69564	8.77699e-09	9.81466e-08
FAM189B	-0.897513	6.86699	8.78042e-09	9.81466e-08
LRRC10B	-1.84927	0.330398	8.81235e-09	9.84314e-08
NEO1	0.898277	6.98591	8.8978e-09	9.93133e-08
SH3BGRL2	0.958875	5.80443	8.93145e-09	9.9616e-08
PLAUR	-1.12675	3.44164	8.97034e-09	9.99768e-08
TCAP	1.31651	1.71798	8.97914e-09	1.00002e-07
FSCN2	2.06361	-0.35634	9.0064e-09	1.00232e-07
TAS2R31	2.47776	-0.671446	9.10826e-09	1.01292e-07
FEN1	-0.859321	7.30155	9.13499e-09	1.01515e-07
NUTM2D	1.44686	1.7762	9.14879e-09	1.01595e-07
RAMP3	1.14673	2.8624	9.17574e-09	1.01746e-07
LRRC59	-0.808728	7.95544	9.17314e-09	1.01746e-07
RFPL1S	0.868447	4.82781	9.3099e-09	1.03159e-07
CNTN4	-0.958799	4.61032	9.39051e-09	1.03977e-07
FAM102B	1.00182	5.02484	9.52984e-09	1.05443e-07
SLITRK5	-1.76619	0.302066	9.6546e-09	1.06746e-07
ART4	3.14356	-1.02794	9.77577e-09	1.08007e-07
MKNK2	-0.839274	6.37412	9.82213e-09	1.08441e-07
PVRL1	-0.869203	6.96822	9.93984e-09	1.09661e-07
RNF152	1.07004	2.60146	9.98618e-09	1.10093e-07
ATG4D	-0.96158	5.39715	1.01295e-08	1.11592e-07
NBAT1	1.17589	2.13117	1.0163e-08	1.11881e-07
PSEN2	0.906724	5.29711	1.02657e-08	1.1293e-07
SLC16A1	-0.8222	6.14812	1.04209e-08	1.14555e-07
AFAP1L2	1.18566	1.97273	1.04523e-08	1.14817e-07
ADAMTS8	3.38342	-1.36624	1.05342e-08	1.15633e-07
TBC1D1	-0.810037	5.89855	1.05801e-08	1.16054e-07
POMK	1.29175	2.46313	1.06787e-08	1.17052e-07
EIF5AL1	-1.20126	4.38848	1.08512e-08	1.18857e-07
FUT8-AS1	1.51794	0.60098	1.09234e-08	1.19563e-07
HMMR	-1.28408	4.68705	1.10076e-08	1.20397e-07
YPEL3	0.847049	6.01103	1.11006e-08	1.21328e-07
FAM13A	0.983314	3.38404	1.16e-08	1.26695e-07
CREBBP	0.901074	7.04122	1.17385e-08	1.28116e-07
SLC35D3	-1.00818	3.63569	1.17611e-08	1.28271e-07
MBD3	-0.910213	7.75656	1.19084e-08	1.29785e-07
GPM6B	-1.20703	2.85177	1.19784e-08	1.30455e-07
HOPX	2.54054	-0.987794	1.21332e-08	1.32047e-07
MANEA-AS1	1.80285	0.455441	1.21851e-08	1.32517e-07
SMCR5	2.00458	-0.260831	1.22233e-08	1.32838e-07
CALCB	-1.20449	1.98934	1.24452e-08	1.35154e-07
DTX4	1.5212	0.807254	1.24706e-08	1.35333e-07
SECISBP2L	0.912953	6.06495	1.25395e-08	1.35984e-07
HGF	-1.12518	2.40734	1.26375e-08	1.3695e-07
HMBS	-0.844893	5.91485	1.2702e-08	1.37551e-07
MIR31HG	-1.6576	0.565384	1.28104e-08	1.38627e-07
PTPN13	-1.04061	4.54857	1.28235e-08	1.3867e-07
UCHL3	-0.988083	4.05153	1.30165e-08	1.40657e-07
TAGLN3	-0.912885	6.12418	1.30526e-08	1.40948e-07
KCNQ1OT1	-1.36724	1.58662	1.31857e-08	1.42285e-07
FAR2	1.13586	3.85042	1.33421e-08	1.43871e-07
HMGB3	-0.761015	6.62588	1.33948e-08	1.44337e-07
GSE1	-0.770505	8.24824	1.34994e-08	1.45361e-07
WFIKKN2	-2.63115	-0.888625	1.35181e-08	1.45446e-07
PLCB3	-0.841398	5.90347	1.35263e-08	1.45446e-07
NDUFAB1	-0.923134	6.4444	1.36832e-08	1.47029e-07
SLC25A13	-0.756722	6.69285	1.37229e-08	1.47352e-07
PPP1R13B	0.936769	4.56567	1.3883e-08	1.48862e-07
BDNF	1.36243	0.956035	1.38782e-08	1.48862e-07
DCLK2	0.768756	6.25909	1.42308e-08	1.52484e-07
GLA	-1.03464	4.29119	1.43925e-08	1.54109e-07
IMP3	-0.97784	6.04798	1.46955e-08	1.57243e-07
SMG6	0.91965	6.2887	1.4757e-08	1.5779e-07
FNDC4	0.844291	6.14495	1.47914e-08	1.58048e-07
DOK6	0.942126	4.97889	1.48035e-08	1.58067e-07
C2orf68	0.747594	6.7895	1.48156e-08	1.58085e-07
HHIPL1	1.25074	1.56796	1.50291e-08	1.60251e-07
SNX22	1.01744	2.80887	1.50743e-08	1.6054e-07
PLXNB3	-1.08804	3.65974	1.50772e-08	1.6054e-07
E2F2	-0.840779	5.54753	1.5187e-08	1.61596e-07
RAB6C-AS1	2.01668	-0.205748	1.52805e-08	1.62478e-07
APOB	3.00914	-1.14306	1.56489e-08	1.66279e-07
SSNA1	-0.989383	5.55629	1.56847e-08	1.66544e-07
SERINC3	0.808434	5.82127	1.58077e-08	1.67733e-07
MAPK13	-1.18933	1.80625	1.61694e-08	1.71452e-07
HTR1D	2.00581	0.136491	1.64139e-08	1.73924e-07
KAT6A	0.800544	6.26792	1.65607e-08	1.75357e-07
FAM19A3	-3.11045	-1.40965	1.65985e-08	1.75636e-07
ACKR1	1.46882	1.05521	1.66203e-08	1.75745e-07
CAMK2N1	0.880829	6.06966	1.66778e-08	1.76231e-07
IL11RA	-0.986263	4.54387	1.69568e-08	1.79055e-07
RBMS3	0.970362	6.79845	1.74409e-08	1.83922e-07
KIAA1407	1.09057	4.19147	1.74418e-08	1.83922e-07
COX6A1	-0.850786	7.84266	1.79884e-08	1.89554e-07
ENO4	1.91202	-0.304845	1.80246e-08	1.89806e-07
PCDHGC3	0.991078	5.37763	1.81175e-08	1.90652e-07
SRSF3	-0.879566	8.59688	1.82263e-08	1.91665e-07
PLIN2	-0.814075	5.91551	1.82657e-08	1.91947e-07
ADRA2A	-2.42651	-0.245515	1.83997e-08	1.93222e-07
BUB1	-0.870469	5.14531	1.87924e-08	1.9721e-07
AURKAIP1	-0.985141	6.75074	1.91171e-08	2.0048e-07
SMAGP	1.17343	1.91574	1.92052e-08	2.01265e-07
SLC37A4	-0.900944	5.17086	1.93937e-08	2.03102e-07
BCHE	-1.28403	1.55921	1.95751e-08	2.04861e-07
RGS2	1.03924	4.29342	1.99604e-08	2.0875e-07
AVIL	1.54294	1.10157	1.99765e-08	2.08775e-07
SSR4P1	-1.34855	1.61187	2.00021e-08	2.089e-07
HIST1H3C	-3.15107	-1.14413	2.00631e-08	2.09394e-07
ARHGAP18	-1.68731	0.623583	2.03813e-08	2.1257e-07
SNORD96A	-1.31547	2.0266	2.04467e-08	2.13106e-07
XPR1	0.870144	6.78404	2.04917e-08	2.1343e-07
E2F1	-0.852504	6.29426	2.07225e-08	2.15686e-07
TMEM2	1.26089	2.01431	2.09042e-08	2.17364e-07
BNC2	1.02883	3.78591	2.09122e-08	2.17364e-07
MAP3K15	-2.6139	-0.849851	2.09959e-08	2.18086e-07
PRKG1	1.16816	2.44712	2.1072e-08	2.18728e-07
LINC00271	1.75177	0.0929093	2.1091e-08	2.18776e-07
CIART	-1.25216	1.75731	2.1243e-08	2.20203e-07
RAB31	-0.927	3.98717	2.20955e-08	2.28575e-07
NCAM1	0.722395	8.17288	2.20871e-08	2.28575e-07
FRMD3	1.29128	2.09666	2.20875e-08	2.28575e-07
GNAQ	1.00806	7.13612	2.21896e-08	2.29393e-07
CLPP	-0.9005	6.07847	2.25405e-08	2.32863e-07
PRPS2	-0.959571	4.26351	2.27682e-08	2.35056e-07
SPR	-1.05507	4.17641	2.27954e-08	2.35178e-07
COL23A1	1.21083	2.81261	2.33699e-08	2.40942e-07
FSD1	-0.840928	6.99498	2.41646e-08	2.48967e-07
RNF126	-1.01611	5.26715	2.43441e-08	2.50479e-07
DLGAP5	-0.940427	5.14782	2.43304e-08	2.50479e-07
ZNF345	0.984109	3.44112	2.44613e-08	2.51382e-07
RBM20	0.797852	5.7193	2.44648e-08	2.51382e-07
PRKACB	0.963269	6.42488	2.50092e-08	2.56802e-07
PPA2	-0.886122	4.81048	2.5095e-08	2.57511e-07
C1orf226	-0.875799	4.33479	2.51993e-08	2.58407e-07
HIST1H2BK	-0.818425	5.41267	2.58456e-08	2.64857e-07
HELZ	0.850051	6.57033	2.61618e-08	2.67917e-07
UROS	-0.812987	5.62286	2.64312e-08	2.70495e-07
SLC12A8	1.57132	0.760099	2.64746e-08	2.70576e-07
LOC286437	1.10015	3.13917	2.6461e-08	2.70576e-07
ENO3	-0.925406	4.16839	2.66965e-08	2.72662e-07
AMOTL2	0.993031	5.26757	2.67347e-08	2.72869e-07
P4HA3	-2.1267	-0.258528	2.68421e-08	2.73782e-07
KIAA0825	1.33421	1.80748	2.70263e-08	2.75477e-07
RPA3	-0.926892	5.91826	2.761e-08	2.81238e-07
SKP2	-0.817277	6.01226	2.79051e-08	2.84056e-07
SLC9A3R1	-0.947288	5.58823	2.80332e-08	2.84789e-07
GGT5	-1.91873	1.2913	2.80214e-08	2.84789e-07
EFNA5	0.859187	5.19953	2.80082e-08	2.84789e-07
CRELD2	-0.881556	5.54629	2.83047e-08	2.87357e-07
JAK3	1.00794	2.70242	2.87324e-08	2.91505e-07
ACR	2.97063	-1.2951	2.8925e-08	2.93264e-07
SKA2	-1.01169	5.56188	2.90258e-08	2.9409e-07
SLCO4A1	-1.0999	4.43789	2.90529e-08	2.9417e-07
ZNF252P-AS1	1.661	0.672345	2.93242e-08	2.9672e-07
KY	-2.86881	-0.898074	2.93894e-08	2.97183e-07
ABCB1	0.738575	6.81484	2.94613e-08	2.97714e-07
GCC2	1.15896	5.662	2.95217e-08	2.98126e-07
CLDN4	1.3835	0.997243	2.97555e-08	3.00289e-07
PIM3	-0.950192	5.73264	3.00846e-08	3.03409e-07
RILPL2	-1.03969	2.79969	3.01464e-08	3.03832e-07
KLF6	0.850566	4.66166	3.02616e-08	3.04792e-07
PBX3	0.875388	6.64264	3.04889e-08	3.06879e-07
PDGFRB	0.793327	6.99816	3.05356e-08	3.07146e-07
MAP2	0.80102	8.12646	3.06252e-08	3.07845e-07
PLOD3	-0.856187	6.98166	3.06942e-08	3.08335e-07
TNRC6B	0.890612	4.59614	3.07762e-08	3.08956e-07
PRR15	2.16787	-0.14515	3.11752e-08	3.12755e-07
KCTD12	0.934855	4.26654	3.13315e-08	3.14118e-07
CRTC1	0.918563	6.01955	3.1941e-08	3.20017e-07
TACO1	-0.83346	5.07649	3.24746e-08	3.25151e-07
SRSF9	-0.841316	7.20755	3.25624e-08	3.25816e-07
DNAH7	1.3922	1.19967	3.29657e-08	3.29635e-07
SERPINB7	-1.31775	1.79348	3.2991e-08	3.29673e-07
CYS1	1.39444	1.27282	3.3124e-08	3.30785e-07
PGP	-0.858113	5.2118	3.32183e-08	3.3151e-07
TOM1L2	0.784326	6.19609	3.33434e-08	3.32541e-07
HIST1H3H	-1.9287	0.377915	3.40443e-08	3.3931e-07
TMEM254-AS1	1.2738	1.55335	3.41009e-08	3.39652e-07
FAM72B	-1.03145	2.51936	3.41386e-08	3.39806e-07
WDFY3	0.82329	6.03046	3.47601e-08	3.45766e-07
DKFZP434I0714	0.957821	4.31097	3.50169e-08	3.47868e-07
CINP	-0.858922	4.87326	3.5005e-08	3.47868e-07
CKS2	-0.967368	6.18394	3.51254e-08	3.48719e-07
LINC01126	1.3214	1.28306	3.55011e-08	3.51991e-07
GAPDH	-0.819922	11.7957	3.54915e-08	3.51991e-07
PRDX2	-0.810465	8.3374	3.5658e-08	3.53318e-07
EMC6	-0.98991	4.54632	3.56978e-08	3.53482e-07
SGMS1-AS1	1.16117	1.85252	3.61552e-08	3.57779e-07
TP53I11	-0.969571	5.10648	3.63571e-08	3.59544e-07
CTD-2297D10.2	2.53696	0.000978777	3.65454e-08	3.61172e-07
PNMT	0.963126	3.55222	3.69912e-08	3.65342e-07
AGPAT2	-0.866155	5.04503	3.77106e-08	3.72207e-07
CHCHD2	-0.873904	9.06202	3.7959e-08	3.74416e-07
THRB	1.9342	0.070715	3.91877e-08	3.86286e-07
MDGA1	1.52018	2.7876	3.92265e-08	3.86419e-07
GNG5	-0.730439	6.70087	3.95211e-08	3.8907e-07
PSEN1	0.759765	6.53391	3.95485e-08	3.89089e-07
ZNF81	0.897329	4.41563	4.00114e-08	3.9339e-07
P3H1	-0.844184	5.42212	4.085e-08	4.01118e-07
FKBP4	-0.818021	8.23083	4.08318e-08	4.01118e-07
COL26A1	1.15813	2.39348	4.18951e-08	4.11116e-07
BOD1L1	0.863436	7.00002	4.21035e-08	4.12895e-07
POPDC3	-1.12875	3.1037	4.27591e-08	4.19056e-07
PSMB9	-2.08288	-0.633616	4.29543e-08	4.20699e-07
AKR1B1	-0.862157	8.14864	4.34362e-08	4.25145e-07
ERV3-1	1.0613	6.03241	4.37158e-08	4.27608e-07
PIWIL4	1.56737	0.425973	4.38639e-08	4.28783e-07
MAP3K1	0.853618	6.79501	4.43866e-08	4.33337e-07
KNDC1	1.47756	1.62045	4.43739e-08	4.33337e-07
SPATA6L	1.16863	1.99746	4.44324e-08	4.33507e-07
ZNF532	0.744133	7.71835	4.44649e-08	4.33547e-07
OBSCN	0.76375	7.32015	4.52191e-08	4.4062e-07
SLC7A2	-1.00255	3.83088	4.5326e-08	4.4138e-07
SEMA3C	-0.914956	5.6806	4.5368e-08	4.41506e-07
ZFP2	1.5652	1.48483	4.54005e-08	4.41541e-07
ADRA2C	-1.05395	3.44997	4.54565e-08	4.41805e-07
PCNX	0.811485	6.44215	4.55978e-08	4.42897e-07
LRRC48	1.12684	1.84066	4.61445e-08	4.4792e-07
BTN3A2	-0.844275	4.79433	4.61737e-08	4.4792e-07
CARF	1.02256	4.14224	4.6352e-08	4.49364e-07
PAPLN	2.54783	-0.790748	4.64431e-08	4.49677e-07
NOP14-AS1	0.858119	4.38201	4.64297e-08	4.49677e-07
WDR19	0.866186	5.6718	4.66229e-08	4.51131e-07
MANSC1	0.909829	5.40892	4.73472e-08	4.57849e-07
PRELID1	-0.798788	7.88188	4.82633e-08	4.66413e-07
PRR11	-0.886582	6.65086	4.90597e-08	4.73809e-07
SHKBP1	-0.882918	5.82839	4.9253e-08	4.75376e-07
ABCC6	-1.63519	0.386087	4.94482e-08	4.76958e-07
KSR2	1.02169	2.52077	4.96148e-08	4.78263e-07
NUPR1	2.56708	-0.993772	4.96611e-08	4.78407e-07
TK1	-0.919755	5.87462	4.97165e-08	4.78639e-07
MIR27B	2.66087	-0.974627	5.00888e-08	4.81919e-07
SERPINE2	-1.00318	3.49255	5.03085e-08	4.83728e-07
ERC1	0.831185	6.24609	5.09325e-08	4.8942e-07
MPP2	-0.82475	5.18644	5.12645e-08	4.923e-07
CPT1C	-0.766488	7.13507	5.15258e-08	4.94499e-07
IP6K3	-3.17274	-1.55032	5.1913e-08	4.97902e-07
TJP1	0.795916	6.24338	5.23031e-08	5.00879e-07
RGS5	-0.99297	12.1763	5.23218e-08	5.00879e-07
NHS	-1.14811	3.52918	5.23002e-08	5.00879e-07
NET1	-0.806333	5.06879	5.26026e-08	5.03251e-07
IFRD2	-0.853276	5.75426	5.43312e-08	5.19464e-07
ID4	1.71779	0.954411	5.4438e-08	5.20159e-07
TMEM35	-0.985123	4.08347	5.4614e-08	5.21514e-07
LOC389765	1.10669	3.07285	5.53828e-08	5.28525e-07
ZFP14	0.89017	5.00481	5.55719e-08	5.29667e-07
MRPL51	-0.754906	6.90547	5.55628e-08	5.29667e-07
SMIM17	1.75945	0.255682	5.66466e-08	5.39574e-07
LURAP1L-AS1	3.58203	-1.77999	5.66965e-08	5.39713e-07
ALDH1A3	-0.995343	3.89369	5.68031e-08	5.4039e-07
DNAAF5	-0.786333	6.76201	5.6886e-08	5.40842e-07
AAMDC	-0.932975	3.955	5.75232e-08	5.4656e-07
BSDC1	0.769039	7.02868	5.81173e-08	5.51862e-07
KIF27	1.0702	3.25398	5.83944e-08	5.54148e-07
FAM83D	-0.819067	5.07786	5.84884e-08	5.54695e-07
EXOSC4	-0.901828	5.50833	5.8597e-08	5.5538e-07
TNFAIP6	-1.12315	1.83993	5.8879e-08	5.57639e-07
OSER1-AS1	0.922378	4.35841	5.89449e-08	5.57639e-07
NDUFA6	-0.941764	4.60645	5.89365e-08	5.57639e-07
KLHL24	0.931028	5.99353	5.91704e-08	5.59426e-07
DNAJC27-AS1	1.33186	1.46022	5.94953e-08	5.61802e-07
C16orf74	-1.79145	0.249624	5.94814e-08	5.61802e-07
SSSCA1-AS1	1.23219	1.59648	5.99049e-08	5.6532e-07
LONP1	-0.850459	7.65322	5.99973e-08	5.65843e-07
ELMO1	0.877995	6.82647	6.00572e-08	5.66058e-07
TIMELESS	-0.766009	7.3364	6.05328e-08	5.70188e-07
PRR5	-1.22444	2.35369	6.05872e-08	5.70348e-07
ATRN	0.739989	6.41669	6.10751e-08	5.74588e-07
SSBP3-AS1	1.56775	0.738748	6.11886e-08	5.74782e-07
SERTAD4	0.879178	4.17071	6.12087e-08	5.74782e-07
PPARG	1.60612	0.47075	6.12004e-08	5.74782e-07
GAP43	-0.846696	5.05353	6.13379e-08	5.75641e-07
RPL39L	-0.851889	4.72354	6.14609e-08	5.76088e-07
DUS1L	-0.823793	6.85901	6.14253e-08	5.76088e-07
B4GALT6	0.998445	3.22331	6.25389e-08	5.85832e-07
BAK1	-0.899331	4.33002	6.27502e-08	5.87451e-07
CRYZ	-0.953096	4.25035	6.28751e-08	5.8826e-07
LOC100288637	-0.876332	3.69364	6.29329e-08	5.8844e-07
COL22A1	2.32115	-0.879683	6.34956e-08	5.93338e-07
WDR77	-0.865704	6.12966	6.36595e-08	5.94506e-07
PNP	-0.859085	5.26846	6.37488e-08	5.94976e-07
ADAT1	0.760538	6.03479	6.47304e-08	6.03768e-07
SYNGR2	-0.829596	5.80617	6.58187e-08	6.13545e-07
CHST1	1.53693	1.02152	6.60337e-08	6.15173e-07
TPTE2P1	1.70702	0.171673	6.6228e-08	6.16607e-07
TXNDC17	-0.785739	6.4054	6.6536e-08	6.19097e-07
LENG8-AS1	1.20659	2.30428	6.68487e-08	6.21628e-07
NEDD9	-1.03691	4.68321	6.8176e-08	6.33584e-07
PRR34-AS1	-1.21087	2.11352	6.84688e-08	6.35919e-07
LRFN2	0.982916	4.09587	6.89109e-08	6.39636e-07
KLF12	0.979446	6.23924	6.95141e-08	6.44842e-07
SHFM1	-0.787387	6.93221	7.17392e-08	6.64991e-07
MRPS15	-0.828318	5.80203	7.17732e-08	6.64991e-07
UQCRC1	-0.816741	7.00544	7.20181e-08	6.66855e-07
GPX7	-0.796473	5.45941	7.33133e-08	6.78436e-07
CHST11	0.907808	4.24219	7.35285e-08	6.80016e-07
NDUFB10	-0.801207	6.64176	7.44569e-08	6.88185e-07
HRAS	-0.977757	5.74999	7.45479e-08	6.8861e-07
ETFA	-0.74826	5.89123	7.4893e-08	6.91379e-07
C2orf88	-2.05535	0.0528675	7.49639e-08	6.91616e-07
KIF17	-1.22665	1.86253	7.53369e-08	6.94638e-07
ZNF436	0.810984	4.91981	7.5646e-08	6.97066e-07
ATXN7	0.86338	4.71777	7.61883e-08	7.0164e-07
MIR503HG	-1.9736	0.287979	7.63829e-08	7.03008e-07
MYBL2	-0.819388	7.70442	7.65627e-08	7.04239e-07
HES4	-1.87818	0.969875	7.68124e-08	7.0611e-07
TBX2	-0.873744	5.8597	7.80259e-08	7.16833e-07
C4orf33	-1.27824	1.17536	7.83494e-08	7.19373e-07
PBK	-0.900709	4.88446	7.84756e-08	7.20098e-07
HERC1	0.758172	6.28077	7.85837e-08	7.20658e-07
ADM	-0.952993	4.77329	7.88917e-08	7.23048e-07
PCDHB4	1.00349	3.92341	8.06112e-08	7.38364e-07
CDC25A	-0.803288	5.56646	8.18441e-08	7.49207e-07
NDUFA8	-0.802586	5.39339	8.26602e-08	7.56224e-07
MRGPRF	-2.86993	-1.5761	8.30986e-08	7.5978e-07
DEAF1	-0.857387	6.20232	8.3629e-08	7.64172e-07
ING4	0.80087	6.35918	8.45244e-08	7.71892e-07
KCNS1	-1.34278	1.00979	8.49328e-08	7.75157e-07
EVC2	1.05329	2.25711	8.53848e-08	7.78818e-07
PCDHAC2	0.961616	3.81601	8.5753e-08	7.81709e-07
GRHL1	-1.20075	1.97043	8.60329e-08	7.83793e-07
ST6GALNAC5	-0.862037	3.98161	8.62986e-08	7.85744e-07
NBEAL2	-0.818341	5.14417	8.66478e-08	7.88454e-07
ECHS1	-0.842464	6.62496	8.7506e-08	7.95789e-07
STAM-AS1	1.25136	1.58868	8.77203e-08	7.96788e-07
KCNH1	0.842876	4.84125	8.76871e-08	7.96788e-07
LOC100147773	1.23961	1.33539	9.04798e-08	8.21365e-07
VSTM2A	1.61606	1.49558	9.1854e-08	8.3285e-07
FLRT3	1.00997	3.59701	9.18246e-08	8.3285e-07
KIAA1549	0.703944	7.80285	9.21534e-08	8.35068e-07
TAF1	0.741064	6.5337	9.33484e-08	8.45396e-07
UQCRFS1	-0.826525	5.79346	9.36141e-08	8.47299e-07
VAMP2	0.818416	6.34514	9.39162e-08	8.4953e-07
LOC100128398	1.06463	2.7061	9.55736e-08	8.6401e-07
MRPL14	-0.912202	5.35187	9.6234e-08	8.69466e-07
ARL10	0.867468	5.08592	9.66123e-08	8.72367e-07
ATP5J2	-0.842693	5.81105	9.69263e-08	8.74685e-07
BTN2A2	-0.878878	3.85862	9.71922e-08	8.76567e-07
TAOK3	0.921226	5.00993	9.73563e-08	8.77528e-07
HSPA4L	-1.16105	3.29193	9.76596e-08	8.79743e-07
CRYBB2P1	-0.842843	4.75126	1.00238e-07	9.01922e-07
CLTB	-0.881822	4.83206	1.0024e-07	9.01922e-07
PIDD1	-0.965958	5.13072	1.01291e-07	9.10841e-07
NOP16	-0.798879	5.98492	1.01679e-07	9.13797e-07
SOX6	-1.35867	1.47706	1.01996e-07	9.16105e-07
DCC	1.65881	1.28303	1.03363e-07	9.27837e-07
FBP1	0.993376	3.64899	1.04233e-07	9.35094e-07
NUP93	-0.791424	6.01177	1.08404e-07	9.71948e-07
RABL6	-0.767642	7.41887	1.09676e-07	9.82768e-07
ZNF511	-0.882974	5.11623	1.10479e-07	9.89382e-07
FAM207A	-0.929322	4.40947	1.10766e-07	9.91378e-07
SEC61B	-0.7872	6.03292	1.11792e-07	9.99876e-07
FAM66C	0.935176	3.18641	1.11847e-07	9.99876e-07
MYO1E	-0.903719	3.25285	1.13579e-07	1.01477e-06
CASP6	-1.03684	3.25424	1.14233e-07	1.02001e-06
PCDHAC1	1.14939	1.8678	1.14516e-07	1.02194e-06
PIM1	0.855536	5.0057	1.1474e-07	1.02334e-06
RELB	1.07861	2.45763	1.15394e-07	1.02858e-06
EPDR1	-0.787973	5.00612	1.15624e-07	1.03003e-06
FNDC3B	0.86321	4.6044	1.16202e-07	1.03457e-06
PHF5A	-0.850633	5.01434	1.16851e-07	1.03917e-06
OCA2	-1.30517	0.964493	1.16854e-07	1.03917e-06
PITPNB	0.788312	7.47589	1.17038e-07	1.04019e-06
S100A6	-1.00336	6.55659	1.1788e-07	1.04707e-06
LOC553103	1.12819	1.96207	1.18625e-07	1.05308e-06
MAP1B	0.74915	8.78261	1.20384e-07	1.06806e-06
NFKBIB	-0.878097	4.70054	1.21598e-07	1.07821e-06
LOC101928509	1.02442	3.64173	1.22772e-07	1.08799e-06
IER5L	-1.21397	2.79243	1.22866e-07	1.08819e-06
ZNF578	0.971963	3.18734	1.2346e-07	1.09155e-06
TNNT1	-1.19034	2.19621	1.23347e-07	1.09155e-06
MLXIPL	-2.69167	-1.39686	1.23405e-07	1.09155e-06
CDH1	-3.28219	-1.69921	1.24024e-07	1.09591e-06
POLRMT	-0.858991	5.67774	1.24552e-07	1.09993e-06
TRAF6	0.830627	5.10623	1.24728e-07	1.10021e-06
RYR1	1.17236	1.72343	1.24724e-07	1.10021e-06
ACO1	-0.824494	4.35662	1.26333e-07	1.11373e-06
CEP41	0.728821	6.33799	1.26855e-07	1.11769e-06
SIRT5	0.861623	4.44226	1.27555e-07	1.1232e-06
PHACTR1	0.956973	4.62164	1.28126e-07	1.12758e-06
LRRC8C	0.986956	5.2338	1.2981e-07	1.14174e-06
CDC42EP5	-3.07588	-1.20527	1.3022e-07	1.14469e-06
ID2-AS1	-1.57693	0.109114	1.30876e-07	1.14979e-06
PTPRG	1.05925	3.02778	1.31883e-07	1.15798e-06
NFASC	0.793388	5.48024	1.32619e-07	1.16377e-06
PSMG1	-0.884794	4.58361	1.33182e-07	1.16737e-06
JTB	-0.868823	7.21095	1.3313e-07	1.16737e-06
ZFHX4	0.93012	4.89548	1.3532e-07	1.18542e-06
CHD9	0.997229	5.99355	1.36081e-07	1.19141e-06
CHCHD3	-0.740837	7.26768	1.36256e-07	1.19226e-06
LRP11	0.915151	5.2427	1.36519e-07	1.19387e-06
PRKG1-AS1	1.54372	0.278059	1.37519e-07	1.20193e-06
CLIP3	0.917117	7.86505	1.3843e-07	1.2092e-06
TRAF3IP2-AS1	0.772805	5.28819	1.38659e-07	1.21051e-06
ZC3H13	0.933579	6.87614	1.3958e-07	1.21777e-06
MTFR2	-1.06439	2.46467	1.3965e-07	1.21777e-06
NBEAL1	1.29946	1.83384	1.39865e-07	1.21895e-06
CHST13	-2.2058	-0.362214	1.40476e-07	1.22357e-06
PEG10	0.684783	7.98565	1.40797e-07	1.22567e-06
CDO1	1.01823	3.2411	1.41215e-07	1.22861e-06
SNRPA1	-0.781681	5.40502	1.41831e-07	1.23327e-06
SLCO1A2	1.26389	2.03879	1.4201e-07	1.23412e-06
LIMCH1	-0.773769	6.40637	1.4271e-07	1.2395e-06
ATG4A	-0.99897	2.87797	1.43649e-07	1.24695e-06
TLX3	-1.15906	3.67732	1.43829e-07	1.24717e-06
SNRPF	-0.812531	6.27001	1.43839e-07	1.24717e-06
NALCN	2.09877	-0.883905	1.44671e-07	1.25368e-06
WNT10A	-1.71684	0.328747	1.46568e-07	1.2694e-06
MN1	1.19699	1.86306	1.46763e-07	1.27037e-06
FREM1	0.872996	4.13664	1.50537e-07	1.30229e-06
ITGAE	-0.828338	4.34445	1.50666e-07	1.30267e-06
GTSE1	-0.839219	5.82563	1.50823e-07	1.30329e-06
XRN1	0.996192	5.04097	1.50966e-07	1.30379e-06
NECAB1	-1.88601	0.0207289	1.51589e-07	1.30843e-06
NAMA	2.15986	-0.327176	1.52317e-07	1.31397e-06
S100A10	-1.0821	4.44358	1.54574e-07	1.33268e-06
PITPNM3	1.07198	1.82804	1.58726e-07	1.36771e-06
NUDT3	-1.37922	1.14256	1.5887e-07	1.36818e-06
RIC3	0.92898	5.49664	1.61118e-07	1.38676e-06
CCDC124	-0.887389	6.69329	1.61454e-07	1.38887e-06
LTBP2	0.935229	4.8379	1.6175e-07	1.39063e-06
TANC1	0.71145	6.49388	1.62053e-07	1.39167e-06
FAM87A	1.56126	0.160549	1.62019e-07	1.39167e-06
ZNF33A	1.02713	6.65129	1.63573e-07	1.40328e-06
LOC101928979	0.97716	3.15979	1.63588e-07	1.40328e-06
SIRT7	-0.79658	5.18068	1.64004e-07	1.40526e-06
ME2	-0.73463	6.2124	1.6395e-07	1.40526e-06
HNRNPL	-0.757537	8.01028	1.65134e-07	1.41415e-06
ORC6	-0.772098	5.199	1.6629e-07	1.42325e-06
C17orf59	-0.935151	3.4903	1.68835e-07	1.44422e-06
PJA2	0.825465	6.92405	1.69216e-07	1.44667e-06
TIMP2	0.720822	9.48935	1.70159e-07	1.45392e-06
COL9A2	-1.00695	3.38156	1.71353e-07	1.4633e-06
C11orf31	-0.792278	6.92722	1.72596e-07	1.47309e-06
SLC2A13	1.01586	3.46034	1.72724e-07	1.47336e-06
FMN2	0.842964	4.59051	1.73753e-07	1.48131e-06
COL28A1	2.70771	-1.34824	1.78145e-07	1.51791e-06
FAM173A	-1.15626	4.27725	1.79176e-07	1.52584e-06
NMNAT3	-2.19828	-0.640672	1.79314e-07	1.52617e-06
HCN3	0.793519	5.81928	1.80485e-07	1.53528e-06
MRPL13	-0.787532	4.86485	1.80597e-07	1.53537e-06
UNC93B1	-1.00562	2.92492	1.80896e-07	1.53706e-06
GLIS1	1.87006	0.326903	1.81657e-07	1.54267e-06
TIMM23	-0.860514	5.93307	1.82144e-07	1.54594e-06
ZNF445	0.7217	6.51587	1.82585e-07	1.54882e-06
PCBP3	0.832373	6.83052	1.8419e-07	1.56158e-06
ZNF382	0.921676	4.27295	1.84356e-07	1.56211e-06
LINC00960	-1.56781	0.193944	1.86018e-07	1.57532e-06
VDAC1	-0.679177	7.44228	1.87328e-07	1.58554e-06
CAV1	-0.919849	4.38099	1.92335e-07	1.62702e-06
MAGI3	0.803277	6.73844	1.92495e-07	1.62747e-06
DENND1C	1.03247	2.26669	1.93865e-07	1.63814e-06
ZBTB44	0.784466	5.98184	1.94069e-07	1.63896e-06
TENM2	1.17918	1.51765	1.95703e-07	1.65184e-06
SEZ6	-0.919196	3.97939	1.95868e-07	1.65232e-06
RIN2	0.992723	2.37875	1.96027e-07	1.65275e-06
PTPN21	0.733018	6.05525	1.96163e-07	1.65299e-06
GTF2E2	-0.776747	5.22812	1.9663e-07	1.65601e-06
RGS19	-0.92578	4.02002	1.968e-07	1.65653e-06
NDUFS6	-0.892893	5.55442	1.98687e-07	1.67149e-06
BCDIN3D-AS1	1.10189	1.9264	1.99523e-07	1.6776e-06
EDNRA	-1.00756	2.58354	2.0144e-07	1.69279e-06
C8orf88	-1.06784	3.0623	2.01632e-07	1.69346e-06
TPTE2P5	1.20975	1.98055	2.03888e-07	1.71148e-06
ERP27	2.57871	-1.03746	2.04818e-07	1.71834e-06
ZFYVE28	-1.49004	0.788728	2.05882e-07	1.72614e-06
CDC42BPA	0.747085	6.91335	2.05975e-07	1.72614e-06
CAPN15	-0.972132	5.98039	2.10557e-07	1.76358e-06
PPIH	-0.778932	5.90401	2.11516e-07	1.77063e-06
PDE1A	-2.30313	-0.831417	2.12429e-07	1.7773e-06
RPS27L	-0.758253	5.68636	2.13902e-07	1.78865e-06
TMEM127	0.739309	6.44335	2.1737e-07	1.81665e-06
PSG4	1.50548	1.14996	2.1756e-07	1.81724e-06
C10orf25	1.231	1.58456	2.18226e-07	1.82182e-06
RASSF3	0.75213	5.52532	2.18502e-07	1.82312e-06
SCARA3	-0.95351	3.83854	2.18721e-07	1.82395e-06
GPI	-0.720893	8.43068	2.21585e-07	1.84582e-06
DNAH17	2.70245	-1.38066	2.21485e-07	1.84582e-06
ATP6V1C2	2.48928	-1.26832	2.23056e-07	1.85706e-06
GRIA1	2.81017	-1.61881	2.24227e-07	1.86579e-06
FCRL6	2.79252	-1.62604	2.253e-07	1.8737e-06
RALGPS1	0.758975	5.43131	2.2587e-07	1.87639e-06
ESRRA	-0.859142	5.20071	2.25766e-07	1.87639e-06
TF	2.45569	-1.03357	2.26603e-07	1.88146e-06
TMEM26	-1.50725	0.621471	2.31733e-07	1.923e-06
LOC101927604	1.38421	0.876076	2.36513e-07	1.96161e-06
RPGRIP1L	0.852395	4.73487	2.36912e-07	1.96385e-06
ADAM12	0.749329	6.98663	2.37363e-07	1.96652e-06
MRPL34	-0.827739	5.8163	2.41731e-07	2.00162e-06
FBLN2	-1.02901	4.83108	2.41968e-07	2.0025e-06
SLC9A5	-0.864435	3.7902	2.42893e-07	2.00906e-06
COX6C	-0.730062	6.70903	2.43646e-07	2.0142e-06
DGCR6	-1.12823	2.45324	2.44229e-07	2.01707e-06
COX7B	-0.76397	6.77947	2.44257e-07	2.01707e-06
ATPAF2	-0.913115	3.79888	2.44644e-07	2.01917e-06
ZBTB38	0.867434	5.05766	2.45521e-07	2.02532e-06
NRARP	-0.968771	3.32733	2.47711e-07	2.04118e-06
CCNF	-0.810028	5.74338	2.47703e-07	2.04118e-06
SGCE	0.802043	5.66621	2.54594e-07	2.09676e-06
NUF2	-0.975472	5.59944	2.56505e-07	2.11136e-06
C20orf27	-0.894068	5.93546	2.58754e-07	2.12872e-06
SLC24A2	2.34598	-1.01928	2.61916e-07	2.15358e-06
IFITM10	0.883345	4.92602	2.62619e-07	2.1582e-06
SIGMAR1	-0.788649	6.44125	2.63024e-07	2.16036e-06
LOC79160	2.25239	-0.76606	2.64674e-07	2.17275e-06
VAT1L	0.737079	5.582	2.6571e-07	2.18008e-06
TTBK2	0.8368	4.68611	2.67313e-07	2.19205e-06
ARNTL	-0.863302	3.61661	2.67639e-07	2.19355e-06
PSMB3	-0.812547	6.64615	2.69061e-07	2.20402e-06
NOL4L	0.749467	7.06688	2.71616e-07	2.22375e-06
SRSF8	0.704664	6.08267	2.73476e-07	2.23778e-06
NR2F1	0.765932	5.9395	2.73923e-07	2.24024e-06
SLC27A6	-1.45123	1.38103	2.74791e-07	2.24614e-06
COLEC11	-0.760857	6.54453	2.76545e-07	2.25926e-06
LOC100129434	-1.79333	0.0249052	2.79556e-07	2.28264e-06
TENM3	-0.725822	6.19901	2.79918e-07	2.28438e-06
CAPS	0.821031	4.6916	2.82752e-07	2.30627e-06
FLJ12825	2.27408	-0.924828	2.83421e-07	2.3105e-06
TRERF1	-0.814771	4.58059	2.84365e-07	2.31695e-06
SAE1	-0.734151	7.56456	2.86628e-07	2.33415e-06
SNTA1	-0.864345	3.95987	2.87086e-07	2.33663e-06
UNC5D	-1.18202	2.0433	2.87651e-07	2.33998e-06
GMNN	-0.755444	5.51755	2.9021e-07	2.35954e-06
NXPH1	-1.14129	1.9718	2.92517e-07	2.37703e-06
C1orf159	-0.918548	4.84552	2.95677e-07	2.40143e-06
EFHC1	0.859667	5.57618	2.96128e-07	2.40382e-06
PTGES2-AS1	1.60265	0.102574	2.96763e-07	2.40769e-06
LYPD6	0.847512	4.51158	2.97051e-07	2.40875e-06
SH3RF1	0.795286	4.64	2.99043e-07	2.42362e-06
LZTS2	-0.784202	6.60023	2.99971e-07	2.42985e-06
RNASEH2B	-0.969371	5.31815	3.00849e-07	2.43566e-06
SERP1	-0.950257	6.63718	3.0119e-07	2.43713e-06
FARP2	0.833135	4.5315	3.0157e-07	2.43891e-06
GUCY1A3	-0.984577	3.2619	3.03109e-07	2.45007e-06
CHRNA2	-3.43909	-1.55224	3.04464e-07	2.45972e-06
KIT	1.01646	2.87802	3.05141e-07	2.46388e-06
GPATCH2L	0.783362	6.05557	3.08177e-07	2.48708e-06
WDR54	-0.777402	5.74397	3.14843e-07	2.53953e-06
FGF17	1.51379	0.44063	3.1532e-07	2.54204e-06
MAATS1	0.947276	4.18361	3.20848e-07	2.58524e-06
CTB-178M22.2	-1.55049	0.386969	3.21719e-07	2.59089e-06
SH3BP4	0.742686	5.83879	3.24191e-07	2.60942e-06
SGOL1	-0.869717	3.89702	3.30079e-07	2.65542e-06
C2orf91	1.12784	1.63415	3.30456e-07	2.65705e-06
LBX2	-1.33976	1.50035	3.32144e-07	2.66921e-06
LEPROT	0.756047	5.9722	3.32941e-07	2.67421e-06
KCNK1	-0.807655	4.15658	3.33294e-07	2.67564e-06
C7orf50	-0.819344	6.38089	3.35202e-07	2.68954e-06
SPTAN1	0.6796	8.88561	3.36177e-07	2.69595e-06
ZADH2	0.775511	5.64785	3.36663e-07	2.69843e-06
RPS6KL1	0.80541	4.82047	3.3745e-07	2.70314e-06
FGFR1	0.706767	6.80803	3.37605e-07	2.70314e-06
KANK4	1.40187	0.793018	3.38841e-07	2.71161e-06
BZRAP1	0.790192	4.86496	3.39077e-07	2.71209e-06
PGAM4	-1.29588	1.15384	3.39849e-07	2.71683e-06
MELK	-0.749626	5.74226	3.451e-07	2.75737e-06
PLEKHA1	0.78876	5.48382	3.51721e-07	2.8088e-06
SIX6	-2.64923	-1.39453	3.55146e-07	2.83467e-06
DAZAP1	-0.852569	7.23054	3.55853e-07	2.83883e-06
TP53I3	-0.929228	5.03482	3.58941e-07	2.86197e-06
KIAA2026	0.936142	5.25098	3.59136e-07	2.86203e-06
MAGI2	0.867303	4.41263	3.6214e-07	2.88447e-06
SPECC1	-0.83886	4.18436	3.63457e-07	2.89344e-06
STOML2	-0.806534	7.40306	3.64022e-07	2.89643e-06
GATA2	-0.849018	9.75813	3.65107e-07	2.90355e-06
ANP32E	-0.878298	6.95101	3.65762e-07	2.90725e-06
PDZD2	1.00936	2.88981	3.66135e-07	2.9087e-06
TAZ	-0.802927	4.61965	3.7393e-07	2.96908e-06
EGFLAM	1.56768	0.0019816	3.78614e-07	3.0047e-06
CCDC85C	-0.812807	6.22746	3.8039e-07	3.01723e-06
CDK2	-0.721228	5.89448	3.81496e-07	3.02444e-06
LSM7	-0.757632	6.54385	3.82421e-07	3.03019e-06
FHL2	-0.858223	3.59166	3.92496e-07	3.10841e-06
TRPT1	-0.847823	4.99138	3.93982e-07	3.11856e-06
MPDZ	0.772569	7.12634	3.99511e-07	3.16069e-06
GDAP1L1	0.777162	6.03265	4.01176e-07	3.17222e-06
TSPO	-1.14285	5.16625	4.01415e-07	3.17247e-06
MVD	-0.951749	4.94564	4.02914e-07	3.18102e-06
BAMBI	-0.898959	5.05464	4.02786e-07	3.18102e-06
STK33	-1.03877	2.34551	4.08393e-07	3.22261e-06
CERK	-0.659589	8.42986	4.09056e-07	3.22617e-06
THOC3	-0.900649	4.9256	4.14324e-07	3.26603e-06
EDA	1.7293	-0.46549	4.14944e-07	3.26924e-06
INHBA	1.41436	2.93124	4.17276e-07	3.28591e-06
MRPL9	-0.716865	6.5218	4.29883e-07	3.38345e-06
PDGFD	1.05995	2.81814	4.31187e-07	3.39037e-06
PARPBP	-1.06459	4.08476	4.31207e-07	3.39037e-06
MID1IP1	-0.792113	5.70871	4.33494e-07	3.4066e-06
NPRL2	-0.7808	5.40589	4.35645e-07	3.42174e-06
CP	1.38582	1.0377	4.45757e-07	3.49936e-06
TTN-AS1	0.834133	4.09903	4.47001e-07	3.50733e-06
MVK	-0.832683	4.79349	4.50207e-07	3.53067e-06
CCDC137	-0.723532	6.604	4.52099e-07	3.54369e-06
NDUFB8	-0.731527	6.4603	4.54645e-07	3.56181e-06
FAM111A	1.04975	2.05492	4.5584e-07	3.56934e-06
SCN8A	0.831133	5.16238	4.5714e-07	3.57585e-06
BRICD5	-0.984758	2.8711	4.57117e-07	3.57585e-06
ISOC2	-0.97934	5.60394	4.58537e-07	3.58495e-06
AGER	-1.25605	1.5351	4.59102e-07	3.58753e-06
FAM110A	-1.05078	3.23174	4.63053e-07	3.61655e-06
SETX	0.753052	7.17728	4.68523e-07	3.6574e-06
PPAPDC1B	0.745266	5.23243	4.6933e-07	3.65996e-06
CPNE7	2.3898	-0.919088	4.69225e-07	3.65996e-06
CDK4	-0.806098	8.26995	4.70264e-07	3.66163e-06
ATP5G3	-0.70963	6.87037	4.70133e-07	3.66163e-06
ANKRD33B	1.51979	0.491443	4.70122e-07	3.66163e-06
KIF2C	-0.771716	6.03233	4.70702e-07	3.66317e-06
RTP5	-3.1503	-1.55667	4.74028e-07	3.68264e-06
NTMT1	-0.889997	5.21951	4.7389e-07	3.68264e-06
MAP3K11	-0.848425	5.61014	4.74168e-07	3.68264e-06
ATP5D	-0.863011	6.29002	4.73884e-07	3.68264e-06
EPHA8	-0.894693	3.44614	4.75271e-07	3.68933e-06
SFXN1	-0.706303	6.26864	4.77023e-07	3.70105e-06
IGIP	1.16157	2.29619	4.85792e-07	3.76717e-06
TESC	-1.87979	-0.436952	4.86955e-07	3.77427e-06
PRR7	-1.1401	3.90873	4.94197e-07	3.82846e-06
GAS2L3	-1.0773	3.49047	4.98309e-07	3.85836e-06
RAB24	-0.774257	5.38683	5.0389e-07	3.89959e-06
NEK3	0.805788	5.30374	5.05231e-07	3.90799e-06
EVPL	-1.63247	0.173478	5.05568e-07	3.90862e-06
LRCH1	-0.794078	4.90765	5.08977e-07	3.93298e-06
SENP7	0.998766	4.93398	5.17016e-07	3.99308e-06
LINC00886	1.06922	2.13005	5.18657e-07	4.00373e-06
RASSF4	-0.898621	2.8908	5.19867e-07	4.01104e-06
SMIM14	0.806763	4.02254	5.31639e-07	4.09844e-06
LINC00657	0.715674	8.39722	5.31731e-07	4.09844e-06
PMVK	-0.793222	6.06407	5.33661e-07	4.11123e-06
NDRG4	0.698597	7.05374	5.34782e-07	4.1147e-06
LBR	-0.842293	6.24163	5.34918e-07	4.1147e-06
DDX11	-0.747109	5.60447	5.34409e-07	4.1147e-06
ARPIN	0.758604	5.06214	5.35361e-07	4.11603e-06
KCNJ12	-1.42646	0.434839	5.37922e-07	4.13167e-06
C8orf4	1.39539	2.19466	5.37937e-07	4.13167e-06
SPAG4	-1.03829	2.36093	5.41661e-07	4.15818e-06
FBXL13	1.2451	1.08817	5.42702e-07	4.16408e-06
LOC101928414	1.49973	0.193046	5.44649e-07	4.17692e-06
LINC01176	1.17662	1.86202	5.47264e-07	4.19487e-06
EVC	0.861312	4.80518	5.50736e-07	4.21936e-06
ROM1	1.03121	3.29554	5.53443e-07	4.23798e-06
HOXD-AS2	-0.965431	2.80477	5.54474e-07	4.24374e-06
LOC101929337	-3.12412	-1.55634	5.61246e-07	4.29342e-06
NIPAL2	1.11342	2.20872	5.63066e-07	4.30316e-06
COA4	-0.763086	6.45359	5.63083e-07	4.30316e-06
[truncated: 13,271 more rows]

## Sheet: Table S6
Table S6	mRNA differential translation analysis
gene	logFC	logCPM	PValue	FDR
VCAN	4.43362	9.18297	8.91823e-94	1.23295e-89
AHNAK	3.46268	7.51273	4.38826e-59	3.03338e-55
NTRK2	4.91495	6.98061	1.35016e-55	6.22197e-52
SCG2	3.71994	8.78378	2.53918e-55	8.77605e-52
CDH11	3.79057	8.23219	4.69306e-53	1.29763e-49
DOCK9	3.41153	6.67334	1.88241e-46	4.33739e-43
SGK1	3.58599	6.13078	2.73984e-44	5.41118e-41
BRINP1	4.63853	5.17739	6.99737e-44	1.20923e-40
DLG2	3.57086	5.50327	3.14157e-43	4.8258e-40
TNR	2.89638	7.47697	3.73794e-42	4.99494e-39
ENC1	3.02185	6.97592	3.97428e-42	4.99494e-39
DPYSL3	4.59421	10.0656	1.41124e-41	1.62587e-38
SYN2	3.03154	6.59996	1.63557e-41	1.68653e-38
LGR5	3.07219	7.6403	1.70788e-41	1.68653e-38
CHGB	2.71677	9.81054	1.1724e-40	1.08057e-37
SCG5	2.95814	6.59191	2.76364e-38	2.38796e-35
PTPRR	3.58915	5.187	4.65098e-38	3.78234e-35
HMGCS1	2.95061	8.37239	1.41951e-36	1.09026e-33
PLK2	3.79304	4.77732	1.77376e-36	1.23554e-33
TRIB2	2.94651	6.72617	1.78739e-36	1.23554e-33
NPY	4.46489	8.39165	2.98662e-36	1.96619e-33
GNG11	2.7105	7.14377	8.00179e-35	5.0284e-32
CLSTN2	2.72485	6.94156	1.54548e-34	9.28969e-32
SPATS2L	3.16537	6.21962	2.33035e-34	1.34238e-31
CRABP2	3.71834	7.9148	3.01991e-34	1.67001e-31
ARHGAP36	2.85298	7.14153	1.83703e-32	9.76803e-30
LUM	3.95216	4.57641	8.17372e-31	4.18525e-28
VIP	3.30292	4.95882	1.00514e-30	4.9629e-28
ANK2	2.5365	8.39577	1.71837e-30	8.19186e-28
NOS1	2.77304	5.68362	1.87547e-30	8.64281e-28
RGS2	3.59145	5.29616	4.41856e-30	1.97054e-27
STARD4	2.85727	6.12224	5.64022e-30	2.43675e-27
RET	3.25087	8.95935	2.61978e-29	1.09753e-26
DUSP6	2.51152	8.17069	3.01873e-29	1.22747e-26
EGR1	3.26308	6.04541	3.83876e-29	1.51631e-26
HEY1	2.62947	5.92972	4.40714e-29	1.69246e-26
MAP1B	2.18332	11.7312	2.66481e-28	9.95701e-26
HMGCR	2.46572	8.76882	1.13157e-27	4.11685e-25
ELAVL4	2.18472	9.32033	3.14556e-27	1.11506e-24
KIF5A	2.32775	7.8415	5.38629e-27	1.86164e-24
MPP4	4.85191	3.28136	6.03434e-27	2.03475e-24
ID4	4.17066	4.48117	6.50367e-27	2.14079e-24
TSPAN8	4.72043	3.32895	6.97763e-27	2.24339e-24
FGF1	4.36182	4.81652	8.34209e-27	2.62112e-24
DKK2	4.74295	5.16288	1.01177e-26	3.05779e-24
PTPRE	3.99162	3.79467	1.01742e-26	3.05779e-24
MSMO1	3.01377	6.65088	1.22575e-26	3.60552e-24
INHBA	3.13363	4.55784	1.59058e-26	4.5812e-24
SPRY4	2.65152	6.77469	1.80451e-26	5.0913e-24
SEPT6	2.1427	8.58607	2.36602e-26	6.54205e-24
THSD4	4.97514	3.9459	6.22803e-26	1.68829e-23
DNM3	3.92484	4.84925	8.1344e-26	2.14076e-23
TNFRSF19	3.52895	5.03523	8.2069e-26	2.14076e-23
PTPRM	3.09239	4.4432	8.8734e-26	2.27176e-23
GNG8	2.63727	5.76507	1.41705e-25	3.56194e-23
OSBPL3	3.10903	5.62749	5.54314e-25	1.36846e-22
DHRS3	5.18422	3.02947	1.06633e-24	2.58631e-22
LAMA1	-3.26994	4.94477	1.35475e-24	3.2292e-22
NCAM2	3.36059	4.81976	2.1822e-24	5.11338e-22
DKK1	2.67781	5.5961	3.40831e-24	7.8533e-22
DPT	3.47247	4.30571	1.44627e-23	3.27783e-21
HIVEP2	2.54109	5.77317	1.93073e-23	4.30521e-21
GAP43	2.7219	7.91148	2.37603e-23	5.21406e-21
DCLK1	2.27935	6.2843	3.07965e-23	6.65252e-21
TUBB2A	2.55806	6.9875	3.80747e-23	8.09819e-21
ACHE	2.9741	5.63242	4.04993e-23	8.48338e-21
MAOB	3.97332	5.91265	1.11905e-22	2.30909e-20
XYLT1	2.06627	6.6685	1.58554e-22	3.17683e-20
XPR1	2.11274	7.30079	1.58554e-22	3.17683e-20
CDH2	2.11331	8.81753	1.8906e-22	3.73393e-20
GALNT6	2.7433	4.5787	5.47484e-22	1.06605e-19
ABTB2	3.68854	5.00367	5.67705e-22	1.09007e-19
CHRM3	2.31018	6.52181	5.99248e-22	1.13488e-19
PCDH17	2.54156	5.87957	7.49671e-22	1.40057e-19
AGTPBP1	2.22776	6.28316	1.00603e-21	1.85445e-19
DOCK5	2.89537	4.27154	1.02457e-21	1.86377e-19
LONRF2	2.47366	5.5355	1.8544e-21	3.3295e-19
ADCYAP1R1	-2.27675	6.72458	2.94129e-21	5.21326e-19
DNER	2.60723	4.74938	3.18114e-21	5.56055e-19
CYP51A1	2.15352	7.91029	3.21768e-21	5.56055e-19
ASTN1	2.69405	5.13617	6.39158e-21	1.09091e-18
CHST11	2.5311	4.98855	7.95167e-21	1.33284e-18
PEG10	1.8643	9.56426	8.004e-21	1.33284e-18
ATP1B1	2.3736	9.21795	8.09829e-21	1.33284e-18
LAMP5	2.15204	6.19763	9.16587e-21	1.4908e-18
DLK1	-2.22767	9.68438	1.1655e-20	1.87361e-18
PRSS12	2.05522	7.44385	1.71334e-20	2.72264e-18
MRAP2	3.74514	3.93385	1.7616e-20	2.76751e-18
OTOR	4.46435	2.89459	2.7501e-20	4.27193e-18
SCN9A	3.0763	5.72966	3.39072e-20	5.19849e-18
CLCN6	1.93472	6.62625	3.42179e-20	5.19849e-18
SDCBP	2.33507	6.80483	3.48151e-20	5.23173e-18
ELOVL4	2.67709	4.26251	3.99624e-20	5.89915e-18
H19	-2.6609	11.8062	4.011e-20	5.89915e-18
RARB	3.2971	4.23118	6.45542e-20	9.35019e-18
SORCS1	1.76182	8.49197	6.49272e-20	9.35019e-18
COL4A2	-3.08823	6.36822	8.58779e-20	1.22398e-17
ANXA2	2.33921	5.05926	1.42079e-19	2.00433e-17
CA10	4.90436	2.6247	2.16406e-19	3.00954e-17
DHCR7	2.24932	7.63238	2.17688e-19	3.00954e-17
COL4A1	-3.04716	5.26399	4.55473e-19	6.23457e-17
LHFPL2	2.14238	5.81241	5.19415e-19	7.04011e-17
ASTN2	2.22029	7.39442	5.49839e-19	7.38012e-17
ARHGAP20	5.42862	2.50049	7.82041e-19	1.03959e-16
ARHGAP26	2.28227	5.51551	1.04046e-18	1.36993e-16
EPHB4	-2.62877	5.19502	1.12749e-18	1.47052e-16
CADM1	1.72438	9.03553	1.15433e-18	1.49146e-16
HS3ST2	4.42584	2.93035	1.47442e-18	1.8874e-16
ITGA1	2.165	5.96599	1.664e-18	2.11053e-16
LGALS3	2.78357	3.85139	1.70083e-18	2.13763e-16
SPRY1	4.70505	4.36222	1.83579e-18	2.28646e-16
BTBD11	2.83193	5.46578	2.05015e-18	2.53065e-16
ZCCHC12	2.31973	5.21405	2.46713e-18	3.01842e-16
NSDHL	2.20823	5.78296	3.03177e-18	3.67669e-16
SMO	-2.47707	5.69547	3.06392e-18	3.68336e-16
TNS3	3.35495	5.58876	3.19651e-18	3.80963e-16
SLC39A10	2.08041	6.92944	3.51444e-18	4.15274e-16
TOX2	2.13986	5.4795	3.57244e-18	4.1855e-16
PCDHGA7	1.98591	6.46586	3.74605e-18	4.35202e-16
HDGFRP3	-3.27583	11.2596	3.84916e-18	4.43455e-16
DPP10	2.92222	4.2281	4.03168e-18	4.60645e-16
SYT11	1.69735	9.39024	4.11638e-18	4.66466e-16
SCARNA17	-2.15543	6.42454	4.21442e-18	4.73694e-16
PLK1	-1.96569	7.13507	4.48908e-18	5.00496e-16
FDFT1	1.99449	8.16594	5.8131e-18	6.42929e-16
ACAT2	1.80365	7.66538	6.89553e-18	7.56593e-16
TMSB4X	1.79557	7.91601	7.16651e-18	7.80134e-16
FAR2	2.37601	4.50921	7.28267e-18	7.86585e-16
PI15	3.71694	4.37509	7.69025e-18	8.24168e-16
SV2C	1.65905	8.18957	7.81751e-18	8.31362e-16
RGS13	4.64316	2.60243	7.91237e-18	8.35026e-16
RFTN1	1.76975	7.24269	8.49859e-18	8.90098e-16
IGF2	-3.34164	6.97323	1.0097e-17	1.04955e-15
MYH15	3.0652	3.96933	1.15479e-17	1.19142e-15
CELF2	4.32629	3.08309	1.2026e-17	1.23155e-15
ARL6	2.35728	5.27422	1.39341e-17	1.41647e-15
ESPL1	-1.99356	6.90864	1.93995e-17	1.95618e-15
CDH20	4.70137	2.86603	1.95264e-17	1.95618e-15
EPAS1	-2.66472	7.97624	2.20809e-17	2.19618e-15
GCH1	1.841	6.58684	2.3489e-17	2.31954e-15
ALCAM	1.94194	8.9806	2.42962e-17	2.38223e-15
LGALS1	1.97343	8.43389	3.11165e-17	3.02948e-15
SQLE	2.03479	7.29108	4.76569e-17	4.60739e-15
ACSL4	2.03072	6.23568	5.79826e-17	5.56673e-15
RTN1	1.69449	9.026	6.22433e-17	5.92552e-15
AFF3	1.92568	6.43372	6.2577e-17	5.92552e-15
CACNA1G	-3.86481	3.70946	6.65187e-17	6.25593e-15
SLC8A3	1.98087	6.22808	9.11573e-17	8.5152e-15
PDE3A	-2.58865	5.51334	9.5006e-17	8.81516e-15
LMBRD1	2.21048	5.0368	1.08076e-16	9.961e-15
BAALC	3.91954	2.87355	1.22164e-16	1.11849e-14
RTN4	1.61973	8.74047	1.27409e-16	1.15884e-14
NAV2	1.71442	8.37058	1.28922e-16	1.16493e-14
MAOA	2.11879	5.03506	1.31266e-16	1.17841e-14
VIM	1.8967	6.65551	1.34289e-16	1.19777e-14
TUBA1A	1.73015	10.4501	1.46604e-16	1.29923e-14
OPTN	2.18662	4.88941	1.54782e-16	1.36297e-14
TLL2	4.3491	3.0615	1.64316e-16	1.43777e-14
SGIP1	2.28156	5.00634	1.65987e-16	1.44325e-14
IDI1	2.04484	6.23503	1.83512e-16	1.58565e-14
SEMA3C	1.78775	7.03758	2.37239e-16	2.03716e-14
INSM2	-2.43891	6.78611	2.89583e-16	2.47129e-14
IDH1	1.96958	7.35051	3.45549e-16	2.93081e-14
KIF18B	-1.94423	6.47123	3.63709e-16	3.06602e-14
MAB21L2	4.41064	2.4609	3.89065e-16	3.25989e-14
MMP2	1.67237	9.06579	4.93418e-16	4.10735e-14
MYO1D	2.00013	5.23124	4.9615e-16	4.10735e-14
ARL6IP5	1.96812	5.77427	5.60869e-16	4.61549e-14
TERT	-2.88305	4.84874	6.0848e-16	4.97766e-14
HPCAL1	2.00923	7.70772	6.66061e-16	5.41664e-14
CADM3	2.04013	5.44521	7.58502e-16	6.13234e-14
PCDH9	2.51714	5.13459	7.6857e-16	6.1776e-14
SERINC1	1.9999	8.87428	8.1612e-16	6.52188e-14
CSRNP3	2.02069	6.05955	9.64916e-16	7.66665e-14
ATP6V0A1	1.62637	7.35128	1.02795e-15	8.12084e-14
BIRC5	-1.97223	6.78074	1.20923e-15	9.49862e-14
SCARNA12	-2.45457	6.67276	1.26075e-15	9.84742e-14
TRAF3	-2.4595	5.07681	1.51491e-15	1.17661e-13
ASCL1	-3.53594	5.15232	1.54216e-15	1.19108e-13
ADD3	2.23218	6.65395	2.1067e-15	1.61806e-13
NPC2	2.34428	4.62928	2.13599e-15	1.63149e-13
ATP6V1H	1.71135	6.43104	2.9407e-15	2.2338e-13
PRIMA1	-2.81583	4.53663	3.13106e-15	2.36541e-13
ID2	-2.20017	5.6978	3.75689e-15	2.82277e-13
GALNT14	2.41029	4.65262	4.15849e-15	3.10763e-13
DHRS7	1.71124	6.49561	4.43118e-15	3.29361e-13
SEC61A2	1.76617	5.81568	4.56868e-15	3.37765e-13
MOAP1	1.66933	6.50894	4.68493e-15	3.44517e-13
TMEM45B	3.26973	3.58291	6.05843e-15	4.43163e-13
PACS1	1.80208	7.13031	7.00608e-15	5.09785e-13
DDAH1	1.60355	7.41209	7.65603e-15	5.5416e-13
GLRX	3.53147	3.90448	8.79166e-15	6.33045e-13
ADGRA2	-3.00007	5.9393	1.15171e-14	8.23151e-13
GPR155	2.22715	4.49407	1.15509e-14	8.23151e-13
CPEB4	1.76777	5.74477	1.52228e-14	1.07925e-12
CDCA7L	-2.39756	5.57652	1.55366e-14	1.09589e-12
FRMD3	3.25665	2.83381	1.63062e-14	1.14433e-12
DHCR24	1.56772	8.44545	1.63931e-14	1.14462e-12
ABCB1	1.90272	8.37041	1.66461e-14	1.15645e-12
CRISPLD1	1.99558	5.72269	2.08649e-14	1.44229e-12
ADAMTS14	-2.58872	4.13976	2.23632e-14	1.53817e-12
MLLT11	1.82485	8.71275	2.45195e-14	1.67813e-12
SAPCD2	-2.81849	6.71995	2.4835e-14	1.69135e-12
MAN1A1	3.30146	4.17872	2.68079e-14	1.81676e-12
HTR2B	4.42426	3.10767	2.94096e-14	1.98336e-12
LDLR	1.71519	7.48225	2.97566e-14	1.99701e-12
FAM13A	2.41166	3.75336	3.20886e-14	2.14312e-12
GRIK2	2.29199	5.46534	4.1094e-14	2.73137e-12
HIST1H2BN	-1.82201	6.09657	4.32449e-14	2.86058e-12
TGIF2	-2.21693	5.01699	4.55342e-14	2.99767e-12
SKOR2	5.54547	1.99848	4.93368e-14	3.23261e-12
MAP3K1	1.51473	7.62354	5.30433e-14	3.45907e-12
GOLGA2P7	-2.68562	4.30895	5.89331e-14	3.82512e-12
JAK1	1.76905	7.45218	6.0435e-14	3.90427e-12
GPR19	2.5536	3.46493	8.55964e-14	5.50405e-12
GTSE1	-1.83076	6.15725	8.8291e-14	5.65103e-12
EGLN3	-2.98915	3.75161	9.02055e-14	5.73572e-12
PDGFD	3.5421	2.92917	9.04439e-14	5.73572e-12
MYL12B	1.87124	6.72559	1.01538e-13	6.38377e-12
E2F1	-2.18521	6.02501	1.01586e-13	6.38377e-12
C7	1.65739	8.70428	1.06635e-13	6.67073e-12
TACC3	-1.58423	7.61864	1.10989e-13	6.9118e-12
HMGA1	-1.73791	7.54123	1.14567e-13	7.10265e-12
FAM65C	-2.92868	3.84367	1.29373e-13	7.98474e-12
RGS4	-2.09633	9.13724	1.30075e-13	7.99239e-12
STAT3	1.55602	6.72022	1.40005e-13	8.56447e-12
SARAF	1.43029	8.07762	1.50967e-13	9.18184e-12
CDO1	3.24619	4.13712	1.51426e-13	9.18184e-12
ANTXR2	1.7471	5.21503	1.57884e-13	9.53164e-12
SYT4	1.83226	7.78526	1.69096e-13	1.01641e-11
LMNTD1	3.55957	2.86846	1.86767e-13	1.11777e-11
PLEKHA6	1.56844	8.29886	2.20429e-13	1.31355e-11
MLXIP	-2.08873	6.24195	2.27317e-13	1.34878e-11
WARS	1.5935	7.5328	2.68698e-13	1.5875e-11
ACSS2	2.07217	5.95078	2.70872e-13	1.59354e-11
SERPINI1	2.41099	3.9665	2.72626e-13	1.59706e-11
ADM	-3.45666	3.95658	2.92471e-13	1.70608e-11
SYT1	1.64409	6.22673	3.31668e-13	1.9266e-11
AURKB	-1.84766	6.3704	3.51269e-13	2.02667e-11
STC2	-3.18661	3.30232	3.51826e-13	2.02667e-11
SIPA1L1	1.60515	6.5757	3.65262e-13	2.09533e-11
SC5D	1.93545	6.17859	3.74959e-13	2.13957e-11
TGM2	3.18949	2.79715	3.76069e-13	2.13957e-11
GDF15	2.92055	5.20303	3.83619e-13	2.17358e-11
TPST1	1.76	5.36306	4.23723e-13	2.39101e-11
GSE1	-1.7518	8.03898	5.42632e-13	3.04955e-11
CADPS	2.50272	4.00424	6.07545e-13	3.40053e-11
TXK	5.15514	1.59727	6.37181e-13	3.55203e-11
SCARNA2	-2.56112	8.3801	7.72499e-13	4.28908e-11
PGM2L1	1.79045	5.38204	8.27179e-13	4.5743e-11
MYBL2	-2.03723	6.97475	8.921e-13	4.91366e-11
C6orf223	-3.65031	8.25856	9.0161e-13	4.94633e-11
PCDHGB7	1.60011	6.71632	9.87003e-13	5.3934e-11
MAPT	1.57569	6.36718	1.02012e-12	5.55244e-11
PLXNA1	-2.09288	7.75942	1.09809e-12	5.95336e-11
LRP1B	4.1554	2.03337	1.13645e-12	6.13726e-11
MAGED2	1.70753	9.30417	1.20796e-12	6.49806e-11
SYT5	2.22883	6.18222	1.26141e-12	6.75928e-11
FOXN3	-1.96175	6.34124	1.27137e-12	6.78639e-11
KLC1	1.37315	8.65055	1.33876e-12	7.11862e-11
FABP3	4.49417	1.87939	1.47747e-12	7.82608e-11
SDC2	-2.07322	6.57118	1.55203e-12	8.1896e-11
GNG2	1.70412	6.15995	1.69794e-12	8.92548e-11
HIST1H4A	-1.55742	8.8256	1.79668e-12	9.39152e-11
MVP	2.69462	2.99849	1.80018e-12	9.39152e-11
VAT1	1.5806	8.60116	1.87847e-12	9.76311e-11
MYADM	1.613	7.43482	1.92234e-12	9.94606e-11
ETV1	1.94085	4.59203	1.92806e-12	9.94606e-11
KCND1	2.37698	3.53652	2.00975e-12	1.03289e-10
ASS1	4.20616	2.2177	2.34744e-12	1.20198e-10
RELN	-3.16495	12.3288	2.41209e-12	1.23052e-10
TMEM119	-1.77271	5.73387	2.61632e-12	1.32666e-10
LOC102577426	-1.7069	8.29233	2.61974e-12	1.32666e-10
KCNC1	-2.252	4.97913	2.63623e-12	1.33014e-10
PLD5	1.98657	5.63496	2.77692e-12	1.39603e-10
GDI1	1.41122	9.50962	3.24835e-12	1.62712e-10
TRIL	2.49206	5.79427	4.05019e-12	2.02144e-10
SLC4A8	1.49323	6.90564	4.09957e-12	2.03872e-10
TSG101	1.5259	7.0751	4.5686e-12	2.26002e-10
CHTF18	-1.75522	5.86731	4.57726e-12	2.26002e-10
CDH24	-2.31834	5.57652	4.60352e-12	2.2649e-10
USP49	-2.08286	4.67654	5.04158e-12	2.47163e-10
ITGA7	2.04447	4.12448	5.45689e-12	2.66578e-10
DAPL1	4.62007	1.77345	5.49218e-12	2.67357e-10
HIST2H2BF	-1.83948	8.19112	5.57469e-12	2.70421e-10
TENM4	1.39138	8.78505	5.9574e-12	2.87976e-10
KIAA0125	2.72737	4.15295	6.19175e-12	2.98261e-10
TROAP	-1.75547	5.64002	6.6751e-12	3.20428e-10
CXADR	1.55222	5.75432	6.73679e-12	3.2227e-10
ATP2B1	1.98994	6.62329	7.09853e-12	3.38404e-10
LINC00324	-2.25763	11.7843	7.41116e-12	3.52094e-10
KALRN	1.392	6.855	7.95391e-12	3.76585e-10
MVD	1.97678	6.15429	8.28425e-12	3.90887e-10
C21orf58	-2.43509	5.12095	8.64704e-12	4.06617e-10
E2F2	-1.71562	5.96176	8.95699e-12	4.19764e-10
HIST1H2BE	-1.54001	8.3827	9.11621e-12	4.25783e-10
LPAR3	-8.56862	1.83196	9.78246e-12	4.55362e-10
HIST1H2AB	-1.5045	8.49156	1.00607e-11	4.65567e-10
SYT9	5.45102	1.60757	1.00691e-11	4.65567e-10
FOXM1	-1.87322	6.50791	1.07111e-11	4.93601e-10
ARMCX1	1.74324	5.2205	1.14922e-11	5.27838e-10
CDC20	-1.6949	6.76579	1.21678e-11	5.57018e-10
APLP2	1.32716	9.00069	1.2283e-11	5.60439e-10
KIFAP3	1.9577	7.15335	1.36887e-11	6.22519e-10
MGST3	1.36429	7.21428	1.37786e-11	6.24556e-10
HMP19	1.30401	8.08784	1.4684e-11	6.62472e-10
HIST1H2AG	-1.59426	8.35785	1.4711e-11	6.62472e-10
HIST1H4L	-1.49764	8.26366	1.5189e-11	6.81779e-10
HIST1H2BD	-1.41123	8.49464	1.54033e-11	6.8916e-10
INSIG1	1.59278	5.70902	1.59557e-11	7.11571e-10
GPR37	2.85206	3.11336	1.72957e-11	7.68853e-10
FLRT3	1.94644	5.14647	1.76597e-11	7.82516e-10
CASD1	1.49129	6.15593	1.77558e-11	7.84263e-10
NME4	-2.16335	6.88881	1.84614e-11	8.12832e-10
HIST3H2BB	-1.46844	7.42353	1.89602e-11	8.3214e-10
SNAP91	1.41722	6.83456	1.90801e-11	8.34755e-10
NDRG2	1.94822	5.16962	1.9814e-11	8.64127e-10
SHC3	-2.18361	5.49694	2.01496e-11	8.76e-10
ARHGEF3	2.49955	3.16753	2.12321e-11	9.2017e-10
GABARAPL1	2.01087	3.80949	2.13211e-11	9.2114e-10
PTN	1.99846	5.8462	2.15503e-11	9.28141e-10
HIST1H1B	-1.53192	10.3665	2.47522e-11	1.06273e-09
PTPRO	1.92628	5.31271	2.5075e-11	1.06785e-09
SERINC3	1.90532	6.5151	2.50761e-11	1.06785e-09
FKBP5	-1.9842	4.66696	2.51031e-11	1.06785e-09
FAM222A	-1.93457	7.88776	2.67992e-11	1.1365e-09
PLXND1	-2.52164	3.80466	2.71183e-11	1.14652e-09
SCD	1.30819	9.30512	2.92504e-11	1.23289e-09
FJX1	-3.02296	4.16196	3.07167e-11	1.29076e-09
IGF1R	1.33628	7.68862	3.35271e-11	1.40458e-09
ATXN7	-2.79324	10.2197	3.45073e-11	1.44128e-09
GGTA1P	3.40049	2.70275	3.85982e-11	1.60729e-09
RCOR2	-1.53715	6.06111	4.11846e-11	1.70984e-09
NEUROG2	-2.66466	4.34906	4.14573e-11	1.71601e-09
ESRRG	1.63627	7.49477	4.26722e-11	1.76103e-09
PRKACB	1.52715	6.41481	4.45639e-11	1.83362e-09
FDPS	1.4649	8.43768	4.56848e-11	1.87416e-09
CTDSP2	-1.66579	6.38038	4.62002e-11	1.8897e-09
SH3BGRL3	1.79481	6.62067	4.85688e-11	1.97671e-09
ACLY	1.25523	9.61402	4.86135e-11	1.97671e-09
NEAT1	-2.36354	7.39155	4.96908e-11	2.01459e-09
DRP2	3.17901	3.6349	5.08907e-11	2.0572e-09
RBMS1	1.46223	5.89242	5.57619e-11	2.24755e-09
PLEKHG3	-1.67863	5.72226	5.78183e-11	2.32366e-09
SNCA	1.73271	5.02981	5.85928e-11	2.34796e-09
SLC22A17	1.58839	7.99981	5.90492e-11	2.35941e-09
EPB41L4A	2.14096	3.94498	6.03768e-11	2.4055e-09
RCC1	-1.58345	6.2245	6.36703e-11	2.52943e-09
ANKS6	-2.2285	4.94895	6.44573e-11	2.55336e-09
CIT	-1.5057	6.4288	6.60579e-11	2.60929e-09
FNDC9	4.22972	2.34448	6.85089e-11	2.69839e-09
LINC00599	-3.83292	2.6363	6.90934e-11	2.71368e-09
VWCE	-2.4717	3.53206	7.05519e-11	2.76312e-09
RDH11	1.38867	6.82548	7.08807e-11	2.76815e-09
TJP2	-1.80343	5.2455	8.1261e-11	3.1646e-09
MAGEE1	1.91341	4.42604	8.43918e-11	3.27729e-09
PCDHB6	1.68888	5.48628	8.59509e-11	3.32849e-09
FAM64A	-1.72	5.86892	8.8676e-11	3.42443e-09
SCARNA7	-2.09213	7.28995	9.05018e-11	3.4852e-09
TENM3	-1.388	7.32099	9.12084e-11	3.50266e-09
EIF4A2	1.28912	7.98172	9.35933e-11	3.58429e-09
HIST1H2AL	-1.47673	7.51692	9.62066e-11	3.67419e-09
TMEM108	1.58968	5.77781	9.68802e-11	3.68959e-09
HIST1H3J	-1.47269	8.03664	9.74972e-11	3.68959e-09
IRF9	2.05035	3.84406	9.76595e-11	3.68959e-09
ADAM29	3.61949	2.20462	9.76774e-11	3.68959e-09
TBL1X	-2.21289	4.85337	9.94635e-11	3.74682e-09
RAB3C	1.78458	5.34656	1.02384e-10	3.84634e-09
DRGX	2.73008	4.01989	1.05806e-10	3.96414e-09
FBL	-1.36649	7.27499	1.09271e-10	4.08288e-09
MYRIP	1.84217	4.07953	1.2498e-10	4.65726e-09
HIST1H4D	-1.45793	9.33003	1.2871e-10	4.78339e-09
SCN2A	1.56787	5.2819	1.30472e-10	4.83587e-09
HIST2H2AB	-1.44017	7.6789	1.31771e-10	4.87095e-09
VPS50	1.57531	5.58026	1.36944e-10	5.04869e-09
BCAP31	1.3921	7.71726	1.37663e-10	5.06166e-09
AGTR1	-2.68392	3.96239	1.41454e-10	5.18727e-09
TARBP1	-1.60441	5.75198	1.42083e-10	5.19657e-09
SLC50A1	1.83841	5.39039	1.45012e-10	5.28967e-09
MBD6	-1.85891	4.71984	1.68797e-10	6.1411e-09
PPP1R13B	1.70676	4.79639	1.72845e-10	6.27186e-09
PDP1	1.45381	5.5902	1.73473e-10	6.27817e-09
RAB2A	1.32454	6.64136	1.76831e-10	6.38299e-09
FRY	1.54077	5.38397	1.81693e-10	6.54142e-09
SLC16A9	-2.38417	3.45774	1.87893e-10	6.74708e-09
ATP2B2	1.56899	5.06065	1.90144e-10	6.81022e-09
CTDSP1	-1.99192	5.18316	1.9971e-10	7.13435e-09
BACH2	1.71571	5.34252	2.03842e-10	7.26318e-09
HIST1H4C	-1.45323	9.88815	2.08201e-10	7.39943e-09
NFIX	-1.73264	6.22817	2.15593e-10	7.63228e-09
AZIN1	1.32782	7.35657	2.15857e-10	7.63228e-09
PKD1P6	-2.17546	4.18597	2.17163e-10	7.65887e-09
ITFG1	1.80195	5.75221	2.1966e-10	7.72722e-09
KLHL28	1.85433	4.30713	2.39602e-10	8.40734e-09
PKN3	-2.05517	4.60662	2.44184e-10	8.53465e-09
HRH3	-2.33825	3.56916	2.44464e-10	8.53465e-09
CACNA2D1	1.4066	7.44687	2.47032e-10	8.60258e-09
CAPN15	-2.05122	6.4198	2.48864e-10	8.64458e-09
HIST1H4H	-1.37822	9.22911	2.67819e-10	9.27968e-09
TRAF3IP2	2.10764	3.75953	2.78925e-10	9.64035e-09
FAM53B	-1.78955	5.75241	2.87498e-10	9.91187e-09
NKD1	-2.54397	3.75374	3.06412e-10	1.05202e-08
TBX2	-1.69179	6.88695	3.06666e-10	1.05202e-08
ADAMTS9	1.1968	8.96585	3.11344e-10	1.06543e-08
FAT4	1.87268	3.93524	3.20736e-10	1.09486e-08
PCDHB14	1.5886	5.01313	3.3588e-10	1.14373e-08
ATP10D	1.5754	4.9469	3.44485e-10	1.16662e-08
HIST2H3D	-1.54226	8.51741	3.45065e-10	1.16662e-08
GAREML	-1.98967	6.1002	3.45135e-10	1.16662e-08
MYC	-1.43895	6.73574	3.46935e-10	1.16985e-08
BAHCC1	-3.03888	7.21913	3.65945e-10	1.23095e-08
CCNA1	2.94519	3.62764	3.67046e-10	1.23165e-08
RXRA	-2.52776	4.91258	3.74564e-10	1.25384e-08
ANK1	-1.84797	4.5798	3.79808e-10	1.26832e-08
TSC22D3	1.65211	5.29526	3.81169e-10	1.2698e-08
SNHG7	-1.77914	4.96614	3.94395e-10	1.3107e-08
GABBR1	1.74866	5.7095	4.02767e-10	1.33531e-08
DZIP1	-1.96096	5.48571	4.12446e-10	1.36413e-08
BBS9	1.68637	4.7126	4.20533e-10	1.38756e-08
ZNF704	-1.81467	8.78604	4.23345e-10	1.39351e-08
ADCY1	-1.83413	7.31484	4.33844e-10	1.42468e-08
LINC00925	-2.85404	3.32435	4.3684e-10	1.43112e-08
PLEKHG4B	-1.60386	6.19454	4.58574e-10	1.49877e-08
NFASC	1.64387	6.04104	4.64534e-10	1.51467e-08
LTB4R	-2.91871	3.01492	4.75836e-10	1.54787e-08
KLF9	-3.02168	2.73926	4.94769e-10	1.60534e-08
AQP1	-2.07701	4.19941	4.95828e-10	1.60534e-08
KLHL13	1.54536	7.7751	4.98988e-10	1.6118e-08
HIST1H2BI	-1.48416	7.48254	5.08257e-10	1.63791e-08
TIMM17A	1.44302	5.8774	5.25093e-10	1.68824e-08
STX16	-2.11886	4.29668	5.27523e-10	1.69211e-08
LIME1	-2.2782	3.8328	5.33935e-10	1.70871e-08
NRARP	-2.89208	3.60764	5.46631e-10	1.74176e-08
DACH1	1.40828	5.72231	5.46782e-10	1.74176e-08
TICRR	-1.69122	5.68613	5.63443e-10	1.79071e-08
COL6A2	1.56617	7.90163	5.82886e-10	1.84826e-08
UBE2C	-1.6726	6.81493	5.93661e-10	1.87811e-08
HIST1H2AH	-1.46146	8.21917	6.14733e-10	1.94034e-08
RPL12	-1.4001	9.20662	6.25638e-10	1.97026e-08
LOC100288637	-2.55899	3.39448	6.45819e-10	2.02919e-08
SEC24D	1.27162	6.95711	6.86342e-10	2.15163e-08
CDCA5	-1.50149	5.8469	6.89521e-10	2.1567e-08
GLCCI1	-1.33129	7.63905	6.91812e-10	2.15719e-08
USH2A	4.3619	1.71782	6.92799e-10	2.15719e-08
GATA3-AS1	-2.11377	4.61252	7.03574e-10	2.18582e-08
TBX2-AS1	-2.4158	3.26428	7.40776e-10	2.29624e-08
TCAF1	1.19492	9.24092	7.48975e-10	2.31646e-08
HJURP	-1.50263	5.97902	7.70138e-10	2.3766e-08
SCN7A	3.4045	2.70611	8.10149e-10	2.4945e-08
CXCL12	5.08939	1.23083	8.13157e-10	2.4982e-08
NAP1L5	2.04584	5.09392	8.33468e-10	2.55492e-08
GIGYF1	-1.46739	7.2451	8.78575e-10	2.68674e-08
PCYT2	1.78386	6.34011	8.80355e-10	2.68674e-08
DCX	1.28987	7.23172	8.99899e-10	2.74033e-08
IGFBP5	-2.58673	4.90478	9.09975e-10	2.76492e-08
CD58	2.30153	2.99839	9.19708e-10	2.78347e-08
CLSTN3	1.43231	6.74784	9.20105e-10	2.78347e-08
ZNRF3	-1.61122	5.07038	9.29224e-10	2.80492e-08
CERK	-1.54865	6.74589	9.46392e-10	2.85052e-08
ONECUT2	-2.13932	4.89673	9.53082e-10	2.86443e-08
FOXN4	-2.00037	4.48053	1.04714e-09	3.14028e-08
GSN	1.88172	5.90681	1.07519e-09	3.21741e-08
C19orf48	-1.81635	5.59355	1.14766e-09	3.42687e-08
NUP210	-1.25398	7.6334	1.18029e-09	3.51671e-08
PIF1	-2.37186	5.03881	1.1952e-09	3.55348e-08
DNMT3B	-1.93784	4.16955	1.20175e-09	3.56527e-08
TCFL5	-1.85689	4.59775	1.23834e-09	3.66597e-08
RHOC	1.60291	5.28891	1.24287e-09	3.67152e-08
CLDN12	1.33613	5.97331	1.32353e-09	3.90146e-08
STXBP5	1.57568	4.84043	1.34404e-09	3.95349e-08
HIST1H2AM	-1.40874	8.06679	1.41932e-09	4.16606e-08
LYN	-1.42934	6.93402	1.45858e-09	4.27221e-08
XPNPEP1	1.44756	7.14476	1.48858e-09	4.35088e-08
SCARB1	-1.54518	5.30438	1.5705e-09	4.58062e-08
CD9	1.88967	4.00492	1.59509e-09	4.64254e-08
PAPPA	4.08601	1.53758	1.60866e-09	4.6655e-08
FBXO2	1.90542	4.33998	1.60972e-09	4.6655e-08
GABARAPL2	1.44617	6.9096	1.66903e-09	4.82726e-08
PPP1R21	1.49139	5.10247	1.68894e-09	4.87464e-08
HADHB	1.24754	7.34095	1.7587e-09	5.06543e-08
ARL8A	1.28041	6.95891	1.76512e-09	5.07334e-08
TEN1-CDK3	-4.02267	2.03562	1.78031e-09	5.10638e-08
YIPF5	1.45202	5.44554	1.80063e-09	5.15397e-08
OLFM3	2.22806	5.0004	1.85105e-09	5.28735e-08
RUFY3	1.35198	7.81578	1.87267e-09	5.33809e-08
EML5	-1.35306	8.12227	1.9005e-09	5.40626e-08
WIPI1	2.03163	3.43516	1.91397e-09	5.43339e-08
DDIT4	-2.31512	5.05556	1.9472e-09	5.5164e-08
ID3	-2.03433	5.204	1.95857e-09	5.53427e-08
CD164	1.47564	6.44064	1.96151e-09	5.53427e-08
KCNH4	-2.14483	3.48712	2.08301e-09	5.86508e-08
ARMCX3	1.56806	5.28367	2.09258e-09	5.88005e-08
ELMO1	1.41054	6.51289	2.15074e-09	6.03124e-08
NHS	-2.37791	3.41741	2.35069e-09	6.5786e-08
ENDOD1	2.23093	3.11272	2.37539e-09	6.63431e-08
ATP6AP1	1.27825	7.60278	2.40322e-09	6.69849e-08
POU3F2	-2.11902	4.30212	2.50662e-09	6.97265e-08
ZYX	1.31422	6.58022	2.53898e-09	7.04848e-08
HR	-3.38675	5.18887	2.54773e-09	7.05858e-08
TIMP3	2.24861	3.93963	2.55624e-09	7.068e-08
S100A6	1.59053	7.0501	2.5872e-09	7.13934e-08
KIDINS220	1.32139	8.20914	2.60097e-09	7.16302e-08
FBLN2	-1.69785	5.19804	2.64027e-09	7.2568e-08
PKD1P1	-1.94901	7.02002	2.7375e-09	7.50911e-08
REEP5	1.33767	6.16044	2.76709e-09	7.57524e-08
SCYL2	1.61863	5.74623	2.86867e-09	7.83782e-08
ARHGAP24	5.35762	1.31061	2.8857e-09	7.8688e-08
APP	1.15586	10.5197	2.94681e-09	8.01963e-08
GLB1	1.39883	6.22686	2.99138e-09	8.12492e-08
GBA	1.43427	5.87825	3.09111e-09	8.37932e-08
FOS	2.69379	2.6137	3.1065e-09	8.40458e-08
SGCB	1.29255	6.3957	3.12908e-09	8.44912e-08
B4GALT2	-2.17701	5.96324	3.14137e-09	8.46578e-08
RPH3A	-2.04977	6.03233	3.17031e-09	8.52715e-08
GULP1	1.54185	5.17071	3.17906e-09	8.53175e-08
FNDC3B	1.42587	5.30258	3.18437e-09	8.53175e-08
SERTM1	4.46663	1.73932	3.22377e-09	8.62061e-08
L1CAM	1.38177	9.25989	3.32643e-09	8.87798e-08
CENPB	-1.72418	6.93659	3.34947e-09	8.92223e-08
SEMA3D	7.70535	0.543329	3.40587e-09	9.05503e-08
OPRM1	1.35355	6.2033	3.43906e-09	9.12571e-08
H2AFX	-1.9213	8.18609	3.47866e-09	9.21311e-08
ATP6AP2	1.27839	6.62853	3.49521e-09	9.23853e-08
HIST1H3D	-1.24055	8.03973	3.50162e-09	9.23853e-08
PCNT	-1.29902	7.55638	3.61249e-09	9.5129e-08
SPC24	-1.45204	5.96577	3.70301e-09	9.73272e-08
MAP1LC3A	1.8907	5.45169	3.72071e-09	9.76068e-08
INCENP	-1.28762	7.74169	3.75666e-09	9.83634e-08
GOLGA8A	-3.78382	2.23261	3.89327e-09	1.01748e-07
MKI67	-1.54838	9.26352	3.90608e-09	1.0189e-07
ID1	-2.60943	5.23666	3.9692e-09	1.03265e-07
CCDC90B	1.30935	5.95027	3.97375e-09	1.03265e-07
TTC13	1.46585	5.14732	4.21583e-09	1.09351e-07
SEZ6L	1.24115	7.6476	4.25141e-09	1.10067e-07
ANO3	4.21391	1.80889	4.5368e-09	1.17236e-07
LPCAT2	1.77598	5.19385	4.95297e-09	1.27736e-07
TDRKH	1.29951	6.18377	4.9616e-09	1.27736e-07
TONSL	-1.48661	6.27207	5.15619e-09	1.32499e-07
SAMD11	-3.60976	3.15803	5.22213e-09	1.33944e-07
JAKMIP1	1.48738	5.17702	5.4531e-09	1.39609e-07
TFPI2	1.63273	4.7638	5.51025e-09	1.40812e-07
IQGAP3	-1.24019	7.59837	5.54124e-09	1.41343e-07
LRP5L	-2.50275	3.54717	5.56805e-09	1.41765e-07
MYO19	-1.46664	5.96598	5.67342e-09	1.44068e-07
EMC3	1.36942	6.04369	5.67937e-09	1.44068e-07
BCAS3	1.43737	5.06196	5.75609e-09	1.45747e-07
ZCCHC14	-1.25133	6.93453	5.78489e-09	1.45956e-07
RPLP2	-1.30629	9.90781	5.78545e-09	1.45956e-07
SNX14	1.36865	6.58799	5.84781e-09	1.4726e-07
DEPDC1B	-1.82886	4.59079	5.87973e-09	1.47795e-07
EPB41L4B	-2.60101	3.87029	5.89367e-09	1.47877e-07
PLTP	1.35811	6.39798	6.02264e-09	1.50839e-07
AKAP13	1.13952	7.66983	6.04831e-09	1.51208e-07
SLC35A5	1.42442	5.09358	6.51786e-09	1.62377e-07
PBXIP1	1.28004	6.898	6.51857e-09	1.62377e-07
LFNG	-2.51433	3.43783	6.58672e-09	1.6378e-07
SIVA1	-1.62961	5.81982	6.61462e-09	1.64178e-07
PLD3	1.41922	8.79847	6.70186e-09	1.66045e-07
MCTP2	2.79326	2.58719	6.98595e-09	1.72774e-07
NEBL	1.45873	4.72536	7.13349e-09	1.75841e-07
CETN2	1.70172	5.21263	7.13541e-09	1.75841e-07
EPHA6	2.829	2.38566	7.15561e-09	1.76025e-07
FSTL5	2.17083	5.64706	7.17227e-09	1.76122e-07
CENPA	-1.90928	4.58673	7.22997e-09	1.77224e-07
ADGRB2	-1.52647	6.57704	7.38744e-09	1.80763e-07
IGSF1	1.82116	4.02884	7.55867e-09	1.84626e-07
KIF1C	-1.60902	4.70507	7.61757e-09	1.85737e-07
PRLHR	1.91429	4.55795	7.77806e-09	1.89316e-07
PDLIM5	1.30848	5.94895	7.8124e-09	1.89818e-07
RABAC1	1.26854	6.77178	8.08788e-09	1.96166e-07
NDST1	-1.39079	7.13615	8.11564e-09	1.96495e-07
KCNAB1	4.88959	1.08117	8.22381e-09	1.98675e-07
TFRC	1.38129	8.27693	8.23443e-09	1.98675e-07
NEURL1B	-1.98472	5.69299	8.43143e-09	2.03074e-07
PKD1L1	3.95532	1.4363	8.50544e-09	2.04273e-07
ISYNA1	1.56689	8.17054	8.51076e-09	2.04273e-07
FLNA	-1.32561	9.11667	8.68148e-09	2.0801e-07
PHACTR2	1.74659	4.43273	8.70739e-09	2.08185e-07
TSPEAR-AS1	-2.16789	3.56469	8.71891e-09	2.08185e-07
STMN4	1.3296	6.56133	8.84943e-09	2.10937e-07
HMGN2	-1.22792	7.47132	9.03095e-09	2.14893e-07
VGF	1.55825	11.6066	9.20786e-09	2.18726e-07
XRCC2	-1.8125	5.28639	9.23707e-09	2.19044e-07
NHSL2	-1.97365	4.0908	9.26131e-09	2.19243e-07
PAPSS1	1.21327	7.23225	9.45476e-09	2.23439e-07
NID1	-1.67505	6.10993	9.554e-09	2.25399e-07
RRM2B	1.83487	4.49734	9.57878e-09	2.25599e-07
SIX3	-1.65096	7.88457	9.60357e-09	2.25798e-07
MBD3	-1.82671	7.86327	1.00016e-08	2.34759e-07
ATP6V1G1	1.19333	6.59915	1.00266e-08	2.34944e-07
SSBP2	1.29553	5.69369	1.04635e-08	2.44769e-07
ASL	1.67321	6.40649	1.04916e-08	2.45011e-07
TERC	-2.03096	5.10017	1.07031e-08	2.49528e-07
SLC6A8	-1.70957	6.27375	1.16277e-08	2.70628e-07
TK1	-1.2686	6.57401	1.19321e-08	2.77245e-07
TRABD	-1.66224	6.05095	1.19585e-08	2.77394e-07
ASAH1	1.35787	6.08712	1.21148e-08	2.80547e-07
MCM7	-1.12628	9.62287	1.34442e-08	3.10812e-07
HINT3	1.96079	6.96314	1.3705e-08	3.16314e-07
HIST1H2AE	-1.24307	9.63832	1.43444e-08	3.30518e-07
TP53BP1	1.2004	8.27549	1.45053e-08	3.33671e-07
PTGIR	3.72297	2.0746	1.49181e-08	3.42596e-07
PVRL3	1.74438	3.86953	1.53117e-08	3.51052e-07
HIST1H3G	-1.26795	8.26793	1.56454e-08	3.58109e-07
HIST1H3H	-1.20041	8.17633	1.63029e-08	3.72541e-07
PSRC1	-1.44633	5.38984	1.63923e-08	3.73967e-07
SNHG16	-1.53087	7.21777	1.65466e-08	3.76864e-07
SLC17A5	1.90808	3.81159	1.69888e-08	3.86299e-07
RAB2B	1.3235	6.19893	1.771e-08	4.02038e-07
MBD2	-1.77149	4.34746	1.78569e-08	4.04707e-07
WDR62	-1.40516	5.59369	1.80063e-08	4.07426e-07
TUB	-1.3581	7.05915	1.86138e-08	4.20483e-07
HLF	-3.94472	1.84167	1.90003e-08	4.28514e-07
MXD3	-1.60358	5.00637	1.92517e-08	4.33476e-07
CDKL2	2.30097	2.86374	1.94602e-08	4.37458e-07
CACNG8	-1.79079	5.39391	2.00184e-08	4.49277e-07
DNAJB9	1.72122	5.03771	2.00719e-08	4.49386e-07
RNF2	1.28438	5.65224	2.00883e-08	4.49386e-07
CCDC85C	-1.79989	6.34918	2.08192e-08	4.64985e-07
CD63	1.16055	7.87101	2.09721e-08	4.67641e-07
NDRG1	1.39488	5.40056	2.10058e-08	4.67641e-07
PGD	1.11008	8.57475	2.1313e-08	4.73718e-07
CDCA2	-1.55287	5.18532	2.14153e-08	4.75227e-07
CTNNA2	1.20744	6.97793	2.15219e-08	4.76826e-07
ATP6V0C	1.33096	8.06359	2.21982e-08	4.91024e-07
TWIST1	-1.50925	8.5456	2.28539e-08	5.0472e-07
MMP28	3.28801	2.13493	2.33968e-08	5.15887e-07
HIST1H4E	-1.32263	9.73196	2.44421e-08	5.38076e-07
SLC7A14	1.31313	5.6249	2.54152e-08	5.5861e-07
PJA2	1.33744	7.47449	2.60647e-08	5.71976e-07
PRR11	-1.4339	6.60009	2.65857e-08	5.82483e-07
DVL1	-1.88	6.23069	2.68854e-08	5.88119e-07
HIST1H2AK	-1.40929	6.12907	2.70112e-08	5.89936e-07
USH1G	-3.48737	1.89515	2.76937e-08	6.03889e-07
FAM161B	2.04604	4.28122	2.79855e-08	6.0929e-07
TM2D1	1.75693	3.54569	2.81477e-08	6.11859e-07
TMBIM4	1.56578	4.32959	2.83718e-08	6.15761e-07
NCAPD2	-1.20294	8.05175	2.88994e-08	6.26229e-07
MAP3K11	-1.71765	5.39032	2.89783e-08	6.26957e-07
LPCAT3	1.65027	4.69053	2.93575e-08	6.34168e-07
TAF13	1.80229	4.36418	2.94084e-08	6.34276e-07
ORMDL2	1.53968	4.5967	2.96974e-08	6.39512e-07
CREB5	1.58535	4.44193	3.0349e-08	6.52527e-07
POLD1	-1.35548	7.2595	3.10662e-08	6.66909e-07
LMNB2	-1.4913	8.51344	3.135e-08	6.7196e-07
NRXN3	2.80277	2.13993	3.16984e-08	6.78375e-07
WBP2	1.15032	7.76639	3.19407e-08	6.82504e-07
DYNLT1	1.51014	7.16406	3.24258e-08	6.918e-07
IL20RA	-2.26144	3.36996	3.31337e-08	7.05814e-07
NFE2L2	1.63562	5.72124	3.33801e-08	7.09969e-07
BAIAP2L1	-2.14162	3.63524	3.37988e-08	7.17771e-07
CTBP1-AS2	-1.9164	4.00816	3.3933e-08	7.19514e-07
SGSM1	1.63002	5.65889	3.4208e-08	7.24234e-07
SLC25A37	-1.99871	3.67934	3.46173e-08	7.31781e-07
TEK	7.37851	0.368664	3.46792e-08	7.31969e-07
FADS2	1.04714	9.30047	3.48331e-08	7.34098e-07
CHAF1A	-1.2657	6.82378	3.5119e-08	7.38588e-07
POLQ	-1.93275	4.6852	3.51601e-08	7.38588e-07
PLCG2	-2.09786	12.6333	3.52065e-08	7.38588e-07
TSHZ1	-1.51798	4.77914	3.60481e-08	7.55099e-07
C2orf48	-3.29049	2.8992	3.68527e-08	7.70784e-07
RPS2	-1.62505	10.0789	3.77473e-08	7.88302e-07
BEND4	-1.2872	6.08975	3.79357e-08	7.91043e-07
FAM46A	2.13152	3.094	3.80478e-08	7.92186e-07
LOC646762	-2.23391	4.42729	3.81084e-08	7.92253e-07
MURC	-2.27812	3.02992	3.8649e-08	8.02287e-07
SYN1	1.47402	6.07558	3.92747e-08	8.14053e-07
XIST	-2.63249	3.72674	3.93387e-08	8.14158e-07
PHF19	-1.36994	5.88975	3.9771e-08	8.21875e-07
CPLX2	-1.56346	7.29863	4.03161e-08	8.31895e-07
PASK	-1.47667	5.36068	4.04499e-08	8.33413e-07
DOT1L	-1.66903	6.7034	4.05879e-08	8.35012e-07
TANK	1.44347	4.76704	4.08945e-08	8.40069e-07
PCDHB9	1.74108	3.98424	4.19095e-08	8.59642e-07
NAV1	1.13059	7.29492	4.23825e-08	8.68057e-07
ATP6V1E1	1.64583	6.95448	4.25777e-08	8.70765e-07
MAPRE3	1.29925	5.98697	4.31653e-08	8.81477e-07
SPTAN1	1.02924	9.79888	4.43104e-08	9.03527e-07
RBM38	-1.88224	5.03939	4.46758e-08	9.09035e-07
MAST4	1.33654	5.11302	4.4712e-08	9.09035e-07
LINC01000	-1.71288	7.32569	4.52489e-08	9.186e-07
SELO	-1.6573	5.46639	4.63608e-08	9.39792e-07
ARPC1B	1.63159	6.89941	4.79823e-08	9.71237e-07
TUSC3	1.21676	7.26704	4.8139e-08	9.72985e-07
CNKSR3	1.42602	4.74889	4.93857e-08	9.96725e-07
GABPB1-AS1	-1.75878	5.22109	4.96819e-08	1.00124e-06
CCNL2	-1.42242	7.41919	5.04573e-08	1.01539e-06
RPLP0	-1.32776	9.79416	5.06569e-08	1.01792e-06
FAM101B	-1.65693	5.70855	5.08965e-08	1.02125e-06
SOX13	-2.07855	3.26668	5.14062e-08	1.02999e-06
CNTNAP2	-1.98739	4.80381	5.15747e-08	1.03187e-06
NKX2-3	-2.4895	4.26408	5.25268e-08	1.0494e-06
PCDHGC3	1.1172	6.71909	5.27604e-08	1.05254e-06
RIT2	3.39345	2.55472	5.34329e-08	1.06409e-06
OCIAD2	1.35301	5.87786	5.34933e-08	1.06409e-06
PURB	-1.34423	5.98622	5.43167e-08	1.07892e-06
VWA5B2	2.0395	5.08153	5.49118e-08	1.08854e-06
UBE2G2	-1.26784	7.00032	5.49587e-08	1.08854e-06
MLLT6	-1.68391	7.73817	5.815e-08	1.15011e-06
FBN1	1.15804	6.19551	5.86853e-08	1.15903e-06
AIG1	1.43214	5.45167	5.98636e-08	1.18058e-06
ARMC9	1.1787	6.25866	5.99469e-08	1.18058e-06
NRSN1	1.29823	5.11696	6.00447e-08	1.18082e-06
SLC35G2	1.60435	4.39911	6.19256e-08	1.21608e-06
AGPAT4	1.28827	5.36532	6.21898e-08	1.21954e-06
H2AFZ	-1.13546	8.63407	6.29166e-08	1.23204e-06
RPL36A	-2.08904	3.61165	6.56941e-08	1.28461e-06
SLC30A1	-1.90867	3.80828	6.74161e-08	1.31642e-06
PRCP	1.37691	5.99712	6.78251e-08	1.32254e-06
HIST1H4I	-1.3932	7.76265	6.89312e-08	1.34222e-06
BLVRB	1.77638	4.60219	6.90592e-08	1.34282e-06
TMEM30A	1.29636	7.14605	6.98195e-08	1.35569e-06
TRIM2	1.09791	7.01425	7.02443e-08	1.36203e-06
CSNK1E	-3.10095	5.47596	7.09696e-08	1.37417e-06
PIGF	1.37761	4.76058	7.16872e-08	1.38612e-06
SPAG5	-1.3012	7.08842	7.27829e-08	1.40534e-06
MSI1	-1.66331	5.67753	7.3299e-08	1.41333e-06
IRF6	2.2878	3.91109	7.42453e-08	1.42958e-06
KIFC1	-1.13714	7.34374	7.55214e-08	1.45213e-06
MAP1A	1.06444	7.47239	7.68322e-08	1.47528e-06
PDK1	-1.62539	4.69656	7.8076e-08	1.49709e-06
CAPZB	1.11979	7.06296	7.84097e-08	1.5014e-06
PPFIBP2	1.78968	3.76237	7.99197e-08	1.5282e-06
PABPC1	-1.3192	9.17111	8.22183e-08	1.56998e-06
PLAGL2	-1.58435	4.3437	8.28552e-08	1.57996e-06
MYL6	1.11928	9.35012	8.42017e-08	1.60343e-06
RUSC1	1.29897	7.24047	8.75652e-08	1.66518e-06
RHOU	1.24335	5.50446	8.82995e-08	1.67481e-06
ADGRG2	1.94941	3.78093	8.83139e-08	1.67481e-06
B3GALNT2	-1.31011	5.43948	8.85875e-08	1.6777e-06
SEC11C	1.43483	4.57728	9.02741e-08	1.70731e-06
PNPLA8	1.58139	5.59437	9.19538e-08	1.7367e-06
MIAT	-1.72859	7.23261	9.23061e-08	1.73901e-06
NTM	2.80546	1.9534	9.23277e-08	1.73901e-06
CLU	1.34507	4.6928	9.39733e-08	1.76759e-06
TTLL12	-1.3543	6.31877	9.41686e-08	1.76886e-06
CENPO	-1.20377	6.45875	9.65082e-08	1.81035e-06
OAF	-3.18156	2.86636	1.01693e-07	1.90432e-06
HSPA8	1.26592	11.2087	1.01793e-07	1.90432e-06
SLC25A25-AS1	-1.64882	4.38393	1.03583e-07	1.93518e-06
UQCC3	-1.65302	4.57984	1.05264e-07	1.96393e-06
MRPS25	-1.23982	6.09932	1.08475e-07	2.01978e-06
CLIP3	1.11547	8.05989	1.08549e-07	2.01978e-06
HIST1H3A	-1.21902	8.09433	1.09248e-07	2.03004e-06
SNAP25	1.08796	7.75248	1.09452e-07	2.0311e-06
MAZ	-1.60259	8.64484	1.10876e-07	2.05478e-06
GNAQ	1.13146	6.88998	1.12138e-07	2.07539e-06
POLE	-1.11769	7.31474	1.15413e-07	2.13314e-06
CDCA4	-1.44358	5.79495	1.18202e-07	2.18177e-06
PVRL1	-1.38695	6.87658	1.1846e-07	2.18361e-06
HIST3H2A	-1.21013	6.97064	1.20755e-07	2.22296e-06
DDX60L	4.05685	1.35778	1.21072e-07	2.22582e-06
GRM8	-1.85977	4.49213	1.25168e-07	2.29807e-06
CYB5R3	1.13825	6.68073	1.25633e-07	2.30355e-06
TMCC2	-1.48915	4.96088	1.34027e-07	2.45421e-06
CPNE3	1.51549	7.28414	1.35042e-07	2.46952e-06
SEL1L3	2.86533	2.12578	1.3523e-07	2.46969e-06
RPL3	-1.09227	9.67689	1.36479e-07	2.48921e-06
NGFR	1.83749	3.62724	1.3822e-07	2.51765e-06
ZNF469	-1.57197	4.58155	1.40196e-07	2.55027e-06
SLC41A2	2.31091	2.6343	1.4234e-07	2.58291e-06
MCM2	-1.0691	8.5961	1.42364e-07	2.58291e-06
GDPD1	1.49924	4.16871	1.46326e-07	2.65132e-06
SCRT2	-1.94213	3.64663	1.47916e-07	2.67663e-06
CCT6P1	-1.99623	3.24686	1.48746e-07	2.68811e-06
PPP1R12C	-1.24963	5.85322	1.49444e-07	2.69721e-06
AP2B1	1.25539	8.89864	1.49927e-07	2.7024e-06
SPINT2	3.20308	2.70046	1.51262e-07	2.72291e-06
CYB5R1	1.40459	4.49735	1.52537e-07	2.7423e-06
LOX	-2.69588	2.50326	1.53465e-07	2.7554e-06
STARD9	-1.86429	5.0017	1.55881e-07	2.79514e-06
TEAD2	-1.70527	4.67526	1.57735e-07	2.82472e-06
CMTM4	-1.57401	4.74801	1.59681e-07	2.85588e-06
NAGS	-2.72035	2.87266	1.61151e-07	2.87844e-06
RAPGEF4	1.7335	4.99669	1.62106e-07	2.89177e-06
FANCA	-1.39517	6.08737	1.67433e-07	2.98295e-06
WWC1	-1.57877	4.32002	1.71648e-07	3.0541e-06
MYL12A	1.30094	5.7357	1.72835e-07	3.07127e-06
HIST1H3F	-1.06322	8.70011	1.7323e-07	3.07433e-06
EXOC2	1.3958	5.85726	1.74864e-07	3.09935e-06
QKI	-1.22618	6.0358	1.76274e-07	3.12034e-06
BRSK2	-1.37023	5.82691	1.77858e-07	3.14436e-06
EZH2	-1.27963	6.47056	1.78828e-07	3.15747e-06
HNRNPA1	-1.80867	5.71393	1.80303e-07	3.17946e-06
SAMD9	2.91965	3.03728	1.81529e-07	3.197e-06
TUBB2B	1.08217	9.07121	1.82661e-07	3.21168e-06
EPHA8	-2.59249	2.63358	1.82828e-07	3.21168e-06
PSMD8	1.18514	8.05365	1.85314e-07	3.25122e-06
KLHL9	1.27466	6.14455	1.87904e-07	3.29095e-06
NFIC	-1.42839	7.12335	1.88054e-07	3.29095e-06
TPBG	1.70335	4.4636	1.88659e-07	3.29736e-06
ANKRD36	-2.88871	2.77458	1.93564e-07	3.37881e-06
RNF152	1.64007	4.73892	1.94016e-07	3.38243e-06
NECAP1	1.23315	5.27005	1.96209e-07	3.41636e-06
SCN3A	1.36959	5.57373	1.96527e-07	3.41758e-06
TSPEAR-AS2	-2.8965	2.48006	1.96918e-07	3.42009e-06
FBXO41	-1.3965	5.5658	2.01154e-07	3.48928e-06
ATP6V0D1	1.1438	7.29372	2.08528e-07	3.61265e-06
ISLR2	1.3948	9.21021	2.09355e-07	3.62245e-06
ATP8B2	-1.32093	6.3654	2.14066e-07	3.69933e-06
PWWP2B	-1.73008	4.28952	2.14413e-07	3.70071e-06
EML4	1.151	8.34831	2.16053e-07	3.72436e-06
TLX2	-2.14177	6.36425	2.19736e-07	3.77928e-06
RPS6KB2	-1.55388	4.68	2.19786e-07	3.77928e-06
ENOSF1	-2.36176	2.92875	2.26104e-07	3.8831e-06
PDE7A	-1.37752	4.93225	2.26634e-07	3.88737e-06
PRKX	-1.60397	4.35697	2.29726e-07	3.93551e-06
VTRNA1-2	-2.97521	3.47483	2.30619e-07	3.94592e-06
CROCCP2	-1.34497	5.1053	2.31497e-07	3.95605e-06
MGAT3	-1.93684	4.77092	2.36653e-07	4.03918e-06
PTPRU	-1.98645	4.87564	2.40329e-07	4.09685e-06
LMCD1	1.30335	5.38522	2.40792e-07	4.09968e-06
ZNF516	-1.21774	6.16441	2.41539e-07	4.10736e-06
RND3	1.18875	6.07233	2.41842e-07	4.10744e-06
FXYD6	-2.07252	4.8291	2.49098e-07	4.22549e-06
IL6ST	1.20064	6.03487	2.4967e-07	4.23001e-06
YBX1	-1.1009	10.3481	2.50637e-07	4.24119e-06
CREBZF	-1.3893	6.13402	2.60036e-07	4.39486e-06
ADAM12	1.19695	6.82912	2.61122e-07	4.40783e-06
CYFIP2	1.02149	7.46443	2.61899e-07	4.41555e-06
MB21D2	2.46705	3.97573	2.64952e-07	4.46159e-06
DDX11	-1.74363	4.28077	2.74807e-07	4.6219e-06
KLHL3	-2.35223	2.93561	2.76743e-07	4.64881e-06
SULF2	-1.2887	6.22001	2.79313e-07	4.68628e-06
SATB1-AS1	-3.10033	2.3012	2.8606e-07	4.79367e-06
MDM4	-1.3007	7.2633	2.8864e-07	4.83105e-06
CC2D2A	1.45979	4.13147	2.90323e-07	4.85334e-06
FAM188A	1.43455	4.98829	2.98965e-07	4.99178e-06
C14orf132	-1.28051	7.57089	3.0037e-07	5.00919e-06
SYT2	3.53226	1.59459	3.0074e-07	5.00931e-06
RNF19A	1.16593	5.48761	3.03979e-07	5.05717e-06
UNK	-1.13383	6.43293	3.07209e-07	5.10477e-06
PCDHA12	1.69286	3.57616	3.1136e-07	5.16406e-06
ILK	1.14096	6.65182	3.11524e-07	5.16406e-06
CCNA2	-1.52906	6.19607	3.17203e-07	5.25189e-06
KCTD12	-2.11645	8.11907	3.18258e-07	5.26306e-06
XRCC3	-1.50091	4.91564	3.24708e-07	5.3633e-06
EFCAB7	1.70381	3.63384	3.26664e-07	5.38918e-06
FOXK1	-1.32559	7.66098	3.31216e-07	5.45777e-06
JRK	-1.3053	6.54685	3.41225e-07	5.616e-06
NPY2R	2.6373	1.94168	3.51093e-07	5.77154e-06
STK11	-1.60848	5.93038	3.52141e-07	5.78189e-06
PNPLA3	2.58131	2.51959	3.58e-07	5.87111e-06
ANP32E	-1.52448	7.41623	3.60354e-07	5.90272e-06
BCL2L2	-1.71102	4.24955	3.6499e-07	5.97158e-06
PNCK	2.17637	3.26363	3.65673e-07	5.97569e-06
UGCG	1.41072	4.82026	3.67162e-07	5.99293e-06
CDT1	-1.34412	6.46594	3.70129e-07	6.03424e-06
FAAP100	-1.25374	6.78889	3.79884e-07	6.18599e-06
ADAMTS17	-2.44791	3.43255	3.81211e-07	6.20029e-06
PSEN2	1.64565	5.24642	3.85604e-07	6.26437e-06
NAGK	1.17425	5.53211	3.86514e-07	6.27178e-06
DGKB	3.19592	2.82235	3.91207e-07	6.34049e-06
NINL	-1.3108	6.19313	3.95106e-07	6.39618e-06
WDR1	1.07287	7.83581	4.00799e-07	6.48075e-06
RBMS2	-1.79765	4.61931	4.06914e-07	6.57194e-06
CNTN2	1.40598	4.57729	4.11865e-07	6.64414e-06
SNCAIP	2.25992	3.16979	4.15737e-07	6.69879e-06
OLMALINC	1.831	3.62151	4.1782e-07	6.72451e-06
PHYH	1.44732	4.30231	4.20308e-07	6.75669e-06
NIT2	1.29557	4.97274	4.21714e-07	6.77142e-06
MTA1	-1.34324	8.14101	4.24405e-07	6.80673e-06
TGFB1I1	1.21102	5.20935	4.3795e-07	7.01582e-06
LAMB2	1.10592	6.62142	4.38624e-07	7.01849e-06
AGAP6	-2.21617	2.96064	4.44271e-07	7.10062e-06
SLC18A1	1.08212	6.59229	4.47715e-07	7.14742e-06
NACC1	-1.23806	6.91508	4.52582e-07	7.21677e-06
MFAP3	1.06982	6.36231	4.59368e-07	7.31654e-06
HIST1H4B	-1.15031	8.52866	4.62733e-07	7.36167e-06
RAB11FIP3	-1.61059	5.98577	4.75217e-07	7.55158e-06
B4GALNT4	-1.60031	7.26718	4.78218e-07	7.59054e-06
WNK2	-1.40813	7.20838	4.80202e-07	7.6133e-06
ARHGAP19	-2.4147	3.58559	4.84501e-07	7.67265e-06
DOK4	-1.39928	7.48145	4.85777e-07	7.68405e-06
GLI2	-2.82843	2.20779	5.10755e-07	8.06993e-06
SGCE	1.22547	5.66317	5.2073e-07	8.21814e-06
NCAM1	0.985476	9.18294	5.24816e-07	8.27318e-06
GDPD5	2.26048	3.00225	5.28357e-07	8.31951e-06
VSNL1	-2.31883	3.6275	5.31343e-07	8.34857e-06
RPS23	-1.30331	8.74635	5.3141e-07	8.34857e-06
TRPV1	-1.83152	3.54596	5.33745e-07	8.36349e-06
CDKL5	1.77063	4.34538	5.34073e-07	8.36349e-06
NLGN3	1.40202	4.71829	5.34175e-07	8.36349e-06
DOCK4	1.19701	6.66993	5.35595e-07	8.36838e-06
PPP2R2B	3.01183	1.89963	5.35697e-07	8.36838e-06
PDIA3	1.16407	7.7553	5.36656e-07	8.37389e-06
TP73-AS1	-1.64074	6.1872	5.37518e-07	8.37789e-06
CEP55	-1.45375	5.32417	5.38207e-07	8.37917e-06
MTSS1L	-1.22908	6.40331	5.39559e-07	8.39077e-06
TFB1M	1.24355	4.94911	5.43181e-07	8.43762e-06
PRKAR1A	1.11523	8.94417	5.47273e-07	8.49061e-06
TMEM179	-1.26554	6.28931	5.47821e-07	8.49061e-06
PXDNL	2.704	1.99127	5.49299e-07	8.50399e-06
CNIH1	1.24849	5.67698	5.51362e-07	8.52638e-06
OIP5-AS1	-1.44287	4.77576	5.55585e-07	8.58208e-06
VIMP	1.13122	5.91024	5.56285e-07	8.5833e-06
PREPL	1.50734	7.61575	5.76469e-07	8.88482e-06
ACTN2	-3.2827	1.73448	5.94306e-07	9.14954e-06
JPH3	-1.39984	5.95825	6.06645e-07	9.32911e-06
GOT1	1.23981	5.91773	6.07551e-07	9.33265e-06
TAGLN2	1.04117	8.69975	6.09689e-07	9.35511e-06
MAB21L1	0.997651	7.73876	6.15236e-07	9.42975e-06
GLTSCR2	-1.33453	7.37437	6.19843e-07	9.48984e-06
EVL	-1.45513	6.04206	6.22847e-07	9.52529e-06
ESYT1	1.05067	7.93693	6.24761e-07	9.544e-06
CALM1	1.18721	9.02161	6.29682e-07	9.60653e-06
LRP3	-1.84989	6.77819	6.30244e-07	9.60653e-06
LOC729218	-2.42134	2.69966	6.40496e-07	9.75186e-06
PTEN	-1.24919	6.01151	6.41189e-07	9.75186e-06
UBE2S	-1.32244	8.24992	6.56476e-07	9.97338e-06
LOC90784	-1.68174	3.64865	6.76255e-07	1.02626e-05
GPR176	-1.29903	5.02125	6.88802e-07	1.04415e-05
MAP1LC3B	1.27542	4.74158	6.94167e-07	1.05113e-05
UNC5A	-1.46367	6.32582	6.96533e-07	1.05356e-05
COQ10B	1.76272	4.1991	7.14465e-07	1.07951e-05
KLF10	1.25778	5.52211	7.17521e-07	1.08294e-05
BBS7	1.42437	4.40958	7.22285e-07	1.08894e-05
FAM83G	1.70061	3.6088	7.28586e-07	1.09724e-05
SMIM14	1.60832	4.06535	7.29689e-07	1.09771e-05
FSD1L	1.76504	5.03034	7.33298e-07	1.1008e-05
RAB3A	1.18759	5.75865	7.33336e-07	1.1008e-05
AP1S2	1.34179	4.56881	7.39124e-07	1.10829e-05
RPL13A	-1.89177	4.72687	7.4605e-07	1.11746e-05
MAP2	1.0442	8.45673	7.49663e-07	1.12166e-05
JAZF1	1.74123	3.83656	7.51307e-07	1.1229e-05
TM9SF2	1.34141	7.9274	7.64294e-07	1.14108e-05
MPP6	1.11721	5.79122	7.77571e-07	1.15965e-05
ARID3B	-1.28414	5.16558	7.81773e-07	1.16383e-05
ANXA7	1.1649	6.4135	7.8206e-07	1.16383e-05
LOC100131564	-1.84619	3.39765	7.87836e-07	1.17116e-05
BTBD10	1.16926	5.47808	8.07911e-07	1.19972e-05
CUX2	-1.3402	6.08782	8.30423e-07	1.23182e-05
ETV5	1.15879	6.27751	8.32248e-07	1.23321e-05
LOC101928514	-2.99869	1.98956	8.3843e-07	1.24104e-05
SLC9A6	1.29641	5.26341	8.49622e-07	1.25626e-05
EPHX1	1.38719	4.65104	8.72819e-07	1.28918e-05
LMO1	-1.39445	5.45088	8.78183e-07	1.29486e-05
RECQL	1.18462	5.8589	8.78538e-07	1.29486e-05
NPFFR2	1.62686	3.92432	8.80009e-07	1.29565e-05
RNF207	-1.86739	3.4765	8.86538e-07	1.30387e-05
MAP4	1.04779	8.21774	8.89201e-07	1.3064e-05
CARS	1.07743	6.35446	8.97416e-07	1.31707e-05
MAP9	1.3973	5.13979	9.04185e-07	1.32559e-05
LOC403312	-3.38596	1.55094	9.08099e-07	1.32992e-05
UBE2B	1.19097	5.46128	9.14373e-07	1.33769e-05
UHRF1	-1.18719	8.2592	9.18372e-07	1.34212e-05
ZWINT	-1.13407	6.19446	9.37518e-07	1.36866e-05
LINC01116	1.7618	3.35424	9.44501e-07	1.3774e-05
ST6GALNAC6	-1.40557	4.57104	9.61285e-07	1.40028e-05
BCL2	1.85959	5.79921	9.62219e-07	1.40028e-05
HIST1H3C	-1.03199	8.72467	9.64283e-07	1.40181e-05
STEAP3	-1.90787	3.34294	9.67234e-07	1.40462e-05
DUSP8	-1.2964	5.60309	9.72558e-07	1.41087e-05
TM7SF2	1.87613	6.20969	9.99273e-07	1.44811e-05
TENM1	2.14451	2.86031	1.00183e-06	1.45029e-05
SCARNA10	-1.53723	6.68773	1.00563e-06	1.45427e-05
MXD4	-1.26849	6.59555	1.01371e-06	1.46442e-05
CBLN4	-3.04616	4.61811	1.03417e-06	1.49243e-05
CILP2	2.0515	3.73122	1.05422e-06	1.51819e-05
HYDIN	2.54719	2.29128	1.05422e-06	1.51819e-05
FAM53A	-2.16369	2.68957	1.05832e-06	1.5225e-05
TMEM150C	3.67557	1.214	1.0634e-06	1.52823e-05
HS6ST3	4.32895	0.808636	1.06658e-06	1.5312e-05
DBI	1.38062	6.75853	1.07894e-06	1.54734e-05
TRIM24	1.14596	7.99663	1.09997e-06	1.57586e-05
LAMP1	0.945683	8.03686	1.10318e-06	1.57883e-05
ACSL3	1.24813	6.81774	1.10436e-06	1.57888e-05
HIST1H2BB	-1.06073	7.18171	1.11423e-06	1.59135e-05
FAM160B1	1.30182	4.89071	1.11997e-06	1.59789e-05
HSD17B12	1.60148	6.14121	1.13864e-06	1.62286e-05
ZBTB6	1.33027	5.07923	1.14444e-06	1.62944e-05
CHGA	-1.05355	11.304	1.15545e-06	1.6428e-05
NIPSNAP3A	1.5218	3.97389	1.1562e-06	1.6428e-05
EXTL2	1.25472	6.11738	1.1658e-06	1.65475e-05
PINK1	1.18284	5.63481	1.18844e-06	1.68515e-05
YIPF1	1.50074	4.46858	1.21405e-06	1.71969e-05
C3orf14	1.41781	4.49465	1.21626e-06	1.72106e-05
HGF	-2.80658	3.23122	1.21851e-06	1.72249e-05
CSMD2	1.56699	3.63691	1.23082e-06	1.73811e-05
MEX3A	-1.24013	8.43212	1.23819e-06	1.74673e-05
TUBB3	1.14991	10.2408	1.2432e-06	1.75201e-05
BCL10	1.34684	4.3218	1.2463e-06	1.7546e-05
ARHGAP25	3.77618	0.977789	1.25611e-06	1.7666e-05
EZR	0.959638	7.85117	1.28063e-06	1.79926e-05
IFT52	1.21759	4.93693	1.30646e-06	1.83368e-05
CAMK4	1.25955	5.23868	1.31367e-06	1.84193e-05
C1GALT1C1	1.68936	4.83949	1.33437e-06	1.86907e-05
ENDOG	-1.58732	6.02576	1.35404e-06	1.8947e-05
FBXL2	2.42485	3.55567	1.38636e-06	1.93795e-05
RECQL4	-1.75777	6.2126	1.39521e-06	1.94783e-05
TRERF1	-1.39213	4.56547	1.39624e-06	1.94783e-05
RAD54L	-1.31301	4.96095	1.40218e-06	1.95415e-05
HIST1H2BM	-1.29423	7.73212	1.40501e-06	1.95612e-05
BAIAP3	3.34881	2.39465	1.4201e-06	1.97514e-05
SLC9A8	-1.55457	4.16549	1.42226e-06	1.97616e-05
SULT1C4	1.64778	4.50244	1.42484e-06	1.97776e-05
NEK2	-1.41803	5.89251	1.44553e-06	2.00445e-05
UBC	0.980244	8.63653	1.44817e-06	2.00611e-05
B3GNT2	1.39374	4.41173	1.47207e-06	2.03718e-05
TMEM206	1.03599	6.03758	1.4798e-06	2.04583e-05
ITGB1	1.21082	9.08218	1.48782e-06	2.05486e-05
TIMELESS	-1.01664	7.42576	1.50295e-06	2.07368e-05
EEF2K	-1.1681	5.60901	1.51822e-06	2.09266e-05
LAMA4	1.62282	4.25645	1.52416e-06	2.09876e-05
RUNDC3B	1.56363	3.68674	1.53732e-06	2.11477e-05
ZNF662	-1.79675	4.20921	1.54023e-06	2.11666e-05
CDCA7	-1.31898	5.65126	1.54511e-06	2.12016e-05
EFR3A	1.27607	4.81692	1.54584e-06	2.12016e-05
SNX7	1.23531	5.75851	1.55338e-06	2.12839e-05
IER3IP1	1.19635	5.18308	1.56814e-06	2.14455e-05
STK17A	1.6292	3.54007	1.56828e-06	2.14455e-05
RAB18	1.29935	5.49388	1.57423e-06	2.15056e-05
ACVR2A	1.32243	4.77067	1.57823e-06	2.1539e-05
SORL1	1.10627	6.16266	1.59134e-06	2.16965e-05
REPIN1	-1.52585	7.78185	1.60425e-06	2.18509e-05
TFDP1	-1.12373	5.88934	1.60732e-06	2.18676e-05
KIF5C	0.925683	8.41123	1.60863e-06	2.18676e-05
GSTM2	1.60686	3.91371	1.62916e-06	2.21249e-05
JUP	1.10758	7.35718	1.66376e-06	2.25725e-05
PAK3	1.35696	4.90132	1.68681e-06	2.2863e-05
C1orf226	-2.32155	3.51494	1.69529e-06	2.29553e-05
PAX5	-2.01568	4.65156	1.6993e-06	2.29871e-05
NRXN1	1.20689	5.69598	1.73297e-06	2.34196e-05
CBLN2	1.24523	4.59417	1.74784e-06	2.35975e-05
SHD	-1.36809	7.08082	1.75807e-06	2.37124e-05
PKD1	-1.41341	8.80154	1.76681e-06	2.38072e-05
CDH4	-2.75697	2.37641	1.77634e-06	2.39123e-05
ANKRD46	1.34334	4.84193	1.82151e-06	2.44965e-05
LACTB	1.609	3.30141	1.84252e-06	2.47549e-05
RPLP1	-1.24482	10.7901	1.85401e-06	2.48851e-05
SLC25A23	-1.64842	5.20422	1.8573e-06	2.49052e-05
CAP2	2.25296	3.51591	1.8641e-06	2.49721e-05
RNF25	1.2265	5.38876	1.87487e-06	2.5087e-05
CTSC	-1.49989	6.01317	1.87631e-06	2.5087e-05
NEK11	1.80351	2.8919	1.88045e-06	2.5118e-05
B3GAT1	-1.25381	5.21999	1.88433e-06	2.51456e-05
VAT1L	1.1368	5.36161	1.90635e-06	2.5415e-05
SIAE	1.57038	4.56032	1.92873e-06	2.56885e-05
PSEN1	1.22847	6.49071	1.9499e-06	2.59454e-05
VANGL1	1.65382	3.47694	1.95222e-06	2.59514e-05
NAA35	1.3511	5.41567	1.95566e-06	2.59721e-05
RAB5C	1.00567	7.7524	1.96137e-06	2.6023e-05
WNT7A	5.13912	0.15535	1.99172e-06	2.64003e-05
IL11RA	-1.53857	4.35149	2.00748e-06	2.65837e-05
KCNJ12	-7.20173	0.56763	2.01882e-06	2.66933e-05
SFXN2	-1.5351	3.81506	2.01962e-06	2.66933e-05
PROX1-AS1	-2.5074	2.74356	2.05054e-06	2.70762e-05
C5orf15	1.19712	5.45512	2.06205e-06	2.72021e-05
OTUD3	-1.41405	4.28597	2.11042e-06	2.78137e-05
SCARNA5	-1.29299	5.94069	2.11835e-06	2.78756e-05
GUK1	-1.27223	6.43258	2.11915e-06	2.78756e-05
CREB3L2	1.09555	6.1531	2.12709e-06	2.79534e-05
C2orf68	-1.3016	5.07359	2.13042e-06	2.79706e-05
HIPK2	-1.40701	7.60834	2.14971e-06	2.8197e-05
MARCH4	2.36708	4.64174	2.15944e-06	2.82979e-05
ZNF395	-1.3526	6.20036	2.1731e-06	2.84499e-05
CEP72	-1.39883	4.66093	2.18392e-06	2.85645e-05
GLRX2	1.71003	3.69773	2.21057e-06	2.88858e-05
ARHGAP11A	-1.56278	6.06309	2.25063e-06	2.93815e-05
TMEM9B	1.45795	3.75845	2.25298e-06	2.93844e-05
CBX6	-1.63336	5.55902	2.26388e-06	2.94987e-05
TBK1	1.39029	5.07256	2.26748e-06	2.95178e-05
MMP15	1.81616	5.27225	2.27843e-06	2.96325e-05
TNIP2	-1.54931	4.54923	2.28679e-06	2.97132e-05
C2orf81	-2.00349	4.16808	2.29087e-06	2.97384e-05
HIST1H3E	-1.01799	9.05261	2.29806e-06	2.97889e-05
LRRC37A4P	-2.36795	3.6408	2.29908e-06	2.97889e-05
CLDN15	-1.63592	4.37806	2.30536e-06	2.98423e-05
HACD3	0.990501	7.38874	2.36454e-06	3.05797e-05
LINC00506	-2.22447	4.81457	2.37891e-06	3.07368e-05
SPOCK1	1.16117	5.14883	2.41618e-06	3.11893e-05
RPAP3	1.26859	5.46823	2.42287e-06	3.12464e-05
CDC25B	-1.07501	7.02379	2.44652e-06	3.1522e-05
ACVR2B	-1.35098	6.92884	2.45174e-06	3.15595e-05
REEP3	1.22012	4.78947	2.454e-06	3.15595e-05
PMF1	-1.70481	3.57708	2.45808e-06	3.15827e-05
DMPK	-1.82816	5.97771	2.50497e-06	3.21553e-05
SMAD7	-2.19159	4.11824	2.51217e-06	3.2204e-05
IRF2BP2	-1.20884	7.85089	2.51343e-06	3.2204e-05
ZNF331	-1.52216	5.49899	2.55991e-06	3.27692e-05
WASIR2	-2.34559	2.65992	2.57412e-06	3.28948e-05
SNHG25	-2.00842	3.70907	2.57448e-06	3.28948e-05
FASTKD5	1.07584	5.50539	2.58379e-06	3.29833e-05
GATSL2	-1.21399	7.40627	2.58641e-06	3.29863e-05
TMBIM6	1.01628	7.84263	2.60528e-06	3.31849e-05
CDCA8	-1.26579	5.65701	2.60678e-06	3.31849e-05
TERF2IP	1.07121	7.29649	2.61617e-06	3.32738e-05
JSRP1	1.5259	4.35463	2.6264e-06	3.33732e-05
TSLP	3.41247	1.02159	2.73524e-06	3.47243e-05
CSPG5	1.8184	3.85382	2.75239e-06	3.49099e-05
WHSC1	-1.01413	8.15557	2.76596e-06	3.50498e-05
ACSF3	-1.33431	4.88015	2.79248e-06	3.53535e-05
MEIS2	-0.961649	7.94835	2.81374e-06	3.55901e-05
TRO	0.917104	7.58028	2.82717e-06	3.57272e-05
RAP2B	-1.69464	4.33865	2.83098e-06	3.57427e-05
ZNF385D	-5.07194	1.35898	2.86294e-06	3.61132e-05
IGF2-AS	-3.69431	1.74218	2.89063e-06	3.64293e-05
FBLN7	-1.57324	4.64032	2.91481e-06	3.67006e-05
SCARNA3	1.30092	6.09802	2.94857e-06	3.70919e-05
HSPA5	1.12317	8.90796	2.96986e-06	3.73258e-05
RASA4	-1.58478	4.52069	2.97777e-06	3.73912e-05
UBR1	1.17726	6.06555	2.9958e-06	3.75834e-05
RAI2	1.60587	3.34511	3.00156e-06	3.76216e-05
BEGAIN	-1.2925	7.35903	3.00995e-06	3.76925e-05
NCAPH	-1.20957	6.6054	3.08676e-06	3.86194e-05
SYP	1.12451	7.48744	3.18099e-06	3.97624e-05
DNAJC16	1.11743	5.45579	3.18992e-06	3.9838e-05
ASB9	-5.61008	1.12824	3.2027e-06	3.99615e-05
CENPV	-1.20673	6.08965	3.28572e-06	4.09604e-05
GNG3	2.71758	3.34935	3.291e-06	4.09893e-05
VEGFA	-1.25886	6.77573	3.3398e-06	4.15596e-05
WDR44	1.45975	4.87563	3.38037e-06	4.20266e-05
COX7A2	1.08263	7.20176	3.40779e-06	4.23295e-05
TCP11L2	1.63398	4.33191	3.4155e-06	4.23872e-05
IGFBPL1	-1.04566	8.47594	3.44757e-06	4.27468e-05
BCL9L	-1.19878	5.21461	3.45865e-06	4.28457e-05
TRIM62	1.34805	4.03911	3.4815e-06	4.30902e-05
AKT2	-1.19282	6.82726	3.48975e-06	4.31536e-05
IGF2R	0.905372	8.66319	3.51895e-06	4.34758e-05
SKP2	-1.32437	5.63826	3.52944e-06	4.35666e-05
ATP7A	1.36282	5.91252	3.57859e-06	4.41265e-05
KIAA1147	-1.23207	5.09602	3.58119e-06	4.41265e-05
CD47	1.16522	5.66163	3.60105e-06	4.43317e-05
KLHL7	1.13454	6.30043	3.64527e-06	4.48362e-05
STRIP1	1.01547	6.75695	3.66059e-06	4.49846e-05
PCSK6	-3.26702	2.62392	3.78404e-06	4.64603e-05
MYO5B	3.75918	0.430813	3.79704e-06	4.65398e-05
MAGI1	-1.08656	6.60341	3.79725e-06	4.65398e-05
WDR34	-1.1243	7.04717	3.82912e-06	4.68889e-05
SERPINA5	1.2121	5.1105	3.84554e-06	4.70483e-05
DUSP7	-1.64145	4.78972	3.85389e-06	4.71088e-05
EGFLAM	2.49031	1.87536	3.91538e-06	4.78181e-05
TIMP1	2.73509	5.00441	3.9317e-06	4.79751e-05
IRX5	-1.85637	3.93436	3.93539e-06	4.79778e-05
GNS	1.1665	6.7251	3.97215e-06	4.83833e-05
CLASP2	0.978454	7.41798	3.9872e-06	4.85238e-05
LRRN3	-1.68342	5.11774	4.02657e-06	4.89599e-05
ATOX1	1.50506	4.60705	4.03838e-06	4.90603e-05
LRRC7	4.71751	0.330873	4.06873e-06	4.93857e-05
TMEM130	1.18551	5.41149	4.15258e-06	5.03257e-05
PTPRN	0.987141	7.37606	4.15346e-06	5.03257e-05
FERMT2	1.20201	6.96827	4.23061e-06	5.12023e-05
IQGAP2	1.84362	3.12515	4.23321e-06	5.12023e-05
PWARSN	-1.78096	3.0803	4.24786e-06	5.13345e-05
AAK1	0.947737	6.59638	4.26397e-06	5.14552e-05
HDGF	-0.989038	8.35377	4.26529e-06	5.14552e-05
TBC1D19	1.53935	3.36429	4.27953e-06	5.15819e-05
CEP41	0.990011	6.12765	4.348e-06	5.23616e-05
H1FX	-1.0794	8.86381	4.40504e-06	5.30023e-05
PRELID1	-0.993829	7.8284	4.4276e-06	5.32275e-05
NT5C2	1.09284	6.55099	4.44344e-06	5.33715e-05
RADIL	-1.1968	6.22838	4.46479e-06	5.3575e-05
ZNF736	-1.45326	5.43891	4.46813e-06	5.3575e-05
HIST1H3I	-0.96799	7.99487	4.47315e-06	5.35887e-05
TSIX	-1.79704	4.33489	4.48065e-06	5.3632e-05
MEGF6	-1.78667	3.93253	4.49832e-06	5.37969e-05
RAB5A	1.20898	5.79173	4.52151e-06	5.40276e-05
RAI14	-1.75759	4.54854	4.53429e-06	5.41334e-05
TMEM200C	-3.11972	1.96973	4.63622e-06	5.52737e-05
CEP250	-1.11506	6.95942	4.63779e-06	5.52737e-05
GALNT2	0.943539	7.15355	4.64887e-06	5.53356e-05
ACOX1	1.12887	6.85394	4.65099e-06	5.53356e-05
CFAP44	-1.53771	4.40263	4.68276e-06	5.56656e-05
NCSTN	1.03577	7.48644	4.82018e-06	5.725e-05
DYNC2LI1	1.34547	4.20021	4.90869e-06	5.82512e-05
UFC1	0.946255	6.73354	4.91938e-06	5.8328e-05
DYNLRB1	1.45689	7.46995	4.95955e-06	5.87539e-05
NMNAT2	1.00358	7.26907	4.97928e-06	5.89372e-05
NKAIN1	-1.14873	5.83177	5.0106e-06	5.92571e-05
CRYM	2.89676	1.88679	5.12687e-06	6.05803e-05
TMEM143	-1.75947	3.22388	5.13224e-06	6.0592e-05
RERG	-7.16501	0.510292	5.14907e-06	6.07388e-05
GRIP2	-1.77553	3.76577	5.20185e-06	6.1309e-05
PTGFRN	-1.12084	5.98371	5.24117e-06	6.17199e-05
TNRC18	-1.26523	7.71197	5.35534e-06	6.29561e-05
SDHAF4	1.61181	3.48256	5.35604e-06	6.29561e-05
TM4SF1	3.97352	0.257534	5.35981e-06	6.29561e-05
THRA	-1.19341	4.83984	5.39447e-06	6.33095e-05
FBRSL1	-1.43326	6.4544	5.40854e-06	6.34207e-05
CAP1	1.1993	8.5934	5.4141e-06	6.34322e-05
DCST1	-4.93138	0.430343	5.43482e-06	6.3621e-05
ERBB2	-1.52423	3.67377	5.4795e-06	6.40897e-05
PPFIBP1	1.0386	6.07994	5.4857e-06	6.4108e-05
HIC2	-2.23171	4.56996	5.50314e-06	6.42575e-05
RPS3	-1.00812	10.0847	5.53373e-06	6.45158e-05
LOC153910	3.66482	0.919795	5.53459e-06	6.45158e-05
PSME1	1.07371	6.82402	5.6542e-06	6.58545e-05
OBSCN	-1.09701	7.84637	5.67797e-06	6.60502e-05
NBEA	1.21781	7.35553	5.68056e-06	6.60502e-05
SEZ6L2	1.01107	8.73469	5.69481e-06	6.61603e-05
DAB2IP	-0.966707	7.08355	5.77672e-06	6.70556e-05
ACACB	-1.44465	5.27095	5.8263e-06	6.75743e-05
F10	1.12037	5.19731	5.95579e-06	6.90183e-05
SATB1	-1.06363	6.85241	6.06691e-06	7.02471e-05
SLC7A2	-1.92164	2.86635	6.09202e-06	7.04788e-05
RNPEPL1	-1.62191	4.86048	6.14184e-06	7.09958e-05
DBP	-1.74745	3.57789	6.24774e-06	7.21596e-05
PTGER3	2.40649	2.70654	6.28935e-06	7.25629e-05
MEX3D	-1.74199	7.1127	6.29316e-06	7.25629e-05
SEL1L	0.955878	6.3188	6.31913e-06	7.28016e-05
STK32A	3.39359	1.44156	6.32474e-06	7.28056e-05
NCKAP5	-2.92543	2.8261	6.37724e-06	7.33489e-05
ITPK1	-1.25238	6.56098	6.40555e-06	7.36132e-05
CSAD	-1.76633	3.87362	6.43422e-06	7.38812e-05
NCOA7	1.34336	6.02604	6.52568e-06	7.48693e-05
SLC37A2	-3.04331	2.17745	6.57923e-06	7.54211e-05
SCOC	1.50703	5.10009	6.67575e-06	7.64068e-05
CCDC96	2.79242	1.5736	6.67627e-06	7.64068e-05
SUSD1	1.08917	5.25615	6.71066e-06	7.67369e-05
ANO10	1.50646	5.00214	6.75265e-06	7.71532e-05
CALD1	-1.14223	6.69431	6.78754e-06	7.74879e-05
RPPH1	-1.09053	13.2578	6.83013e-06	7.79097e-05
C15orf52	-2.41677	8.63139	6.93013e-06	7.89852e-05
FAM227A	-2.22171	3.23525	6.9545e-06	7.91976e-05
G6PC3	1.07305	6.82581	6.97412e-06	7.93558e-05
SPTBN1	0.874492	9.56084	7.00951e-06	7.96929e-05
BBS12	1.89609	2.79365	7.07949e-06	8.04223e-05
TRIM44	-1.03308	6.22985	7.10677e-06	8.06659e-05
HIST1H1E	-1.07826	9.89282	7.14749e-06	8.10615e-05
SQSTM1	1.07186	6.85958	7.207e-06	8.16695e-05
VCP	0.876303	9.21588	7.25738e-06	8.2173e-05
SMPD1	1.70868	4.3637	7.30482e-06	8.26185e-05
DEAF1	-1.31068	5.98466	7.30868e-06	8.26185e-05
CACNG4	-1.12331	9.01871	7.3525e-06	8.3046e-05
ANP32A	-0.94053	7.37697	7.43188e-06	8.3874e-05
EIF4EBP2	-1.2476	7.44474	7.47643e-06	8.4308e-05
DTYMK	-1.08767	5.78168	7.5156e-06	8.46807e-05
AGPAT3	-1.32637	6.01328	7.52602e-06	8.47286e-05
MAP3K10	-1.49215	5.60336	7.53212e-06	8.47286e-05
FBXO38	1.13055	6.40988	7.57838e-06	8.51381e-05
CBLB	1.15048	5.26204	7.58083e-06	8.51381e-05
DCUN1D2	-1.44614	3.99833	7.6478e-06	8.58205e-05
DNAJA1	1.18837	9.03692	7.70181e-06	8.63564e-05
REXO1	-1.15294	5.92707	7.73298e-06	8.66357e-05
TNFRSF25	-1.91327	3.57269	7.79788e-06	8.7292e-05
CACFD1	-1.47327	5.20457	7.84067e-06	8.77e-05
WEE1	-1.04551	5.96712	7.96221e-06	8.89875e-05
NEK7	1.17531	4.61139	8.01516e-06	8.95069e-05
ZNF496	-1.11473	6.15138	8.03192e-06	8.96217e-05
ZNF436-AS1	-1.48012	3.94096	8.07198e-06	8.9996e-05
NKX2-1	-7.02914	0.382033	8.13299e-06	9.06033e-05
LOC100132077	-2.16356	3.17936	8.14203e-06	9.06309e-05
MATN1	-7.46847	0.665136	8.16254e-06	9.07861e-05
RARA	-1.13062	5.97481	8.20203e-06	9.1152e-05
SUV39H1	-1.18668	4.84993	8.21197e-06	9.11892e-05
RBM15B	-1.07629	7.11222	8.22565e-06	9.12678e-05
TBXAS1	-2.43387	1.97172	8.28021e-06	9.17994e-05
NCOA1	1.09656	5.85839	8.30857e-06	9.20401e-05
GJA1	3.63818	0.991392	8.36392e-06	9.25791e-05
TPPP3	1.19014	4.72303	8.46459e-06	9.36183e-05
SETD1B	-1.0621	6.28795	8.48511e-06	9.37704e-05
CCAT1	-4.64738	1.53683	8.51352e-06	9.40091e-05
NPHP4	-1.37421	5.19236	8.547e-06	9.43035e-05
CAPN1	1.1425	7.64818	8.59453e-06	9.47284e-05
STAT1	0.937045	6.37354	8.59921e-06	9.47284e-05
ATP8A2	3.9695	0.322626	8.63711e-06	9.50701e-05
TLX1	-4.39242	0.69266	8.66315e-06	9.52809e-05
ATP6V1A	0.951652	6.83084	8.70076e-06	9.56185e-05
TM2D3	1.03313	5.74418	8.74622e-06	9.60416e-05
ANKRD50	1.02229	6.04096	8.75906e-06	9.61063e-05
WASF3	-1.21241	5.62733	8.76979e-06	9.61477e-05
ATP6V1D	1.37473	5.24067	8.82253e-06	9.66494e-05
CXCR4	-1.14742	7.613	8.88729e-06	9.72817e-05
MOSPD2	1.38284	3.51739	8.91011e-06	9.74544e-05
DNAJB6	1.0116	7.47418	8.92142e-06	9.75009e-05
P4HA2	1.29441	4.49903	8.98653e-06	9.80593e-05
RNF26	-1.42867	5.31781	8.9867e-06	9.80593e-05
RYR2	3.21528	1.81044	9.00594e-06	9.81917e-05
MEIS1	1.05474	6.48302	9.02514e-06	9.83235e-05
WDR47	1.29519	6.13169	9.05556e-06	9.85773e-05
TUBB4A	1.09435	6.75518	9.16111e-06	9.96478e-05
ROR1	1.20115	5.09425	9.18484e-06	9.98274e-05
ZNF511	-1.24471	4.92807	9.2171e-06	0.000100099
BBS4	1.13854	4.99992	9.27528e-06	0.000100652
ABHD3	1.42196	3.65331	9.30465e-06	0.000100892
SLITRK5	-4.47697	1.28135	9.39571e-06	0.000101799
FAM102B	1.06675	5.07921	9.46663e-06	0.000102487
LIN37	1.33655	4.20268	9.62244e-06	0.000104092
MTX2	1.09628	5.70508	9.65582e-06	0.000104372
CDC14B	-1.66831	3.67662	9.69165e-06	0.000104677
ZNF362	-1.08774	6.39229	9.84414e-06	0.000106241
PRSS3	1.49747	5.44873	9.87579e-06	0.0001065
RGS7	1.62684	4.27363	9.91462e-06	0.000106835
TMLHE	1.20408	4.79921	9.92555e-06	0.00010687
KMT2E-AS1	-1.94668	3.18063	9.94979e-06	0.000107047
CLDND1	1.07935	6.29251	1.00419e-05	0.000107954
FAM102A	-1.76203	4.007	1.00575e-05	0.000108038
NAIP	-1.53887	5.27386	1.01028e-05	0.000108441
ITPR2	1.3708	5.01124	1.02334e-05	0.000109757
EME1	-1.34231	5.06289	1.0352e-05	0.000110943
CCDC144NL-AS1	-1.36514	4.34921	1.04352e-05	0.000111748
MRPL49	0.99103	5.97844	1.04454e-05	0.000111771
MGAT5	0.857506	7.90133	1.05415e-05	0.000112711
ATP6V1C1	1.46317	5.65656	1.06231e-05	0.000113496
HERPUD1	1.12419	5.04124	1.06726e-05	0.000113937
TCF7L2	-2.25647	2.48554	1.07178e-05	0.000114332
NEFL	0.927917	8.46411	1.0744e-05	0.000114523
ISL1	0.885458	8.46973	1.08443e-05	0.000115502
ADAM23	1.12854	5.02817	1.0858e-05	0.00011556
PGAM2	1.35257	3.68293	1.0954e-05	0.000116492
KIF21A	1.10002	9.44974	1.09715e-05	0.000116588
HSPG2	-1.36869	5.52764	1.09962e-05	0.000116761
AATK	-1.65367	5.25095	1.10627e-05	0.000117377
LOC729683	-1.35944	4.70986	1.10916e-05	0.000117593
ITGA3	1.12429	4.65681	1.11778e-05	0.000118417
KPNA3	1.05851	6.09427	1.12633e-05	0.000119231
AKAP1	-1.02077	6.81081	1.12746e-05	0.000119259
CCNDBP1	1.19807	6.03308	1.13476e-05	0.000119939
PIWIL1	-1.4051	4.13593	1.13995e-05	0.000120396
SP8	-2.67052	2.29642	1.1418e-05	0.000120499
SSFA2	-1.27351	4.47801	1.15282e-05	0.00012157
TTC5	1.04257	5.137	1.1553e-05	0.000121702
ACVR1	1.15641	5.03547	1.15584e-05	0.000121702
CLPTM1	0.935861	7.20866	1.16965e-05	0.000123063
TCF19	-1.51565	3.92736	1.17153e-05	0.000123166
LDOC1	1.25804	5.42854	1.17826e-05	0.00012378
RABGAP1	0.908786	6.63624	1.18059e-05	0.000123911
CLTC	1.21386	10.416	1.18271e-05	0.000123911
ZDHHC8	-1.34047	5.9689	1.18285e-05	0.000123911
STON2	-1.90804	3.8085	1.18309e-05	0.000123911
CAMK1	1.2351	4.35652	1.18475e-05	0.000123942
LDHD	4.31111	0.161711	1.18518e-05	0.000123942
SYNJ1	1.25981	4.85525	1.1959e-05	0.000124969
PAFAH1B1	0.858442	7.87847	1.19934e-05	0.000125233
COPG2	1.07404	6.3765	1.20046e-05	0.000125255
JUNB	1.37035	5.77194	1.20822e-05	0.000125971
VPS37B	-1.11206	5.58507	1.21925e-05	0.000127025
ERICH3	-2.31286	2.12695	1.22606e-05	0.000127543
AGAP4	-2.5189	1.79404	1.22607e-05	0.000127543
SUV420H2	-1.47932	4.65602	1.22767e-05	0.000127613
CAST	1.14528	4.91181	1.24165e-05	0.000128969
SLC29A4	-1.44047	7.02139	1.24326e-05	0.00012904
GTF2B	1.29405	4.7904	1.25861e-05	0.000130535
HIST1H2AI	-1.2517	7.30388	1.26686e-05	0.000131292
MFI2	-1.50673	4.62451	1.26981e-05	0.000131499
MT2A	-3.19264	1.5149	1.27166e-05	0.000131592
PAQR6	-1.9101	3.17203	1.27342e-05	0.000131676
STX7	1.48756	3.43218	1.27518e-05	0.000131759
RAB6A	1.03722	6.1856	1.28079e-05	0.00013224
SNPH	2.10303	3.48798	1.29369e-05	0.000133472
ATP2B4	1.04772	5.67057	1.29992e-05	0.000134014
OAS3	-1.30674	5.15628	1.30097e-05	0.000134024
ABHD11	1.21647	4.16554	1.32252e-05	0.000136142
TAF9	1.11867	5.4907	1.33039e-05	0.00013685
PIDD1	-1.64931	4.65339	1.33178e-05	0.000136891
PCDHB4	1.38882	4.34889	1.33895e-05	0.000137526
DZIP1L	-1.9389	3.63888	1.34405e-05	0.000137948
SLCO5A1	-2.22584	2.63542	1.34577e-05	0.000138021
ZDHHC11	-4.71999	1.50448	1.34922e-05	0.000138272
HOXD9	1.44446	5.07438	1.3539e-05	0.000138649
TCEAL7	1.20877	4.54887	1.35921e-05	0.000139083
PACRG	1.81667	3.18902	1.36014e-05	0.000139083
MAGED1	0.867868	9.58931	1.36438e-05	0.000139413
HIST2H2BE	-0.989838	7.04718	1.37543e-05	0.000140438
MED19	1.11159	4.58458	1.40588e-05	0.000143441
CCNF	-1.09529	6.50959	1.40944e-05	0.000143699
SRRM2-AS1	-4.57452	0.769116	1.41561e-05	0.000144221
MLST8	-0.977701	6.40374	1.44466e-05	0.000147066
MST1P2	-4.78381	0.293146	1.44567e-05	0.000147066
MDC1	-0.905211	7.27594	1.44752e-05	0.000147146
CCNJ	-1.32284	4.33514	1.45014e-05	0.000147283
ROGDI	1.14064	5.26806	1.45099e-05	0.000147283
DNM1L	1.01849	7.08446	1.45392e-05	0.000147472
SCARNA1	-0.976189	6.74519	1.45525e-05	0.000147498
LINC01572	-2.24048	2.2605	1.46457e-05	0.000148335
REV3L	1.14209	5.99678	1.47019e-05	0.000148795
RPN1	1.06709	8.06065	1.49416e-05	0.000151109
UBE2A	1.04847	5.63779	1.49524e-05	0.000151109
PPP1R9B	-1.1735	7.45084	1.50525e-05	0.00015201
TCF3	-1.32888	8.23684	1.50778e-05	0.000152082
CENPF	-1.45075	9.39649	1.50873e-05	0.000152082
RPL37A	-0.878512	9.67511	1.50927e-05	0.000152082
XKR5	-1.3721	4.56595	1.51261e-05	0.000152308
CCT3	0.931923	9.79589	1.5152e-05	0.000152457
ASNS	1.30257	6.87953	1.52269e-05	0.0001531
ADAMTS13	-1.49492	4.45061	1.53167e-05	0.00015389
AMH	-1.73981	5.67229	1.53434e-05	0.000154047
ZNF117	-1.53497	4.16882	1.53689e-05	0.000154191
PIM3	-1.53333	5.93443	1.54215e-05	0.000154607
CNTNAP5	1.08536	5.43511	1.55303e-05	0.000155584
EXOC6B	1.12037	5.26874	1.55464e-05	0.000155633
RAPGEFL1	-1.58559	3.66754	1.55585e-05	0.000155641
STAG3L5P-PVRIG2P-PILRB	-1.7616	3.31273	1.56759e-05	0.000156594
SPECC1L	-1.643	4.36763	1.56764e-05	0.000156594
HSPA12A	-1.0352	5.85368	1.5701e-05	0.000156726
MLF1	1.22305	4.18416	1.58887e-05	0.000158486
CELSR2	-1.05678	7.17564	1.60385e-05	0.000159864
COPA	0.910026	9.17687	1.60589e-05	0.000159953
KCNJ2	3.63393	0.906393	1.60877e-05	0.000160124
SOX11	-1.03413	9.44796	1.62285e-05	0.000161409
ARMT1	1.48148	3.90502	1.62436e-05	0.000161443
FOXP4	-1.07383	5.28317	1.63159e-05	0.000161951
KCNAB3	-1.84179	3.17638	1.63181e-05	0.000161951
HIST1H3B	-1.03658	10.3224	1.63793e-05	0.000162442
SLC39A7	0.910238	7.01231	1.64582e-05	0.000163108
LDLRAP1	-3.22533	1.43967	1.67377e-05	0.000165759
COPB1	1.26031	7.9043	1.67795e-05	0.000166054
PPEF1	1.23911	4.04143	1.68628e-05	0.000166758
GRIA3	2.16725	2.44243	1.71761e-05	0.000169632
TMEM120A	1.22885	5.43245	1.71779e-05	0.000169632
P3H3	-1.29807	5.15605	1.73323e-05	0.000171034
UPK3B	-3.38169	1.18753	1.73583e-05	0.000171169
CNR1	2.92114	1.92806	1.74158e-05	0.000171613
FBXL19-AS1	-1.33579	3.89993	1.74813e-05	0.000172136
MCF2L2	1.56448	3.18381	1.75197e-05	0.000172391
CNBP	-0.897637	8.11333	1.77179e-05	0.000174217
GPR1	3.05225	1.22336	1.78209e-05	0.000175106
COL6A6	-7.05766	0.355034	1.78341e-05	0.000175111
SYVN1	0.90413	6.51468	1.78541e-05	0.000175184
LOC100190986	-1.97338	5.31143	1.79428e-05	0.000175929
CSTB	1.03497	5.22279	1.796e-05	0.000175972
RHOB	1.53382	6.78412	1.805e-05	0.000176729
SLC6A2	0.947146	7.63921	1.82009e-05	0.00017808
IRX3	-2.22529	3.88032	1.84402e-05	0.000180294
GPR68	1.70331	3.44598	1.85531e-05	0.00018127
KBTBD4	1.01785	5.66264	1.85692e-05	0.000181299
CHST3	-1.88349	4.11265	1.89079e-05	0.000184476
ANXA6	0.987424	7.05558	1.89499e-05	0.000184671
UBALD2	-1.21426	6.02315	1.89547e-05	0.000184671
KCNN1	-2.02557	3.60354	1.92911e-05	0.000187816
OPRD1	1.43676	5.10286	1.9408e-05	0.000188821
PCDH12	4.02537	0.451977	1.94273e-05	0.000188876
RAB6B	1.11988	5.70598	1.95305e-05	0.000189746
RPS14	-0.960175	9.07003	1.96935e-05	0.000191196
ALKBH5	-1.14595	6.54067	1.97926e-05	0.000192023
YPEL5	0.990786	5.4378	1.98492e-05	0.000192437
ADAM19	1.82258	3.68714	1.98837e-05	0.000192637
PRMT3	1.31464	4.76648	2.007e-05	0.000194305
FAM57B	-1.25895	6.36532	2.0142e-05	0.000194866
NAT8L	-1.56116	6.20331	2.03342e-05	0.000196588
KMT2D	-0.915117	8.04409	2.03893e-05	0.000196907
NSMF	-1.53831	7.10872	2.03957e-05	0.000196907
AK4	-1.85072	4.6595	2.05581e-05	0.000198336
EPHA2	-1.34163	4.13439	2.08428e-05	0.000200857
STX12	0.988729	5.47265	2.08485e-05	0.000200857
MZT2B	-1.55766	6.32262	2.10727e-05	0.000202876
PQLC1	-1.47004	5.05489	2.1103e-05	0.000203026
TSHZ2	-1.62318	4.35078	2.13447e-05	0.000205209
LOC100288069	-2.56438	2.04068	2.13951e-05	0.000205454
HS6ST2	0.905693	6.2662	2.13999e-05	0.000205454
TPRG1-AS2	-2.64034	2.07404	2.1543e-05	0.000206684
CAMK1D	-1.52223	3.98577	2.17936e-05	0.000208944
SHMT1	-1.29439	4.74305	2.18127e-05	0.000208982
NSG1	0.988598	6.12196	2.18602e-05	0.000209292
SCRT1	-1.36569	4.55187	2.19108e-05	0.000209631
TSPAN7	1.07902	5.6455	2.19582e-05	0.000209939
NFATC3	-1.18835	5.89022	2.21316e-05	0.00021145
TMEM205	1.08983	5.58918	2.22134e-05	0.000212086
SOCS5	1.05258	5.31048	2.23852e-05	0.000213578
FAM181B	1.92054	3.75592	2.28632e-05	0.000217988
BTD	1.1603	4.64318	2.29445e-05	0.000218457
ZMYM6NB	1.76823	2.54532	2.29613e-05	0.000218457
IDH2	-0.867723	7.88807	2.29673e-05	0.000218457
DNAJC5G	-1.33295	4.39894	2.29868e-05	0.000218457
PLP2	1.02696	5.10505	2.29913e-05	0.000218457
SAMD4A	1.11458	4.82971	2.3137e-05	0.000219691
FIGN	-1.79928	3.13565	2.31947e-05	0.000220087
DSCAM	-2.11875	4.7137	2.33272e-05	0.000221192
ACAP3	-1.18376	6.03488	2.35596e-05	0.000223243
SH3BP2	-1.23973	6.07855	2.37324e-05	0.000224726
PAG1	-1.6506	3.18653	2.37653e-05	0.00022481
FN3K	1.16174	5.48812	2.37737e-05	0.00022481
GNE	0.941183	6.4622	2.37978e-05	0.000224884
LSS	1.1376	7.78639	2.39112e-05	0.0002258
MEX3C	-1.07124	6.35546	2.396e-05	0.000226107
PTMA	-0.972732	10.3115	2.40175e-05	0.000226495
[truncated: 12,359 more rows]

## Sheet: Table S7
Table S7	Functional analysis of genes with significantly regulated mRNA expression
[truncated: 1,479 more rows]

[truncated: 12 more sheets: Table S8, Table S9, Table S10, Table S11, Table S12, Table S13, Table S14, Table S15, Table S16, Table S17, Table S18, Table S19]
